# Supplementary material for: Gene expression profile and synovial microcirculation at early stages of collagen-induced arthritis
Source: Arthritis Res Ther. 2005 May 17;7(4):R868–76. doi: 10.1186/ar1754 (PMC1175036; doi:10.1186/ar1754)
Supplement: Additional File 1 — Excel file showing the output of the topTable function of the GNU R Limma package, as provided by the R affylmGUI package: complete Freund's adjuvant (CFA)/collagen II versus CFA. The columns first describe the genes using an internal identification number (ID), the Affymetrix probe set ID, the gene's symbol and a small description or full name. The statistics for the genes are summarized in the columns M (logarithmic fold change; the difference in logarithm of expression for each group), A (logarithmic mean expression), t (moderated t statistic), P value (nominal P value) and B (log odds that the gene is differentially expressed). With B positive, the gene is more likely to be differentially expressed than not. At 0 it is uncertain. [file ar1754-S1.xls]

## Sheet: supplement_vollmar_minfold_0.58
ProbeSet ID	CFA/collagen II vs. CFA	CFA/collagen II vs. no treatment	CFA vs. no treatment	Gene	Description
0 1 0
1415728_at		Dn		Pabpn1	poly(A) binding protein, nuclear 1
1415949_at		Dn		Cpe	carboxypeptidase E
1416008_at		Dn		Satb1	special AT-rich sequence binding protein 1
1416019_at		Up		Dr1	down-regulator of transcription 1
1416023_at		Dn		Fabp3	fatty acid binding protein 3, muscle and heart
1416133_at		Dn		D030063F01Rik	RIKEN cDNA D030063F01 gene
1416360_at		Up		Snag1	sorting nexin associated golgi protein 1
1416542_at		Dn		Phf1	PHD finger protein 1
1416881_at		Up		Mcl1	myeloid cell leukemia sequence 1
1417066_at		Dn		Cabc1	chaperone, ABC1 activity of bc1 complex like (S. pombe)
1417753_at		Dn		Pkd2	polycystic kidney disease 2
1418087_at		Dn		Ufd1l	ubiquitin fusion degradation 1 like
1418252_at		Dn		Padi2	peptidyl arginine deiminase, type II
1418416_x_at		Up		Psg23	pregnancy-specific glycoprotein 23
1418527_a_at		Up		Fusip1	FUS interacting protein (serine-arginine rich) 1
1418582_at		Dn		Cbfa2t3h	core-binding factor, runt domain, alpha subunit 2, translocated to, 3 homolog (human)
1419077_at		Dn		Mpp3	membrane protein, palmitoylated 3 (MAGUK p55 subfamily member 3)
1419177_at		Dn		D8Ertd531e	DNA segment, Chr 8, ERATO Doi 531, expressed
1419280_at		Up		Pip5k2a	phosphatidylinositol-4-phosphate 5-kinase, type II, alpha
1419440_at		Dn		Rnf30	ring finger protein 30
1419447_s_at		Dn		Tbc1d1	TBC1 domain family, member 1
1419519_at		Up		Igf1	insulin-like growth factor 1
1419761_a_at		Up		Gabpb1	GA repeat binding protein, beta 1
1420360_at		Dn		Dkk1	dickkopf homolog 1 (Xenopus laevis)
1420472_at		Up		Mtpn	myotrophin
1420475_at		Up		Mtpn	myotrophin
1420478_at		Up		D10Ertd284e	DNA segment, Chr 10, ERATO Doi 284, expressed
1420645_at		Dn		Rnf110	ring finger protein 110
1420646_at		Up		D10Ertd438e	DNA segment, Chr 10, ERATO Doi 438, expressed
1420693_at		Dn		Myom1	myomesin 1
1420918_at		Up		Sgk3	serum/glucocorticoid regulated kinase 3
1421286_a_at		Dn		Atp4a	ATPase, H+/K+ transporting, alpha polypeptide
1421683_at		Dn		Tcte3	t-complex-associated testis expressed 3
1421863_at		Dn		Vamp1	vesicle-associated membrane protein 1
1421895_at		Up		Eif2s3x	eukaryotic translation initiation factor 2, subunit 3, structural gene X-linked
1422033_a_at		Dn		Cntf	ciliary neurotrophic factor
1422103_a_at		Dn		Stat5b	signal transducer and activator of transcription 5B
1422153_a_at		Dn		Asb11	ankyrin repeat and SOCS box-containing protein 11
1422452_at		Dn		Bag3	Bcl2-associated athanogene 3
1422468_at		Up		Ppt1	palmitoyl-protein thioesterase 1
1422751_at		Dn		Tle1	transducin-like enhancer of split 1, homolog of Drosophila E(spl)
1422772_at		Up		C1galt1	core 1 UDP-galactose
1422813_at		Dn		Cacng1	calcium channel, voltage-dependent, gamma subunit 1
1422927_at		Dn		2310016N21Rik	RIKEN cDNA 2310016N21 gene
1423136_at		Dn		AU015741	expressed sequence AU015741
1423166_at		Dn		Cd36	CD36 antigen
1423691_x_at		Dn		Krt2-8	keratin complex 2, basic, gene 8
1424050_s_at		Dn		Fgfr1	fibroblast growth factor receptor 1
1424129_at		Up		1200003O06Rik	RIKEN cDNA 1200003O06 gene
1424202_at		Up		Seh1l	SEH1-like (S. cerevisiae
1424239_at		Dn		2310066E14Rik	RIKEN cDNA 2310066E14 gene
1424389_at		Up		Nupl1	nucleoporin like 1
1424568_at		Dn		6330415F13Rik	RIKEN cDNA 6330415F13 gene
1425028_a_at		Dn		Tpm2	tropomyosin 2, beta
1425164_a_at		Dn		Phkg1	phosphorylase kinase gamma 1
1425704_at		Dn		BC022224	cDNA sequence BC022224
1426017_a_at		Dn		0610011L14Rik	RIKEN cDNA 0610011L14 gene
1426248_at		Dn		Farp1	FERM, RhoGEF (Arhgef) and pleckstrin domain protein 1 (chondrocyte-derived)
1426596_a_at		Dn		Smn1	survival motor neuron 1
1426644_at		Dn		2810442O16Rik	RIKEN cDNA 2810442O16 gene
1426770_at		Dn		Pex5	peroxisome biogenesis factor 5
1426784_at		Dn		Trim47	tripartite motif protein 47
1426867_at		Dn		Dmrt2	doublesex and mab-3 related transcription factor 2
1427026_at		Dn		Myh4	myosin, heavy polypeptide 4, skeletal muscle
1427045_at		Dn		Synpo	synaptopodin
1427062_at		Up		Rbbp8	retinoblastoma binding protein 8
1427128_at		Dn		Ptpn23	protein tyrosine phosphatase, non-receptor type 23
1427165_at		Up		Il13ra1	interleukin 13 receptor, alpha 1
1427436_at		Dn		Six2	sine oculis-related homeobox 2 homolog (Drosophila)
1427445_a_at		Dn		Ttn	titin
1427446_s_at		Dn		Ttn	titin
1427465_at		Dn		Atp1a2	ATPase, Na+/K+ transporting, alpha 2 polypeptide
1427568_a_at		Up		4921524P20Rik	RIKEN cDNA 4921524P20 gene
1427932_s_at		Up
1428129_at		Up		Lman1	lectin, mannose-binding, 1
1428357_at		Dn		2610019F03Rik	RIKEN cDNA 2610019F03 gene
1429052_at		Dn		Ptprd	protein tyrosine phosphatase, receptor type, D
1430332_a_at		Up		Gusb	glucuronidase, beta
1433448_at		Dn		B430110G05Rik	RIKEN cDNA B430110G05 gene
1433640_at		Dn
1433658_x_at		Dn		Pcbp4	poly(rC) binding protein 4
1434044_at		Dn		Repin1	replication initiator 1
1434155_a_at		Dn		2310061I04Rik	RIKEN cDNA 2310061I04 gene
1434369_a_at		Dn		Cryab	crystallin, alpha B
1434465_x_at		Dn		Vldlr	very low density lipoprotein receptor
1434751_at		Up		AW214631	expressed sequence AW214631
1434927_at		Dn		Hspb7	heat shock protein family, member 7 (cardiovascular)
1435106_at		Dn		3732412D22Rik	RIKEN cDNA 3732412D22 gene
1435417_at		Dn		AI464131	expressed sequence AI464131
1435559_at		Dn		Myo6	myosin VI
1435754_at		Dn		D6Bwg1452e	DNA segment, Chr 6, Brigham & Women's Genetics 1452 expressed
1435977_at		Dn		Tm6sf1	transmembrane 6 superfamily member 1
1436300_at		Dn		Ripk5	receptor interacting protein kinase 5
1437188_at		Dn		Gabbr1	gamma-aminobutyric acid (GABA-B) receptor, 1
1437324_x_at		Dn		Fmod	fibromodulin
1438040_a_at		Up		Targ2	transforming growth factor alpha regulated gene 2
1442006_at		Dn
1442169_at		Dn		Vldlr	very low density lipoprotein receptor
1448185_at		Dn		Herpud1	homocysteine-inducible, endoplasmic reticulum stress-inducible, ubiquitin-like domain member 1
1448271_a_at		Up		Ddx21	DEAD (Asp-Glu-Ala-Asp) box polypeptide 21
1448310_at		Dn		Ick	intestinal cell kinase
1448339_at		Up		D9Wsu20e	DNA segment, Chr 9, Wayne State University 20, expressed
1448428_at		Dn		Nbl1	neuroblastoma, suppression of tumorigenicity 1
1448554_s_at		Dn		Myh7	myosin, heavy polypeptide 7, cardiac muscle, beta
1448651_at		Up		Nudt5	nudix (nucleoside diphosphate linked moiety X)-type motif 5
1448796_s_at		Dn		Tbrg4	transforming growth factor beta regulated gene 4
1449206_at		Dn		Mg29	mitsugumin 29
1450449_a_at		Dn		2900002H16Rik	RIKEN cDNA 2900002H16 gene
1450662_at		Dn		Tesk1	testis specific protein kinase 1
1451030_at		Dn		Akr1c21	aldo-keto reductase family 1, member C21
1451372_a_at		Dn		Art1	ADP-ribosyltransferase 1
1452483_a_at		Up		Cd44	CD44 antigen
1452514_a_at		Dn		Kit	kit oncogene
1452828_at		Dn		Fbxo21	F-box only protein 21
1452844_at		Dn		Pou6f1	POU domain, class 6, transcription factor 1
1455958_s_at		Dn		9130017A15Rik	RIKEN cDNA 9130017A15 gene
1456084_x_at		Dn		Fmod	fibromodulin
1460228_at		Dn		Usf2	upstream transcription factor 2
1460240_a_at		Up		Hnrpc	heterogeneous nuclear ribonucleoprotein C
1460324_at		Dn		Dnmt3a	DNA methyltransferase 3A
1460733_at		Dn		AA407659	expressed sequence AA407659
1 0 0
1416178_a_at	Dn			Plekhb1	pleckstrin homology domain containing, family B (evectins) member 1
1416367_at	Dn			1110001J03Rik	RIKEN cDNA 1110001J03 gene
1416615_at	Dn			Clpp	caseinolytic protease, ATP-dependent, proteolytic subunit homolog (E. coli)
1416651_at	Dn			Znhit2	zinc finger, HIT domain containing 2
1417607_at	Dn			Cox6a2	cytochrome c oxidase, subunit VI a, polypeptide 2
1418467_at	Dn			Smarcd3	SWI/SNF related, matrix associated, actin dependent regulator of chromatin, subfamily d, member 3
1418478_at	Dn			Lmo1	LIM domain only 1
1420836_at	Up			AV025504	expressed sequence AV025504
1422553_at	Up			Pten	phosphatase and tensin homolog
1422670_at	Dn			Rohn	ras homolog gene family, member N
1422698_s_at	Up			AU018574	expressed sequence AU018574
1423760_at	Up			Cd44	CD44 antigen
1423823_at	Dn			2610012O22Rik	RIKEN cDNA 2610012O22 gene
1424609_a_at	Up
1425189_a_at	Dn			Mrpl15	mitochondrial ribosomal protein L15
1427878_at	Dn			0610010O12Rik	RIKEN cDNA 0610010O12 gene
1427905_at	Dn			D14Ertd170e	DNA segment, Chr 14, ERATO Doi 170, expressed
1429115_at	Dn			2010003O02Rik	RIKEN cDNA 2010003O02 gene
1429122_a_at	Dn			1700040I03Rik	RIKEN cDNA 1700040I03 gene
1431921_a_at	Up			Stag1	stromal antigen 1
1435755_at	Dn			1110001A16Rik	RIKEN cDNA 1110001A16 gene
1438945_x_at	Up			Gja1	gap junction membrane channel protein alpha 1
1448313_at	Up			Cln2	ceroid-lipofuscinosis, neuronal 2
1448700_at	Dn			G0s2	G0/G1 switch gene 2
1450961_a_at	Dn			na	hypothetical LOC331528
1451312_at	Dn			Ndufs7	NADH dehydrogenase (ubiquinone) Fe-S protein 7
1451638_s_at	Up			Armc1	armadillo repeat containing 1
1451716_at	Up			Mafb	v-maf musculoaponeurotic fibrosarcoma oncogene family, protein B (avian)
1452021_a_at	Dn			Hes6	hairy and enhancer of split 6 (Drosophila)
1452604_at	Dn			Stard13	serologically defined colon cancer antigen 13
1452673_at	Dn			Ranbp3	RAN binding protein 3
1452976_a_at	Dn			Slc9a3r2	solute carrier family 9 (sodium/hydrogen exchanger), isoform 3 regulator 2
1455908_a_at	Up			Scpep1	serine carboxypeptidase 1
AFFX-b-ActinMur/M12481_3_at	Up			Actb	actin, beta, cytoplasmic
1 0 1
1415714_a_at	Dn		Up	2610209M04Rik	RIKEN cDNA 2610209M04 gene
1416284_at	Dn		Up	Mrpl28	mitochondrial ribosomal protein L28
1416810_at	Dn		Up	Mea1	male enhanced antigen 1
1417087_at	Up		Dn	Glg1	golgi apparatus protein 1
1417167_at	Dn		Up	Exosc5	exosome component 5
1417421_at	Dn		Up	S100a1	S100 calcium binding protein A1
1417472_at	Up		Dn	Myh9	myosin heavy chain IX
1417697_at	Up		Dn	Soat1	sterol O-acyltransferase 1
1418233_a_at	Dn		Up	Trappc5	trafficking protein particle complex 5
1418774_a_at	Up		Dn	Atp7a	ATPase, Cu++ transporting, alpha polypeptide
1419506_at	Up		Dn	Ggps1	geranylgeranyl diphosphate synthase 1
1420554_a_at	Dn		Up	Rac3	RAS-related C3 botulinum substrate 3
1421103_at	Up		Dn	Bmp2k	BMP2 inducible kinase
1421140_a_at	Up		Dn	Foxp1	forkhead box P1
1421205_at	Up		Dn	Atm	ataxia telangiectasia mutated homolog (human)
1423086_at	Up		Dn	Npc1	Niemann Pick type C1
1423820_at	Dn		Up	1110011K10Rik	RIKEN cDNA 1110011K10 gene
1423889_at	Dn		Up	MGC5739	similar to hypothetical protein FLJ20010
1424364_a_at	Dn		Up	1110020P15Rik	RIKEN cDNA 1110020P15 gene
1424763_at	Dn		Up	1700027N10Rik	RIKEN cDNA 1700027N10 gene
1425480_at	Up		Dn	Cnot6l	CCR4-NOT transcription complex, subunit 6-like
1426713_s_at	Up		Dn	Eprs	glutamyl-prolyl-tRNA synthetase
1427266_at	Up		Dn	Pb1	RIKEN cDNA 2310032M22 gene
1428004_at	Dn		Up	3300001G02Rik	RIKEN cDNA 3300001G02 gene
1433745_at	Up		Dn	Trio	triple functional domain (PTPRF interacting)
1435431_at	Dn		Up	2310047M15Rik	RIKEN cDNA 2310047M15 gene
1436308_at	Up		Dn	Zfp292	zinc finger protein 292
1436714_at	Up		Dn	Lpp	LIM domain containing preferred translocation partner in lipoma
1448905_at	Dn		Up	Nme3	expressed in non-metastatic cells 3
1449068_at	Up		Dn	Zfp148	zinc finger protein 148
1449069_at	Up		Dn	Zfp148	zinc finger protein 148
1449089_at	Up		Dn	Nrip1	nuclear receptor interacting protein 1
1450067_a_at	Dn		Up	1810034K20Rik	RIKEN cDNA 1810034K20 gene
1450488_at	Dn		Up	Ccl24	chemokine (C-C motif) ligand 24
1450865_s_at	Dn		Up	Mrps24	mitochondrial ribosomal protein S24
1451078_at	Up		Dn	2510039O18Rik	RIKEN cDNA 2510039O18 gene
1451188_at	Up		Dn	Wdr26	WD repeat domain 26
1451307_at	Dn		Up	Mrpl14	mitochondrial ribosomal protein L14
1451981_at	Dn		Up	Gtrgeo22	gene trap ROSA b-geo 22
1452161_at	Up		Dn	Tiparp	TCDD-inducible poly(ADP-ribose) polymerase
1452767_at	Up		Dn	Rrbp1	ribosome binding protein 1
1455242_at	Up		Dn	Foxp1	forkhead box P1
1456054_a_at	Up		Dn	Pum1	pumilio 1 (Drosophila)
1456193_x_at	Dn		Up	Gpx4	glutathione peroxidase 4
1460639_a_at	Dn		Up	Atox1	ATX1 (antioxidant protein 1) homolog 1 (yeast)
1 1 0
1416455_a_at	Dn	Dn		Cryab	crystallin, alpha B
1454651_x_at	Dn	Dn		Mbp	myelin basic protein
0 1 1
1415828_a_at		Up	Up	D3Ucla1	DNA segment, Chr 3, University of California at Los Angeles 1
1415999_at		Dn	Dn	Hey1	hairy/enhancer-of-split related with YRPW motif 1
1416053_at		Dn	Dn	Lrrn1	leucine rich repeat protein 1, neuronal
1416235_at		Up	Up	AI596487	expressed sequence AI596487
1416386_a_at		Up	Up	M6pr	mannose-6-phosphate receptor, cation dependent
1416551_at		Dn	Dn	Atp2a2	ATPase, Ca++ transporting, cardiac muscle, slow twitch 2
1416573_at		Up	Up	Pofut2	protein O-fucosyltransferase 2
1416594_at		Up	Up	Sfrp1	secreted frizzled-related sequence protein 1
1416601_a_at		Up	Up	Dscr1	Down syndrome critical region homolog 1 (human)
1416693_at		Dn	Dn	Foxc2	forkhead box C2
1416695_at		Up	Up	Bzrp	benzodiazepine receptor, peripheral
1416706_at		Up	Up	Rpe	ribulose-5-phosphate-3-epimerase
1416983_s_at		Dn	Dn	Foxo1	forkhead box O1
1417200_at		Up	Up	1300007B12Rik	RIKEN cDNA 1300007B12 gene
1417216_at		Dn	Dn	Pim2	proviral integration site 2
1417377_at		Dn	Dn	D9Ertd341e	DNA segment, Chr 9, ERATO Doi 341, expressed
1417416_at		Dn	Dn	Kcna1	potassium voltage-gated channel, shaker-related subfamily, member 1
1417596_at		Up	Up	Eppb9	endothelial precursor protein B9
1417846_at		Dn	Dn	Ulk2	Unc-51 like kinase 2 (C. elegans)
1417848_at		Dn	Dn	Gig1	glucocorticoid induced gene 1
1417900_a_at		Dn	Dn	Vldlr	very low density lipoprotein receptor
1417960_at		Dn	Dn	Cpeb1	cytoplasmic polyadenylation element binding protein 1
1418079_at		Up	Up	Psme3	proteaseome (prosome, macropain) 28 subunit, 3
1418117_at		Dn	Dn	Ndufs4	NADH dehydrogenase (ubiquinone) Fe-S protein 4
1418150_at		Dn	Dn	Mtmr4	myotubularin related protein 4
1418314_a_at		Dn	Dn
1418328_at		Dn	Dn	Cpt1b	carnitine palmitoyltransferase 1b, muscle
1418338_at		Dn	Dn	Wdr33	WD repeat domain 33
1418420_at		Dn	Dn	Myod1	myogenic differentiation 1
1418714_at		Dn	Dn	Dusp8	dual specificity phosphatase 8
1418723_at		Dn	Dn	Edg7	endothelial differentiation, lysophosphatidic acid G-protein-coupled receptor 7
1418727_at		Dn	Dn	Nup155	nucleoporin 155
1418908_at		Dn	Dn	Pam	peptidylglycine alpha-amidating monooxygenase
1419040_at		Dn	Dn	Cyp2d22	cytochrome P450, family 2, subfamily d, polypeptide 22
1419215_at		Dn	Dn	Aox4	aldehyde oxidase 4
1419301_at		Dn	Dn	Fzd4	frizzled homolog 4 (Drosophila)
1419302_at		Dn	Dn	Heyl	hairy/enhancer-of-split related with YRPW motif-like
1419329_at		Dn	Dn	Sh3d4	SH3 domain protein 4
1419355_at		Dn	Dn	Klf7	Kruppel-like factor 7 (ubiquitous)
1419585_at		Up	Up	Rp2h	retinitis pigmentosa 2 homolog (human)
1419678_at		Up	Up	Lats2	large tumor suppressor 2
1419716_a_at		Dn	Dn	Pou2f1	POU domain, class 2, transcription factor 1
1419866_s_at		Dn	Dn	Sca2	spinocerebellar ataxia 2 homolog (human)
1420159_at		Dn	Dn	Myo1e	myosin IE
1420377_at		Dn	Dn	Siat8b	sialyltransferase 8 (alpha-2, 8-sialyltransferase) B
1420381_a_at		Up	Up	Rpl31	ribosomal protein L31
1420465_s_at		Up	Up	Mup1	major urinary protein 1
1420553_x_at		Dn	Dn	Serpina1a	serine (or cysteine) proteinase inhibitor, clade A, member 1a
1420649_at		Dn	Dn	Atbf1	AT motif binding factor 1
1420682_at		Dn	Dn	Chrnb1	cholinergic receptor, nicotinic, beta polypeptide 1 (muscle)
1420718_at		Dn	Dn	Odz2	odd Oz/ten-m homolog 2 (Drosophila)
1420878_a_at		Up	Up	Ywhab	tyrosine 3-monooxygenase/tryptophan 5-monooxygenase activation protein, beta polypeptide
1420896_at		Up	Up	Snap23	synaptosomal-associated protein 23
1421013_at		Up	Up	Pitpnb	phosphatidylinositol transfer protein, beta
1421018_at		Up	Up	1110018J18Rik	RIKEN cDNA 1110018J18 gene
1421102_a_at		Up	Up	Vamp3	vesicle-associated membrane protein 3
1421129_a_at		Dn	Dn	Atp2a3	ATPase, Ca++ transporting, ubiquitous
1421163_a_at		Dn	Dn	Nfia	nuclear factor I/A
1421209_s_at		Up	Up	Ikbkg	inhibitor of kappaB kinase gamma
1421333_a_at		Up	Up	Mynn	myoneurin
1421650_at		Dn	Dn	Mepe	matrix extracellular phosphoglycoprotein with ASARM motif (bone)
1421797_a_at		Up	Up	Snx12	sorting nexin 12
1422455_s_at		Up	Up	Nsf	N-ethylmaleimide sensitive fusion protein
1422493_at		Dn	Dn	Cpox	coproporphyrinogen oxidase
1422900_at		Up	Up	Mgea5	meningioma expressed antigen 5 (hyaluronidase)
1422926_at		Dn	Dn	Mc2r	melanocortin 2 receptor
1422959_s_at		Up	Up	Zfp313	zinc finger protein 313
1423017_a_at		Up	Up	Il1rn	interleukin 1 receptor antagonist
1423082_at		Up	Up	Derl1	Der1-like domain family, member 1
1423217_a_at		Up	Up	2510049I19Rik	RIKEN cDNA 2510049I19 gene
1423237_at		Up	Up	Galnt1	UDP-N-acetyl-alpha-D-galactosamine
1423353_at		Dn	Dn	Cocoacrisp	Cocoacrisp protein
1423392_at		Up	Up	Clic4	chloride intracellular channel 4 (mitochondrial)
1423480_at		Dn	Dn	1500002M01Rik	RIKEN cDNA 1500002M01 gene
1423720_a_at		Up	Up	Sara1	SAR1a gene homolog 1 (S. cerevisiae)
1423734_at		Up	Up	Rac1	RAS-related C3 botulinum substrate 1
1423885_at		Dn	Dn	Lamc1	laminin, gamma 1
1424123_at		Dn	Dn	BC011209	cDNA sequence BC011209
1424164_at		Up	Up	Mrpl50	mitochondrial ribosomal protein L50
1424357_at		Dn	Dn	BC018222	cDNA sequence BC018222
1424532_at		Dn	Dn	Ylpm1	YLP motif containing 1
1424538_at		Up	Up	Ubl4	ubiquitin-like 4
1424656_s_at		Dn	Dn	Usp19	ubiquitin specific protease 19
1424749_at		Up	Up	Wdfy1	WD repeat and FYVE domain containing 1
1424768_at		Up	Up	Cald1	caldesmon 1
1424779_at		Up	Up	D10Ucla1	DNA segment, Chr 10, University of California at Los Angeles 1
1424797_a_at		Dn	Dn	Pitx2	paired-like homeodomain transcription factor 2
1424937_at		Dn	Dn	2310076L09Rik	RIKEN cDNA 2310076L09 gene
1425090_s_at		Dn	Dn	Kcnc4	potassium voltage gated channel, Shaw-related subfamily, member 4
1425323_a_at		Up	Up	BC008155	cDNA sequence BC008155
1425346_at		Dn	Dn	Zfp318	zinc finger protein 318
1425420_s_at		Dn	Dn	Lats2	large tumor suppressor 2
1425517_s_at		Dn	Dn	Ogt	O-linked N-acetylglucosamine (GlcNAc) transferase (UDP-N-acetylglucosamine
1425528_at		Dn	Dn	Prrx1	paired related homeobox 1
1425822_a_at		Dn	Dn	Dtx1	deltex 1 homolog (Drosophila)
1426004_a_at		Up	Up	Tgm2	transglutaminase 2, C polypeptide
1426043_a_at		Dn	Dn	Capn3	calpain 3
1426154_s_at		Up	Up	Mup3	major urinary protein 3
1426155_a_at		Dn	Dn	Osr2	odd-skipped related 2 (Drosophila)
1426160_a_at		Up	Up	Stk16	serine/threonine kinase 16
1426278_at		Up	Up	2310061N23Rik	RIKEN cDNA 2310061N23 gene
1426575_at		Up	Up	Tmem23	transmembrane protein 23
1426863_at		Dn	Dn	Rbmx	RNA binding motif protein, X chromosome
1426880_at		Dn	Dn	BC026657	cDNA sequence BC026657
1426915_at		Dn	Dn	Dapk1	death associated protein kinase 1
1427017_at		Dn	Dn	Satb2	special AT-rich sequence binding protein 2
1427033_at		Dn	Dn	Dnmbp	dynamin binding protein
1427131_s_at		Dn	Dn	C330018J07Rik	RIKEN cDNA C330018J07 gene
1427164_at		Up	Up	Il13ra1	interleukin 13 receptor, alpha 1
1427333_s_at		Dn	Dn	Sfrs15	splicing factor, arginine/serine-rich 15
1427342_at		Dn	Dn	5330408N05Rik	RIKEN cDNA 5330408N05 gene
1427400_at		Dn	Dn	Lbx1h	lady bird-like homeobox 1 homolog (Drosophila)
1427677_a_at		Dn	Dn	Sox6	SRY-box containing gene 6
1427868_x_at		Dn	Dn	Myh1	myosin, heavy polypeptide 1, skeletal muscle, adult
1427897_s_at		Up	Up	2400003N08Rik	RIKEN cDNA 2400003N08 gene
1428095_a_at		Dn	Dn	Tmem24	transmembrane protein 24
1428132_at		Up	Up	Cdc42se1	CDC42 small effector 1
1428229_at		Dn	Dn	Prkcn	protein kinase C, nu
1428299_at		Dn	Dn	AI324963	expressed sequence AI324963
1428368_at		Dn	Dn	Arhgap21	Rho GTPase activating protein 21
1428369_s_at		Dn	Dn	Arhgap21	Rho GTPase activating protein 21
1428402_at		Dn	Dn	Zcchc3	zinc finger, CCHC domain containing 3
1428454_at		Dn	Dn	Bcas3	breast carcinoma amplified sequence 3
1428510_at		Dn	Dn	Lphn1	latrophilin 1
1428871_at		Dn	Dn	Casc3	cancer susceptibility candidate 3
1428922_at		Dn	Dn	1200009O22Rik	RIKEN cDNA 1200009O22 gene
1429198_at		Up	Up	1810030O07Rik	RIKEN cDNA 1810030O07 gene
1429280_at		Dn	Dn	2310067L16Rik	RIKEN cDNA 2310067L16 gene
1429410_at		Dn	Dn	1810057B09Rik	RIKEN cDNA 1810057B09 gene
1429427_s_at		Dn	Dn	Tcf4	transcription factor 4
1429530_a_at		Dn	Dn	4122402O22Rik	RIKEN cDNA 4122402O22 gene
1429800_at		Dn	Dn	9130221H12Rik	RIKEN cDNA 9130221H12 gene
1430778_a_at		Up	Up	Nubp1	nucleotide binding protein 1
1431074_a_at		Dn	Dn	Pitpnc1	phosphatidylinositol transfer protein, cytoplasmic 1
1431507_a_at		Up	Up	Synj2bp	synaptojanin 2 binding protein
1431890_a_at		Dn	Dn	Mllt3	myeloid/lymphoid or mixed lineage-leukemia translocation to 3 homolog (Drosophila)
1433786_x_at		Up	Up	4930412F15Rik	RIKEN cDNA 4930412F15 gene
1433928_a_at		Up	Up	Rpl13a	ribosomal protein L13a
1433999_at		Dn	Dn	Slk	STE20-like kinase (yeast)
1434235_at		Dn	Dn	Slc20a2	solute carrier family 20, member 2
1434333_a_at		Dn	Dn	Prkd2	protein kinase D2
1434419_s_at		Up	Up	Tardbp	TAR DNA binding protein
1434924_at		Dn	Dn	Phf2	PHD finger protein 2
1435030_at		Dn	Dn	Upf2	UPF2 regulator of nonsense transcripts homolog (yeast)
1435148_at		Dn	Dn	Atp1b2	ATPase, Na+/K+ transporting, beta 2 polypeptide
1435304_at		Dn	Dn	Sod1	superoxide dismutase 1, soluble
1435881_at		Dn	Dn	Map3k12	mitogen activated protein kinase kinase kinase 12
1435981_at		Dn	Dn
1436079_s_at		Dn	Dn	Vapb	vesicle-associated membrane protein, associated protein B and C
1436908_at		Dn	Dn	Pcm1	pericentriolar material 1
1437024_at		Dn	Dn	4122402O22Rik	RIKEN cDNA 4122402O22 gene
1437591_a_at		Up	Up	Wdr1	WD repeat domain 1
1437667_a_at		Dn	Dn	Bach2	BTB and CNC homology 2
1437885_at		Dn	Dn	D030029J20Rik	RIKEN cDNA D030029J20 gene
1438067_at		Dn	Dn	Nf1	neurofibromatosis 1
1438143_s_at		Dn	Dn	Sca2	spinocerebellar ataxia 2 homolog (human)
1438163_x_at		Up	Up	Rhbdl7	rhomboid, veinlet-like 7 (Drosophila)
1438443_at		Dn	Dn	9630033C03Rik	RIKEN cDNA 9630033C03 gene
1438680_at		Dn	Dn
1438705_at		Dn	Dn	AI465270	expressed sequence AI465270
1439036_a_at		Dn	Dn	Atp1b1	ATPase, Na+/K+ transporting, beta 1 polypeptide
1439214_a_at		Up	Up	Api5	apoptosis inhibitor 5
1440253_at		Dn	Dn	D230035N22Rik	RIKEN cDNA D230035N22 gene
1448029_at		Dn	Dn	D10Mgi24	DNA Segment, Chr 10, Mouse Genome Informatics 24
1448095_at		Dn	Dn
1448169_at		Dn	Dn	Krt1-18	keratin complex 1, acidic, gene 18
1448303_at		Dn	Dn	Gpnmb	glycoprotein (transmembrane) nmb
1448381_at		Dn	Dn	Gfm1	G elongation factor 1
1448389_at		Up	Up	Wdr5	WD repeat domain 5
1448666_s_at		Dn	Dn	Tob2	transducer of ERBB2, 2
1448685_at		Up	Up	2900010M23Rik	RIKEN cDNA 2900010M23 gene
1448709_at		Dn	Dn	Arid1a	AT rich interactive domain 1A (Swi1 like)
1448854_s_at		Dn	Dn	Mug1	murinoglobulin 1
1448892_at		Dn	Dn	Dock7	dedicator of cytokinesis 7
1449046_a_at		Up	Up	1110007C05Rik	RIKEN cDNA 1110007C05 gene
1449058_at		Dn	Dn	Gli1	GLI-Kruppel family member GLI1
1449086_at		Up	Up	Rnf141	ring finger protein 141
1449107_at		Up	Up	Nudt4	nudix (nucleoside diphosphate linked moiety X)-type motif 4
1449137_at		Up	Up	Pdha1	pyruvate dehydrogenase E1 alpha 1
1449200_at		Dn	Dn	Nup155	nucleoporin 155
1449343_s_at		Dn	Dn	Sin3a	transcriptional regulator, SIN3A (yeast)
1449520_at		Dn	Dn	AI428795	expressed sequence AI428795
1449574_a_at		Up	Up	Cdc42	cell division cycle 42 homolog (S. cerevisiae)
1449813_at		Dn	Dn	Zfp30	zinc finger protein 30
1449871_at		Dn	Dn	Tbx18	T-box18
1449945_at		Dn	Dn	Ppargc1b	peroxisome proliferative activated receptor, gamma, coactivator 1 beta
1450024_at		Dn	Dn	Sufu	suppressor of fused homolog (Drosophila)
1450050_at		Dn	Dn	Hira	histone cell cycle regulation defective homolog A (S. cerevisiae)
1450072_at		Dn	Dn	Ash1l	ash1 (absent, small, or homeotic)-like (Drosophila)
1450436_s_at		Dn	Dn
1450679_at		Up	Up	5730470L24Rik	RIKEN cDNA 5730470L24 gene
1450725_s_at		Dn	Dn	Car14	carbonic anhydrase 14
1450772_at		Dn	Dn	Wnt11	wingless-related MMTV integration site 11
1450847_at		Up	Up	Ncbp2	nuclear cap binding protein subunit 2
1450917_at		Dn	Dn	Myom2	myomesin 2
1450922_a_at		Dn	Dn	Tgfb2	transforming growth factor, beta 2
1450931_at		Dn	Dn	Dock9	dedicator of cytokinesis 9
1450990_at		Dn	Dn	Gpc3	glypican 3
1451156_s_at		Dn	Dn	Vldlr	very low density lipoprotein receptor
1451169_at		Dn	Dn	Nomo1	nodal modulator 1
1451357_at		Up	Up	E130307M08Rik	RIKEN cDNA E130307M08 gene
1451397_at		Dn	Dn	Tnrc15	trinucleotide repeat containing 15
1451440_at		Dn	Dn	Chodl	chondrolectin
1451574_at		Dn	Dn	Bcl9	B-cell CLL/lymphoma 9
1451577_at		Dn	Dn	9630033C03Rik	RIKEN cDNA 9630033C03 gene
1451589_at		Dn	Dn	Gats	opposite strand transcription unit to Stag3
1451599_at		Dn	Dn	Sesn2	sestrin 2
1451718_at		Dn	Dn	Plp1	proteolipid protein (myelin) 1
1451746_a_at		Up	Up	Apg12l	autophagy 12-like (S. cerevisiae)
1451767_at		Up	Up	Ncf1	neutrophil cytosolic factor 1
1451775_s_at		Up	Up	Il13ra1	interleukin 13 receptor, alpha 1
1452191_at		Up	Up	Prcp	prolylcarboxypeptidase (angiotensinase C)
1452280_at		Dn	Dn	Farp1	FERM, RhoGEF (Arhgef) and pleckstrin domain protein 1 (chondrocyte-derived)
1452340_at		Dn	Dn	6820424L24Rik	RIKEN cDNA 6820424L24 gene
1452540_a_at		Up	Up	Hist1h2bp	histone 1, H2bp
1452650_at		Dn	Dn	Trim62	tripartite motif-containing 62
1452940_x_at		Dn	Dn	Pitpnc1	phosphatidylinositol transfer protein, cytoplasmic 1
1453564_a_at		Up	Up	Vps24	vacuolar protein sorting 24 (yeast)
1453634_a_at		Up	Up	Erp29	endoplasmic reticulum protein 29
1453740_a_at		Up	Up	Ccnl2	cyclin L2
1453796_a_at		Up	Up	1200009B18Rik	RIKEN cDNA 1200009B18 gene
1453960_a_at		Up	Up	Capzb	capping protein (actin filament) muscle Z-line, beta
1454984_at		Dn	Dn	AW061234	expressed sequence AW061234
1455001_x_at		Up	Up	Rpl13a	ribosomal protein L13a
1455060_at		Dn	Dn	G3bp	Ras-GTPase-activating protein SH3-domain binding protein
1455143_at		Dn	Dn	Nlgn2	neuroligin 2
1455493_at		Dn	Dn
1455562_at		Dn	Dn
1456470_x_at		Dn	Dn	4930542G03Rik	RIKEN cDNA 4930542G03 gene
1457272_at		Dn	Dn
1459211_at		Dn	Dn	Gli2	GLI-Kruppel family member GLI2
1460191_at		Up	Up	0610042I15Rik	RIKEN cDNA 0610042I15 gene
1460455_at		Dn	Dn	na	similar to CG1530-PA
1460672_at		Dn	Dn	2410002F23Rik	RIKEN cDNA 2410002F23 gene
0 0 1
1415681_at			Up	Mrpl43	mitochondrial ribosomal protein L43
1415726_at			Dn	AU017193	expressed sequence AU017193
1415753_at			Up	D10Bwg1364e	DNA segment, Chr 10, Brigham & Women's Genetics 1364 expressed
1415764_at			Dn	5730454B08Rik	RIKEN cDNA 5730454B08 gene
1416156_at			Dn	Vcl	vinculin
1416159_at			Dn	Nr2f2	nuclear receptor subfamily 2, group F, member 2
1416168_at			Dn	Serpinf1	serine (or cysteine) proteinase inhibitor, clade F, member 1
1416210_at			Up	1190002L16Rik	RIKEN cDNA 1190002L16 gene
1416229_at			Up	Rfk	riboflavin kinase
1416249_at			Up	BC004012	cDNA sequence BC004012
1416285_at			Up	Ndufc1	NADH dehydrogenase (ubiquinone) 1, subcomplex unknown, 1
1416302_at			Dn	Ebf1	early B-cell factor 1
1416328_a_at			Up	Atp6v0e	ATPase, H+ transporting, V0 subunit
1416501_at			Dn	Pdpk1	3-phosphoinositide dependent protein kinase-1
1416522_a_at			Up	Grcc10	gene rich cluster, C10 gene
1416565_at			Up	Cox6b1	cytochrome c oxidase, subunit VIb polypeptide 1
1416696_at			Up	D17Wsu104e	DNA segment, Chr 17, Wayne State University 104, expressed
1416764_at			Up	Ttc11	tetratricopeptide repeat domain 11
1416819_at			Up	Cdc37	cell division cycle 37 homolog (S. cerevisiae)
1416834_x_at			Up	Ndufb2	NADH dehydrogenase (ubiquinone) 1 beta subcomplex, 2
1416857_at			Up	Sdf2	stromal cell derived factor 2
1416948_at			Up	Mrpl23	mitochondrial ribosomal protein L23
1417006_at			Up	Commd4	COMM domain containing 4
1417032_at			Up	Ube2g2	ubiquitin-conjugating enzyme E2G 2
1417053_at			Up	Phb	prohibitin
1417148_at			Dn	Pdgfrb	platelet derived growth factor receptor, beta polypeptide
1417326_a_at			Up	Anapc11	anaphase promoting complex subunit 11 homolog (yeast)
1417380_at			Dn	NA	NA
1417389_at			Dn	Gpc1	glypican 1
1417705_at			Dn	Otub1	OTU domain, ubiquitin aldehyde binding 1
1417722_at			Up	Pgls	6-phosphogluconolactonase
1417739_at			Up	1110030J09Rik	RIKEN cDNA 1110030J09 gene
1417886_at			Up	1810009A15Rik	RIKEN cDNA 1810009A15 gene
1418125_at			Dn	4632409L19Rik	RIKEN cDNA 4632409L19 gene
1418333_at			Dn	Mtf1	metal response element binding transcription factor 1
1418390_at			Dn	Bhc80	BRAF35/HDAC2 complex
1418435_at			Up	Mkrn1	makorin, ring finger protein, 1
1418961_at			Up	1110005F07Rik	RIKEN cDNA 1110005F07 gene
1419234_at			Dn	Helb	helicase (DNA) B
1419812_s_at			Up	D11Ertd99e	DNA segment, Chr 11, ERATO Doi 99, expressed
1419976_s_at			Dn	Nfatc3	nuclear factor of activated T-cells, cytoplasmic, calcineurin-dependent 3
1420004_s_at			Dn	Pom121	nuclear pore membrane protein 121
1420170_at			Dn	Myh9	myosin heavy chain IX
1420952_at			Dn	AU067731	expressed sequence AU067731
1421015_s_at			Up	Pole3	polymerase (DNA directed), epsilon 3 (p17 subunit)
1421083_x_at			Up	Banf1	barrier to autointegration factor 1
1421907_at			Dn	Pparbp	peroxisome proliferator activated receptor binding protein
1422106_a_at			Up	Grcc9	gene rich cluster, C9 gene
1422486_a_at			Dn	Smad4	MAD homolog 4 (Drosophila)
1422487_at			Dn	Smad4	MAD homolog 4 (Drosophila)
1422688_a_at			Up	Nras	neuroblastoma ras oncogene
1422718_at			Up	Ap3s2	adaptor-related protein complex 3, sigma 2 subunit
1422873_at			Dn	Prg2	proteoglycan 2, bone marrow
1423087_a_at			Up	1110002E23Rik	RIKEN cDNA 1110002E23 gene
1423128_at			Up	Aip	aryl-hydrocarbon receptor-interacting protein
1423255_at			Up	na	similar to ATPase, H+ transporting, V1 subunit G isoform 1
1423275_at			Dn	Ddx26	DEAD/H (Asp-Glu-Ala-Asp/His) box polypeptide 26
1423416_at			Dn	Smarcc1	SWI/SNF related, matrix associated, actin dependent regulator of chromatin, subfamily c, member 1
1423623_at			Up	2810021B07Rik	RIKEN cDNA 2810021B07 gene
1423698_at			Up	D15Ertd785e	DNA segment, Chr 15, ERATO Doi 785, expressed
1423814_at			Up	Ddx41	DEAD (Asp-Glu-Ala-Asp) box polypeptide 41
1423817_s_at			Up	2010315L10Rik	RIKEN cDNA 2010315L10 gene
1423842_a_at			Up	Rnf41	ring finger protein 41
1423908_at			Up	Ndufs8	NADH dehydrogenase (ubiquinone) Fe-S protein 8
1423947_at			Up	1110008P14Rik	RIKEN cDNA 1110008P14 gene
1423956_at			Dn	Smap1	stromal membrane-associated protein 1
1424111_at			Dn	Igf2r	insulin-like growth factor 2 receptor
1424122_s_at			Up	Commd1	COMM domain containing 1
1424166_at			Dn	Msh3	mutS homolog 3 (E. coli)
1424269_a_at			Up	Myl6	myosin, light polypeptide 6, alkali, smooth muscle and non-muscle
1424501_at			Dn	4732497O03Rik	RIKEN cDNA 4732497O03 gene
1424666_at			Dn	5430405G24Rik	RIKEN cDNA 5430405G24 gene
1424685_at			Up	Exosc4	exosome component 4
1424700_at			Up	D4Ertd89e	DNA segment, Chr 4, ERATO Doi 89, expressed
1424712_at			Dn	Elys	embryonic large molecule derived from yolk sac
1424773_at			Up	1110012M11Rik	RIKEN cDNA 1110012M11 gene
1424780_a_at			Dn	D10Ucla1	DNA segment, Chr 10, University of California at Los Angeles 1
1424781_at			Dn	D10Ucla1	DNA segment, Chr 10, University of California at Los Angeles 1
1424850_at			Dn	Map3k1	mitogen activated protein kinase kinase kinase 1
1424979_at			Dn	6530402N02Rik	RIKEN cDNA 6530402N02 gene
1424986_s_at			Dn	Fbxw7	F-box and WD-40 domain protein 7, archipelago homolog (Drosophila)
1425270_at			Dn	Kif1b	kinesin family member 1B
1425292_at			Dn	Dtna	dystrobrevin alpha
1425507_at			Up	Arfrp1	ADP-ribosylation factor related protein 1
1425899_a_at			Up	Itsn1	intersectin 1 (SH3 domain protein 1A)
1425940_a_at			Dn	Ssbp3	single-stranded DNA binding protein 3
1426407_at			Dn	1600010O03Rik	RIKEN cDNA 1600010O03 gene
1426414_a_at			Up	Emb	embigin
1426487_a_at			Dn	Rbbp6	retinoblastoma binding protein 6
1426525_at			Dn	Arid2	AT rich interactive domain 2 (Arid-rfx like)
1426556_at			Dn	Suhw4	suppressor of hairy wing homolog 4 (Drosophila)
1426565_at			Dn	Igf1r	insulin-like growth factor I receptor
1426646_at			Up	9130011J15Rik	RIKEN cDNA 9130011J15 gene
1426705_s_at			Dn	Iars	isoleucine-tRNA synthetase
1426742_at			Up	Atp5f1	ATP synthase, H+ transporting, mitochondrial F0 complex, subunit b, isoform 1
1427120_at			Dn	Zfp26	zinc finger protein 26
1427171_at			Dn	Rlf	rearranged L-myc fusion sequence
1427232_at			Dn	Sdccag33	serologically defined colon cancer antigen 33
1427233_at			Dn	Sdccag33	serologically defined colon cancer antigen 33
1427236_a_at			Dn	Mll5	myeloid/lymphoid or mixed-lineage leukemia 5
1427406_at			Dn	6030460N08Rik	RIKEN cDNA 6030460N08 gene
1427407_s_at			Dn	6030460N08Rik	RIKEN cDNA 6030460N08 gene
1427670_a_at			Dn	Tcf12	transcription factor 12
1427886_at			Dn	Pom121	nuclear pore membrane protein 121
1427983_at			Dn	Suhw3	suppressor of hairy wing homolog 3 (Drosophila)
1428029_a_at			Up	H2afv	H2A histone family, member V
1428101_at			Dn	Rnf38	ring finger protein 38
1428181_at			Up	Etfb	electron transferring flavoprotein, beta polypeptide
1428194_at			Dn	Usp9x	ubiquitin specific protease 9, X chromosome
1428214_at			Up	AW047273	expressed sequence AW047273
1428288_at			Dn	2310051E17Rik	RIKEN cDNA 2310051E17 gene
1428360_x_at			Up	Ndufa7	NADH dehydrogenase (ubiquinone) 1 alpha subcomplex, 7 (B14.5a)
1428464_at			Up	Ndufa3	NADH dehydrogenase (ubiquinone) 1 alpha subcomplex, 3
1428648_at			Dn	D10Ertd516e	DNA segment, Chr 10, ERATO Doi 516, expressed
1428657_at			Dn	1110037N09Rik	RIKEN cDNA 1110037N09 gene
1428847_a_at			Dn	Macf1	microtubule-actin crosslinking factor 1
1428868_a_at			Up	Oaz1	ornithine decarboxylase antizyme
1428880_at			Up	0610038F07Rik	RIKEN cDNA 0610038F07 gene
1429370_a_at			Dn	Psmd11	proteasome (prosome, macropain) 26S subunit, non-ATPase, 11
1429400_at			Dn	Clcn5	chloride channel 5
1429428_at			Dn	Tcf4	transcription factor 4
1430293_a_at			Up	1300006N24Rik	RIKEN cDNA 1300006N24 gene
1430326_s_at			Up	1500040F11Rik	RIKEN cDNA 1500040F11 gene
1430375_a_at			Up	Ccl27	chemokine (C-C motif) ligand 27
1430421_a_at			Up	BC010787	cDNA sequence BC010787
1433497_at			Dn	Aqr	aquarius
1433510_x_at			Up	Rpl36	ribosomal protein L36
1433552_a_at			Dn	Polr2b	polymerase (RNA) II (DNA directed) polypeptide B
1433603_at			Up	Ndufs6	NADH dehydrogenase (ubiquinone) Fe-S protein 6
1433639_at			Dn	5730593F17Rik	RIKEN cDNA 5730593F17 gene
1434104_at			Up	NA	NA
1434214_at			Up	0910001L09Rik	RIKEN cDNA 0910001L09 gene
1434272_at			Dn	Cpeb2	cytoplasmic polyadenylation element binding protein 2
1434468_at			Dn	D8Ertd69e	DNA segment, Chr 8, ERATO Doi 69, expressed
1434787_at			Dn	AI854770	expressed sequence AI854770
1434832_at			Dn	Foxo3	forkhead box O3
1434923_at			Up	2810437L13Rik	RIKEN cDNA 2810437L13 gene
1435219_x_at			Up	4921513J16Rik	RIKEN cDNA 4921513J16 gene
1435222_at			Dn	Foxp1	forkhead box P1
1435738_x_at			Up	4930412F15Rik	RIKEN cDNA 4930412F15 gene
1435862_at			Dn	AU067731	expressed sequence AU067731
1436153_a_at			Dn	Zmynd11	zinc finger, MYND domain containing 11
1436165_at			Dn	Luc7l2	LUC7-like 2 (S. cerevisiae)
1436336_at			Up	2210013M04Rik	RIKEN cDNA 2210013M04 gene
1436567_a_at			Up	Ndufa7	NADH dehydrogenase (ubiquinone) 1 alpha subcomplex, 7 (B14.5a)
1436586_x_at			Up	Rps14	ribosomal protein S14
1436884_x_at			Dn	Ewsr1	Ewing sarcoma breakpoint region 1
1437394_at			Dn	Centg2	centaurin, gamma 2
1437511_x_at			Dn	Gpsm2	G-protein signalling modulator 2 (AGS3-like, C. elegans)
1437615_s_at			Dn	5730409F24Rik	RIKEN cDNA 5730409F24 gene
1437772_s_at			Up	Fuca1	fucosidase, alpha-L- 1, tissue
1437807_x_at			Dn	Catna1	catenin alpha 1
1438321_x_at			Dn	4930504E06Rik	RIKEN cDNA 4930504E06 gene
1438458_a_at			Dn	1110004P21Rik	RIKEN cDNA 1110004P21 gene
1448005_at			Dn	Sash1	SAM and SH3 domain containing 1
1448108_at			Dn	Tde2	tumor differentially expressed 2
1448189_a_at			Dn	Fliih	flightless I homolog (Drosophila)
1448266_at			Up	Edf1	endothelial differentiation-related factor 1
1448292_at			Up	Uqcr	ubiquinol-cytochrome c reductase (6.4kD) subunit
1448351_at			Up	Coro1b	coronin, actin binding protein 1B
1448396_at			Dn	D1Bwg0491e	DNA segment, Chr 1, Brigham & Women's Genetics 0491 expressed
1448483_a_at			Up	Ndufb2	NADH dehydrogenase (ubiquinone) 1 beta subcomplex, 2
1448579_at			Dn	Glg1	golgi apparatus protein 1
1448611_at			Dn	D8Ertd594e	DNA segment, Chr 8, ERATO Doi 594, expressed
1448622_at			Up	Lsm4	LSM4 homolog, U6 small nuclear RNA associated (S. cerevisiae)
1448699_at			Up	Mrpl54	mitochondrial ribosomal protein L54
1448734_at			Dn	Cp	ceruloplasmin
1448870_at			Dn	Ltbp1	latent transforming growth factor beta binding protein 1
1448959_at			Up	Ndufs4	NADH dehydrogenase (ubiquinone) Fe-S protein 4
1449119_at			Up	Arih2	ariadne homolog 2 (Drosophila)
1449441_a_at			Up	Wbp1	WW domain binding protein 1
1449483_at			Dn	Polk	polymerase (DNA directed), kappa
1450016_at			Up	Ccng1	cyclin G1
1450071_at			Dn	Ash1l	ash1 (absent, small, or homeotic)-like (Drosophila)
1450642_at			Dn	3110001I20Rik	RIKEN cDNA 3110001I20 gene
1450675_at			Dn	1810031K02Rik	RIKEN cDNA 1810031K02 gene
1450694_at			Up	Fkbp2	FK506 binding protein 2
1450815_s_at			Up	Chchd2	coiled-coil-helix-coiled-coil-helix domain containing 2
1450818_a_at			Up	Ndufa7	NADH dehydrogenase (ubiquinone) 1 alpha subcomplex, 7 (B14.5a)
1450923_at			Dn	Tgfb2	transforming growth factor, beta 2
1451020_at			Dn	BC031361	cDNA sequence BC031361
1451130_at			Up	2010315L10Rik	RIKEN cDNA 2010315L10 gene
1451178_at			Up	Mrpl53	mitochondrial ribosomal protein L53
1451317_at			Dn	Ythdf2	YTH domain family 2
1451385_at			Up	2310056P07Rik	RIKEN cDNA 2310056P07 gene
1451494_at			Dn	Wac	WW domain containing adaptor with coiled-coil
1451538_at			Dn	Sox9	SRY-box containing gene 9
1451558_at			Dn	Fbxw7	F-box and WD-40 domain protein 7, archipelago homolog (Drosophila)
1451628_a_at			Dn	Ank3	ankyrin 3, epithelial
1452020_a_at			Up	Siva	Cd27 binding protein (Hindu God of destruction)
1452128_a_at			Up	C6.1A	c6.1a protein
1452152_at			Dn	AI642036	expressed sequence AI642036
1452192_at			Dn	BC053440	cDNA sequence BC053440
1452252_at			Dn	3830408P06Rik	RIKEN cDNA 3830408P06 gene
1452438_s_at			Dn	Taf4a	TAF4A RNA polymerase II, TATA box binding protein (TBP)-associated factor
1452443_s_at			Dn	Helz	helicase with zinc finger domain
1452584_at			Up	1500032L24Rik	RIKEN cDNA 1500032L24 gene
1452586_at			Up	Anapc13	anaphase promoting complex subunit 13
1452769_at			Dn	3732413I11Rik	RIKEN cDNA 3732413I11 gene
1452781_a_at			Dn	Gtf3c2	general transcription factor IIIC, polypeptide 2, beta
1452790_x_at			Up	Ndufa3	NADH dehydrogenase (ubiquinone) 1 alpha subcomplex, 3
1452823_at			Up	Gstk1	glutathione S-transferase kappa 1
1453207_at			Up	Pcp2	Purkinje cell protein 2 (L7)
1455006_at			Up	2310016M24Rik	RIKEN cDNA 2310016M24 gene
1455009_at			Dn	Cpd	carboxypeptidase D
1455026_at			Dn	9330180L10Rik	RIKEN cDNA 9330180L10 gene
1455066_s_at			Dn	9130229H14Rik	RIKEN cDNA 9130229H14 gene
1455128_x_at			Dn	Tnrc6	trinucleotide repeat containing 6
1455152_at			Up	AI462493	expressed sequence AI462493
1455158_at			Dn	Itga3	integrin alpha 3
1455236_x_at			Up	4930412F15Rik	RIKEN cDNA 4930412F15 gene
1455749_x_at			Up	Ndufa7	NADH dehydrogenase (ubiquinone) 1 alpha subcomplex, 7 (B14.5a)
1456042_s_at			Dn	na	similar to Tce4 protein
1456057_x_at			Dn	1110006I15Rik	RIKEN cDNA 1110006I15 gene
1456615_a_at			Dn	Falz	fetal Alzheimer antigen
1459890_s_at			Up	1110008P14Rik	RIKEN cDNA 1110008P14 gene
1460349_at			Dn	BC006909	cDNA sequence BC006909
1460436_at			Dn	Ndst1	N-deacetylase/N-sulfotransferase (heparan glucosaminyl) 1
1 1 1
1426358_at	Up	Dn	Dn	2810468K05Rik	RIKEN cDNA 2810468K05 gene
