# Supplementary material for: Gene expression profile and synovial microcirculation at early stages of collagen-induced arthritis
Source: Arthritis Res Ther. 2005 May 17;7(4):R868–76. doi: 10.1186/ar1754 (PMC1175036; doi:10.1186/ar1754)
Supplement: Additional File 2 — Excel file showing the output of the topTable function of the GNU R limma package as provided by the R affylmGUI package: complete Freund's adjuvant (CFA)/collagen II versus no treatment. The columns first describe the genes using an internal identification number (ID), the Affymetrix probe set ID, the gene's symbol and a small description or full name. The statistics for the genes are summarized in the columns M (logarithmic fold change; the difference in logarithm of expression for each group), A (logarithmic mean expression), t (moderated t statistic), P value (nominal P value) and B (log odds that the gene is differentially expressed). With B positive, the gene is more likely to be differentially expressed than not. At 0 it is uncertain. [file ar1754-S2.xls]

## Sheet: toptable1_cII+cfa_vs_cfa
	ID	Symbol	Name	M	A	t	P.Value	B
20224	1452161_at	Tiparp	TCDD-inducible poly(ADP-ribose) polymerase	2.97	6.591	8.76435	6.79e-06	3.50756
18551	1450488_at	Ccl24	chemokine (C-C motif) ligand 24	-1.1	6.572	-8.07964	1.36e-05	3.02241
1141	1416810_at	Mea1	male enhanced antigen 1	-0.764	10.986	-8.05243	1.4e-05	3.00196
19370	1451307_at	Mrpl14	mitochondrial ribosomal protein L14	-0.797	9.923	-7.83467	1.77e-05	2.83495
8084	1423889_at	MGC5739	similar to hypothetical protein FLJ20010	-1.1	8.135	-7.71005	2.03e-05	2.73662
7281	1423086_at	Npc1	Niemann Pick type C1	1.17	8.02	7.53261	2.46e-05	2.59303
1752	1417421_at	S100a1	S100 calcium binding protein A1	-0.95	7.758	-7.5223	2.49e-05	2.58455
14771	1436714_at	Lpp	LIM domain containing preferred translocation partner in lipoma	2.85	8.512	7.48216	2.6e-05	2.55142
21840	1456193_x_at	Gpx4	glutathione peroxidase 4	-0.65	12.129	-7.1804	3.66e-05	2.29513
22139	1459890_s_at	1110008P14Rik	RIKEN cDNA 1110008P14 gene	-0.579	11.516	-7.15685	3.76e-05	2.27458
8958	1424763_at	1700027N10Rik	RIKEN cDNA 1700027N10 gene	-0.836	4.567	-6.97343	4.66e-05	2.11176
2028	1417697_at	Soat1	sterol O-acyltransferase 1	1.78	4.645	6.72016	6.29e-05	1.87864
16398	1448286_at	Hadh2	hydroxyacyl-Coenzyme A dehydrogenase type II	-0.463	10.724	-6.63797	6.94e-05	1.80086
8559	1424364_a_at	1110020P15Rik	RIKEN cDNA 1110020P15 gene	-0.67	11.361	-6.54141	7.81e-05	1.70813
616	1416285_at	Ndufc1	NADH dehydrogenase (ubiquinone) 1, subcomplex unknown, 1	-0.508	11.633	-6.49809	8.24e-05	1.66606
19024	1450961_a_at	na	hypothetical LOC331528	-0.747	6.268	-6.45364	8.7e-05	1.62257
6893	1422698_s_at	AU018574	expressed sequence AU018574	0.85	9.525	6.44356	8.81e-05	1.61266
12917	1430293_a_at	1300006N24Rik	RIKEN cDNA 1300006N24 gene	-0.566	10.156	-6.40915	9.19e-05	1.57873
18881	1450818_a_at	Ndufa7	NADH dehydrogenase (ubiquinone) 1 alpha subcomplex, 7 (B14.5a)	-0.488	12.301	-6.36793	9.67e-05	1.53781
20790	1452769_at	3732413I11Rik	RIKEN cDNA 3732413I11 gene	0.484	10.743	6.36122	9.76e-05	1.53113
21222	1454651_x_at	Mbp	myelin basic protein	-0.835	8.61	-6.3242	0.000102	1.49412
19141	1451078_at	2510039O18Rik	RIKEN cDNA 2510039O18 gene	0.798	9.268	6.18394	0.000122	1.35183
21462	1455242_at	Foxp1	forkhead box P1	1.47	9.192	6.13268	0.00013	1.29902
615	1416284_at	Mrpl28	mitochondrial ribosomal protein L28	-0.688	9.959	-6.07627	0.00014	1.24039
18878	1450815_s_at	Chchd2	coiled-coil-helix-coiled-coil-helix domain containing 2	-0.522	12.856	-6.07003	0.000141	1.23388
8015	1423820_at	1110011K10Rik	RIKEN cDNA 1110011K10 gene	-0.61	10.785	-5.95528	0.000164	1.11285
20735	1452673_at	Ranbp3	RAN binding protein 3	-0.696	9.182	-5.92853	0.000169	1.08431
896	1416565_at	Cox6b1	cytochrome c oxidase, subunit VIb polypeptide 1	-0.481	12.557	-5.86789	0.000183	1.01917
16425	1448313_at	Cln2	ceroid-lipofuscinosis, neuronal 2	0.69	11.27	5.86073	0.000185	1.01144
982	1416651_at	Znhit2	zinc finger, HIT domain containing 2	-0.661	9.385	-5.81971	0.000195	0.96696
12815	1429708_at	AV006275	expressed sequence AV006275	-0.564	12.02	-5.78433	0.000205	0.92836
14369	1435431_at	2310047M15Rik	RIKEN cDNA 2310047M15 gene	-0.958	8.677	-5.74239	0.000216	0.88234
18928	1450865_s_at	Mrps24	mitochondrial ribosomal protein S24	-0.627	10.61	-5.68708	0.000233	0.82117
2809	1418478_at	Lmo1	LIM domain only 1	-0.667	8.674	-5.66278	0.000241	0.79413
19701	1451638_s_at	Armc1	armadillo repeat containing 1	0.835	9.504	5.64076	0.000248	0.76953
6102	1421907_at	Pparbp	peroxisome proliferator activated receptor binding protein	0.535	10.138	5.63438	0.00025	0.7624
12686	1429122_a_at	1700040I03Rik	RIKEN cDNA 1700040I03 gene	-0.745	6.831	-5.55685	0.000278	0.67504
2564	1418233_a_at	Trappc5	trafficking protein particle complex 5	-0.658	7.785	-5.5133	0.000294	0.6255
22520	1460639_a_at	Atox1	ATX1 (antioxidant protein 1) homolog 1 (yeast)	-0.634	12.41	-5.50704	0.000297	0.61834
17180	1449068_at	Zfp148	zinc finger protein 148	1.52	7.238	5.4811	0.000308	0.58865
6748	1422553_at	Pten	phosphatase and tensin homolog	1.19	9.71	5.44601	0.000323	0.5483
1095	1416764_at	Ttc11	tetratricopeptide repeat domain 11	-0.522	12.303	-5.4323	0.000329	0.53247
18130	1450067_a_at	1810034K20Rik	RIKEN cDNA 1810034K20 gene	-0.663	9.73	-5.39797	0.000345	0.4927
509	1416178_a_at	Plekhb1	pleckstrin homology domain containing, family B (evectins) member 1	-0.84	5.847	-5.37422	0.000356	0.46505
17017	1448905_at	Nme3	expressed in non-metastatic cells 3	-0.896	5.914	-5.35616	0.000365	0.44397
5335	1421140_a_at	Foxp1	forkhead box P1	0.958	9.706	5.35061	0.000368	0.43748
1279	1416948_at	Mrpl23	mitochondrial ribosomal protein L23	-0.466	11.241	-5.33915	0.000374	0.42406
20859	1452976_a_at	Slc9a3r2	solute carrier family 9 (sodium/hydrogen exchanger), isoform 3 regulator 2	-1.38	4.7	-5.31065	0.000389	0.39057
20084	1452021_a_at	Hes6	hairy and enhancer of split 6 (Drosophila)	-0.7	5.613	-5.30956	0.00039	0.38929
10908	1426713_s_at	Eprs	glutamyl-prolyl-tRNA synthetase	1.19	10.244	5.29289	0.000399	0.36963
7955	1423760_at	Cd44	CD44 antigen	1.24	10.697	5.28346	0.000404	0.3585
45	1415714_a_at	2610209M04Rik	RIKEN cDNA 2610209M04 gene	-0.703	11.512	-5.26179	0.000416	0.33284
3837	1419506_at	Ggps1	geranylgeranyl diphosphate synthase 1	0.889	7.999	5.22437	0.000439	0.28833
14182	1434923_at	2810437L13Rik	RIKEN cDNA 2810437L13 gene	-0.54	10.32	-5.18766	0.000462	0.24443
698	1416367_at	1110001J03Rik	RIKEN cDNA 1110001J03 gene	-0.884	9.19	-5.18645	0.000463	0.24297
15710	1438945_x_at	Gja1	gap junction membrane channel protein alpha 1	0.785	12.363	5.1864	0.000463	0.24291
1803	1417472_at	Myh9	myosin heavy chain IX	1.77	9.666	5.17121	0.000473	0.22468
12073	1427878_at	0610010O12Rik	RIKEN cDNA 0610010O12 gene	-0.799	9.609	-5.14358	0.000492	0.19139
13312	1431921_a_at	Stag1	stromal antigen 1	0.624	8.646	5.13899	0.000495	0.18585
5400	1421205_at	Atm	ataxia telangiectasia mutated homolog (human)	2.11	5.106	5.12818	0.000503	0.17278
4749	1420554_a_at	Rac3	RAS-related C3 botulinum substrate 3	-0.679	8.512	-5.11582	0.000511	0.15781
11461	1427266_at	Pb1	RIKEN cDNA 2310032M22 gene	2.49	9.519	5.09952	0.000523	0.13802
20647	1452584_at	1500032L24Rik	RIKEN cDNA 1500032L24 gene	-0.48	11.887	-5.09468	0.000527	0.13215
17071	1448959_at	Ndufs4	NADH dehydrogenase (ubiquinone) Fe-S protein 4	-0.507	10.578	-5.08123	0.000537	0.11577
1657	1417326_a_at	Anapc11	anaphase promoting complex subunit 11 homolog (yeast)	-0.504	11.205	-5.07515	0.000542	0.10836
6720	1422525_at	Atp5k	ATP synthase, H+ transporting, mitochondrial F1F0 complex, subunit e	-0.42	12.285	-5.07418	0.000543	0.10717
12442	1428360_x_at	Ndufa7	NADH dehydrogenase (ubiquinone) 1 alpha subcomplex, 7 (B14.5a)	-0.424	12.564	-5.06479	0.00055	0.09571
1888	1417557_at	Ubxd1	UBX domain containing 1	-0.554	10.277	-5.05369	0.000559	0.08215
17201	1449089_at	Nrip1	nuclear receptor interacting protein 1	2.53	7.803	5.04472	0.000566	0.07117
21370	1455006_at	2310016M24Rik	RIKEN cDNA 2310016M24 gene	-0.504	11.363	-5.03678	0.000572	0.06143
8804	1424609_a_at	NA	NA	1.62	9.471	5.01147	0.000593	0.03035
3105	1418774_a_at	Atp7a	ATPase, Cu++ transporting, alpha polypeptide	1.65	7.286	5.00079	0.000603	0.01718
21779	1456054_a_at	Pum1	pumilio 1 (Drosophila)	1.75	6.916	5.00059	0.000603	0.01694
946	1416615_at	Clpp	caseinolytic protease, ATP-dependent, proteolytic subunit homolog (E. coli)	-0.787	9.533	-5.0001	0.000603	0.01634
16812	1448700_at	G0s2	G0/G1 switch gene 2	-1.3	9.392	-4.99498	0.000608	0.01001
1498	1417167_at	Exosc5	exosome component 5	-0.72	9.077	-4.98547	0.000616	-0.00173
20247	1452184_at	Ndufb9	NADH dehydrogenase (ubiquinone) 1 beta subcomplex, 9	-0.426	13.34	-4.98249	0.000619	-0.00541
22667	AFFX-b-ActinMur/M12481_3_at	Actb	actin, beta, cytoplasmic	0.938	14.036	4.98073	0.00062	-0.00758
21699	1455908_a_at	Scpep1	serine carboxypeptidase 1	1.2	10.775	4.97009	0.00063	-0.02074
5298	1421103_at	Bmp2k	BMP2 inducible kinase	0.82	3.889	4.95109	0.000647	-0.0443
19241	1451178_at	Mrpl53	mitochondrial ribosomal protein L53	-0.575	11.298	-4.94478	0.000653	-0.05214
6865	1422670_at	Rohn	ras homolog gene family, member N	-0.738	9.005	-4.93355	0.000664	-0.06611
10553	1426358_at	NA	NA	0.668	10.166	4.92126	0.000676	-0.08143
5031	1420836_at	AV025504	expressed sequence AV025504	0.959	8.783	4.90863	0.000688	-0.09719
1711	1417380_at	NA	NA	0.568	12.849	4.90798	0.000689	-0.09801
16404	1448292_at	Uqcr	ubiquinol-cytochrome c reductase (6.4kD) subunit	-0.481	12.041	-4.89679	0.0007	-0.112
13615	1433597_at	9430010O03Rik	RIKEN cDNA 9430010O03 gene	-0.512	11.452	-4.89417	0.000703	-0.11528
16797	1448685_at	2900010M23Rik	RIKEN cDNA 2900010M23 gene	-0.562	12.156	-4.86697	0.000731	-0.1494
12100	1427905_at	D14Ertd170e	DNA segment, Chr 14, ERATO Doi 170, expressed	-0.651	8.602	-4.84526	0.000754	-0.17673
17181	1449069_at	Zfp148	zinc finger protein 148	1.29	8.96	4.83921	0.000761	-0.18435
20044	1451981_at	Gtrgeo22	gene trap ROSA b-geo 22	-0.9	9.097	-4.83079	0.00077	-0.19498
20788	1452767_at	Rrbp1	ribosome binding protein 1	0.797	11.054	4.83042	0.000771	-0.19545
19375	1451312_at	Ndufs7	NADH dehydrogenase (ubiquinone) Fe-S protein 7	-0.6	12.218	-4.82627	0.000775	-0.20069
1418	1417087_at	Glg1	golgi apparatus protein 1	1.81	7.448	4.82046	0.000782	-0.20805
9675	1425480_at	Cnot6l	CCR4-NOT transcription complex, subunit 6-like	1.68	9.865	4.79055	0.000817	-0.24597
8018	1423823_at	2610012O22Rik	RIKEN cDNA 2610012O22 gene	-0.645	9.184	-4.78131	0.000828	-0.25771
1337	1417006_at	Commd4	COMM domain containing 4	-0.356	10.434	-4.77629	0.000834	-0.2641
20667	1452604_at	Stard13	serologically defined colon cancer antigen 13	-0.675	6.056	-4.77198	0.00084	-0.26958
14105	1434744_at	BC023823	cDNA sequence BC023823	-0.475	10.271	-4.76888	0.000843	-0.27354
12199	1428004_at	3300001G02Rik	RIKEN cDNA 3300001G02 gene	-0.701	9.873	-4.75409	0.000862	-0.29241
14472	1435755_at	1110001A16Rik	RIKEN cDNA 1110001A16 gene	-0.722	9.851	-4.7512	0.000866	-0.2961
12923	1430326_s_at	1500040F11Rik	RIKEN cDNA 1500040F11 gene	-0.415	11.963	-4.74995	0.000867	-0.29769
13874	1434214_at	0910001L09Rik	RIKEN cDNA 0910001L09 gene	-0.445	10.823	-4.7412	0.000878	-0.30888
4018	1419687_at	D930010J01Rik	RIKEN cDNA D930010J01 gene	-0.551	9.818	-4.73951	0.000881	-0.31105
13683	1433745_at	Trio	triple functional domain (PTPRF interacting)	1.5	7.188	4.73889	0.000881	-0.31184
786	1416455_a_at	Cryab	crystallin, alpha B	-1.02	11.754	-4.7321	0.00089	-0.32052
19187	1451124_at	Sod1	superoxide dismutase 1, soluble	-0.415	12.852	-4.72891	0.000894	-0.32461
1938	1417607_at	Cox6a2	cytochrome c oxidase, subunit VI a, polypeptide 2	-1.46	10.957	-4.71739	0.00091	-0.33939
14650	1436308_at	Zfp292	zinc finger protein 292	1.01	7.101	4.71487	0.000913	-0.34262
8142	1423947_at	1110008P14Rik	RIKEN cDNA 1110008P14 gene	-0.371	10.078	-4.7047	0.000927	-0.3557
19779	1451716_at	Mafb	v-maf musculoaponeurotic fibrosarcoma oncogene family, protein B (avian)	0.856	11.901	4.70045	0.000933	-0.36116
7450	1423255_at	na	similar to ATPase, H+ transporting, V1 subunit G isoform 1; ATPase, H+ transporting, lysosomal (vacuolar proton pump); ATPase, H+ transporting, lysosomal 13kD, V1 subunit G isoform 1; lysosomal 13kDa	-0.389	12.783	-4.69679	0.000938	-0.36587
2001	1417670_at	Timm44	translocator of inner mitochondrial membrane 44	-0.522	8.736	-4.69261	0.000944	-0.37125
2798	1418467_at	Smarcd3	SWI/SNF related, matrix associated, actin dependent regulator of chromatin, subfamily d, member 3	-0.909	8.394	-4.66176	0.000988	-0.41107
9384	1425189_a_at	Mrpl15	mitochondrial ribosomal protein L15	-0.683	10.381	-4.6605	0.00099	-0.41269
16649	1448537_at	Ttc1	tetratricopeptide repeat domain 1	-0.556	10.168	-4.65977	0.000991	-0.41363
19251	1451188_at	Wdr26	WD repeat domain 26	0.928	12.122	4.65771	0.000994	-0.4163
12684	1429115_at	2010003O02Rik	RIKEN cDNA 2010003O02 gene	-0.885	9.15	-4.65598	0.000996	-0.41853
20223	1452160_at	Tiparp	TCDD-inducible poly(ADP-ribose) polymerase	1.9	8.194	4.63709	0.00102	-0.44302
3534	1419203_at	Gtlf3a	gene trap locus F3a	-0.922	4.656	-4.63169	0.00103	-0.45004
11366	1427171_at	Rlf	rearranged L-myc fusion sequence	1.08	8.236	4.6184	0.00105	-0.4673
20215	1452152_at	AI642036	expressed sequence AI642036	0.417	11.425	4.61201	0.00106	-0.47562
21623	1455749_x_at	Ndufa7	NADH dehydrogenase (ubiquinone) 1 alpha subcomplex, 7 (B14.5a)	-0.611	11.439	-4.60144	0.00108	-0.4894
22669	AFFX-b-ActinMur/M12481_M_at	Actb	actin, beta, cytoplasmic	2.12	11.823	4.59739	0.00109	-0.49468
21244	1454694_a_at	Top2a	topoisomerase (DNA) II alpha	0.914	10.191	4.58929	0.0011	-0.50525
14775	1436722_a_at	Actb	actin, beta, cytoplasmic	1.47	13.53	4.58666	0.0011	-0.50869
15150	1437545_at	Rcor1	REST corepressor 1	1.55	9.706	4.56568	0.00114	-0.53613
8201	1424006_at	2310044P18Rik	RIKEN cDNA 2310044P18 gene	-0.489	8.565	-4.56025	0.00115	-0.54325
3607	1419276_at	Enpp1	ectonucleotide pyrophosphatase/phosphodiesterase 1	1.24	7.712	4.55955	0.00115	-0.54417
12092	1427897_s_at	2400003N08Rik	RIKEN cDNA 2400003N08 gene	-0.557	10.077	-4.55243	0.00116	-0.55352
22583	1460702_at	1810015M01Rik	RIKEN cDNA 1810015M01 gene	-0.461	9.426	-4.54835	0.00117	-0.55887
22458	1460436_at	Ndst1	N-deacetylase/N-sulfotransferase (heparan glucosaminyl) 1	0.965	10.981	4.54458	0.00118	-0.56383
19443	1451380_at	Zfyve19	zinc finger, FYVE domain containing 19	-0.677	9.93	-4.54028	0.00118	-0.56948
1307	1416976_at	D2Ertd112e	DNA segment, Chr 2, ERATO Doi 112, expressed	0.461	6.829	4.53934	0.00119	-0.57072
11865	1427670_a_at	Tcf12	transcription factor 12	0.447	10.596	4.53786	0.00119	-0.57265
8511	1424316_at	Slc25a19	solute carrier family 25 (mitochondrial deoxynucleotide carrier), member 19	-0.656	5.372	-4.52443	0.00121	-0.59034
852	1416521_at	Sepw1	selenoprotein W, muscle 1	-0.741	11.58	-4.51478	0.00123	-0.60306
13646	1433668_at	Pnrc1	proline-rich nuclear receptor coactivator 1	0.708	12.073	4.51029	0.00124	-0.60899
1765	1417434_at	Gpd2	glycerol phosphate dehydrogenase 2, mitochondrial	2.16	7.641	4.49424	0.00127	-0.63019
17553	1449441_a_at	Wbp1	WW domain binding protein 1	-0.664	9.737	-4.48175	0.00129	-0.64672
20231	1452168_x_at	Gspt1	G1 to S phase transition 1	0.502	11.009	4.47141	0.00131	-0.66043
4133	1419814_s_at	S100a1	S100 calcium binding protein A1	-0.778	11.326	-4.4671	0.00132	-0.66615
16378	1448266_at	Edf1	endothelial differentiation-related factor 1	-0.47	9.988	-4.46349	0.00133	-0.67094
2652	1418321_at	Dci	dodecenoyl-Coenzyme A delta isomerase (3,2 trans-enoyl-Coenyme A isomerase)	-0.94	9.002	-4.45048	0.00136	-0.68824
1543	1417212_at	9530058B02Rik	RIKEN cDNA 9530058B02 gene	-1.1	7.671	-4.43002	0.0014	-0.7155
13617	1433603_at	Ndufs6	NADH dehydrogenase (ubiquinone) Fe-S protein 6	-0.456	12.786	-4.42857	0.0014	-0.71742
12929	1430375_a_at	Ccl27	chemokine (C-C motif) ligand 27	-0.619	4.951	-4.4268	0.0014	-0.71979
609	1416278_a_at	Atp5o	ATP synthase, H+ transporting, mitochondrial F1 complex, O subunit	-0.327	12.462	-4.41994	0.00142	-0.72895
6879	1422684_a_at	Sec8l1	SEC8-like 1 (S. cerevisiae)	0.576	9.252	4.41169	0.00144	-0.73996
6665	1422470_at	Bnip3	BCL2/adenovirus E1B 19kDa-interacting protein 1, NIP3	-0.629	12.219	-4.40604	0.00145	-0.74752
17642	1449530_at	Trps1	trichorhinophalangeal syndrome I (human)	1.78	10.333	4.4043	0.00145	-0.74986
16443	1448331_at	Ndufb7	NADH dehydrogenase (ubiquinone) 1 beta subcomplex, 7	-0.694	11.61	-4.39376	0.00148	-0.76396
3033	1418702_a_at	2810428I15Rik	RIKEN cDNA 2810428I15 gene	-0.522	10.91	-4.38185	0.0015	-0.77994
12090	1427895_at	2310004N24Rik	RIKEN cDNA 2310004N24 gene	-0.522	8.582	-4.38184	0.0015	-0.77995
9083	1424888_at	9530046H09Rik	RIKEN cDNA 9530046H09 gene	-0.552	10.13	-4.3793	0.00151	-0.78336
16691	1448579_at	Glg1	golgi apparatus protein 1	1.33	10.003	4.37669	0.00152	-0.78687
17004	1448892_at	Dock7	dedicator of cytokinesis 7	0.425	9.663	4.37595	0.00152	-0.78786
4417	1420170_at	Myh9	myosin heavy chain IX	1.77	5.36	4.37205	0.00153	-0.7931
10609	1426414_a_at	Emb	embigin	-0.43	11.726	-4.36217	0.00155	-0.80639
16811	1448699_at	Mrpl54	mitochondrial ribosomal protein L54	-0.543	9.164	-4.35788	0.00156	-0.81215
2511	1418180_at	Sp1	trans-acting transcription factor 1	2	9.817	4.33701	0.00161	-0.84029
15496	1438403_s_at	Ramp2	receptor (calcitonin) activity modifying protein 2	4.41	6.129	4.33604	0.00161	-0.84159
12349	1428181_at	Etfb	electron transferring flavoprotein, beta polypeptide	-0.508	11.593	-4.32293	0.00165	-0.85931
20083	1452020_a_at	Siva	Cd27 binding protein (Hindu God of destruction)	-0.684	8.905	-4.32063	0.00165	-0.86242
1333	1417002_at	0610012G03Rik	RIKEN cDNA 0610012G03 gene	-0.574	10.495	-4.30596	0.00169	-0.88228
2014	1417683_at	Diablo	diablo homolog (Drosophila)	-0.352	10.447	-4.29291	0.00172	-0.89997
7396	1423201_at	Ncor1	nuclear receptor co-repressor 1	2.27	7.762	4.29213	0.00173	-0.90103
1165	1416834_x_at	Ndufb2	NADH dehydrogenase (ubiquinone) 1 beta subcomplex, 2	-0.552	11.725	-4.29046	0.00173	-0.9033
3376	1419045_at	2310067G05Rik	RIKEN cDNA 2310067G05 gene	-0.984	5.273	-4.283	0.00175	-0.91343
832	1416501_at	Pdpk1	3-phosphoinositide dependent protein kinase-1	2.97	5.611	4.28227	0.00175	-0.91442
15220	1437712_x_at	Exosc4	exosome component 4	-0.607	3.807	-4.28063	0.00176	-0.91665
12763	1429453_a_at	Mrpl55	mitochondrial ribosomal protein L55	-0.711	8.458	-4.27646	0.00177	-0.92232
21373	1455009_at	Cpd	carboxypeptidase D	0.798	10.282	4.27594	0.00177	-0.92303
10406	1426211_at	BC021367	cDNA sequence BC021367	-0.713	7.75	-4.27411	0.00177	-0.92551
21589	1455642_a_at	Tm4sf17	transmembrane 4 superfamily member 17	-0.712	9.503	-4.26953	0.00179	-0.93174
8506	1424311_at	0710008K08Rik	RIKEN cDNA 0710008K08 gene	-0.608	10.035	-4.25465	0.00183	-0.95201
12618	1428868_a_at	Oaz1	ornithine decarboxylase antizyme	-0.384	13.135	-4.25161	0.00184	-0.95616
13632	1433639_at	5730593F17Rik	RIKEN cDNA 5730593F17 gene	0.741	8.324	4.24589	0.00185	-0.96397
3069	1418738_at	Scn1b	sodium channel, voltage-gated, type I, beta polypeptide	-1.28	9.371	-4.24264	0.00186	-0.96841
11428	1427233_at	Sdccag33	serologically defined colon cancer antigen 33	0.719	9.348	4.24212	0.00186	-0.96912
12679	1429103_at	Tomm22	translocase of outer mitochondrial membrane 22 homolog (yeast)	-0.377	10.764	-4.23666	0.00188	-0.97658
8976	1424781_at	D10Ucla1	DNA segment, Chr 10, University of California at Los Angeles 1	0.837	10.284	4.22749	0.00191	-0.98911
19908	1451845_a_at	A230072I16Rik	RIKEN cDNA A230072I16 gene	-0.548	10.262	-4.22719	0.00191	-0.98953
2303	1417972_s_at	NA	NA	-0.676	10.403	-4.22464	0.00191	-0.99301
14155	1434866_x_at	Cpt1a	carnitine palmitoyltransferase 1a, liver	0.637	9.238	4.22289	0.00192	-0.9954
10880	1426685_a_at	A230103N10Rik	RIKEN cDNA A230103N10 gene	1.13	10.237	4.21852	0.00193	-1.0014
19557	1451494_at	Wac	WW domain containing adaptor with coiled-coil	0.578	9.576	4.21838	0.00193	-1.00158
7282	1423087_a_at	1110002E23Rik	RIKEN cDNA 1110002E23 gene	-0.421	11.744	-4.2082	0.00196	-1.01553
8880	1424685_at	Exosc4	exosome component 4	-0.534	9.153	-4.20792	0.00196	-1.01592
12402	1428288_at	2310051E17Rik	RIKEN cDNA 2310051E17 gene	0.349	11.195	4.20425	0.00198	-1.02095
12505	1428534_at	2310073E15Rik	RIKEN cDNA 2310073E15 gene	-0.785	8.916	-4.19133	0.00202	-1.03868
15889	1439429_x_at	Dtx2	deltex 2 homolog (Drosophila)	-0.399	10.198	-4.19035	0.00202	-1.04003
12224	1428029_a_at	H2afv	H2A histone family, member V	-0.459	11.628	-4.18347	0.00204	-1.0495
75	1415744_at	H2-Ke2	H2-K region expressed gene 2	-0.347	10.501	-4.17814	0.00206	-1.05682
19444	1451381_at	1810020D17Rik	RIKEN cDNA 1810020D17 gene	-0.657	8.605	-4.17712	0.00206	-1.05823
7640	1423445_at	Rock1	Rho-associated coiled-coil forming kinase 1	0.877	9.994	4.16831	0.00209	-1.07036
4132	1419812_s_at	D11Ertd99e	DNA segment, Chr 11, ERATO Doi 99, expressed	-0.368	11.582	-4.16453	0.0021	-1.07558
4967	1420772_a_at	Dsip1	delta sleep inducing peptide, immunoreactor	0.581	11.663	4.15852	0.00212	-1.08386
14458	1435716_x_at	Snrpn	small nuclear ribonucleoprotein N	-0.551	7.271	-4.15804	0.00212	-1.08452
1922	1417591_at	Ptges2	prostaglandin E synthase 2	-0.839	7.737	-4.13983	0.00218	-1.10968
8907	1424712_at	Elys	embryonic large molecule derived from yolk sac	0.422	8.98	4.1348	0.0022	-1.11662
14225	1435015_at	2210018M03Rik	RIKEN cDNA 2210018M03 gene	-0.822	6.57	-4.13473	0.0022	-1.11672
51	1415720_s_at	Mad2l1bp	MAD2L1 binding protein	-0.745	8.393	-4.13341	0.00221	-1.11855
2334	1418003_at	1190002H23Rik	RIKEN cDNA 1190002H23 gene	-0.325	11.066	-4.13332	0.00221	-1.11867
8895	1424700_at	D4Ertd89e	DNA segment, Chr 4, ERATO Doi 89, expressed	-0.683	9.482	-4.13137	0.00221	-1.12136
14604	1436165_at	Luc7l2	LUC7-like 2 (S. cerevisiae)	0.933	7.315	4.1235	0.00224	-1.13226
16144	1448005_at	Sash1	SAM and SH3 domain containing 1	0.567	10.637	4.12141	0.00225	-1.13516
3973	1419642_at	Purb	purine rich element binding protein B	1.32	10.833	4.12051	0.00225	-1.13641
8327	1424132_at	Hras1	Harvey rat sarcoma virus oncogene 1	-0.791	11.324	-4.11756	0.00226	-1.1405
94	1415763_a_at	2510006D16Rik	RIKEN cDNA 2510006D16 gene	-0.427	11.352	-4.11573	0.00227	-1.14304
2721	1418390_at	Bhc80	BRAF35/HDAC2 complex	1.26	4.64	4.11563	0.00227	-1.14317
8948	1424753_at	Nudt14	nudix (nucleoside diphosphate linked moiety X)-type motif 14	-0.505	7.968	-4.11345	0.00227	-1.14619
2146	1417815_a_at	Tde1	tumor differentially expressed 1	0.718	11.984	4.10685	0.0023	-1.15534
20603	1452540_a_at	Hist1h2bp	histone 1, H2bp	-0.448	11.937	-4.1063	0.0023	-1.1561
8975	1424780_a_at	D10Ucla1	DNA segment, Chr 10, University of California at Los Angeles 1	0.863	10.95	4.10252	0.00231	-1.16136
6683	1422488_at	Nxt1	NTF2-related export protein 1	-0.644	10.797	-4.09919	0.00233	-1.16599
17814	1449724_s_at	D8Ertd738e	DNA segment, Chr 8, ERATO Doi 738, expressed	-0.47	11.842	-4.09481	0.00234	-1.17207
2760	1418429_at	Kif5b	kinesin family member 5B	1.18	9.884	4.09308	0.00235	-1.17447
2119	1417788_at	Sncg	synuclein, gamma	-1.2	10.881	-4.08684	0.00237	-1.18315
15398	1438165_x_at	Vat1	vesicle amine transport protein 1 homolog (T californica)	-0.55	10.846	-4.08364	0.00238	-1.1876
564	1416233_at	Eif3s2	eukaryotic translation initiation factor 3, subunit 2 (beta)	-0.402	12.827	-4.07855	0.0024	-1.19468
2697	1418366_at	Hist2h2aa1	histone 2, H2aa1	-0.825	11.191	-4.07659	0.00241	-1.19741
10754	1426559_at	9330180L10Rik	RIKEN cDNA 9330180L10 gene	1.78	8.133	4.07359	0.00242	-1.20159
8802	1424607_a_at	Xdh	xanthine dehydrogenase	1.42	9.779	4.07137	0.00243	-1.20468
10776	1426581_at	2810004N20Rik	RIKEN cDNA 2810004N20 gene	-0.515	11.081	-4.06653	0.00245	-1.21143
14295	1435222_at	Foxp1	forkhead box P1	0.516	10.305	4.06613	0.00245	-1.21198
20546	1452483_a_at	Cd44	CD44 antigen	0.886	9.631	4.06391	0.00246	-1.21507
13958	1434412_x_at	2610003J06Rik	RIKEN cDNA 2610003J06 gene	-0.393	11.18	-4.06279	0.00246	-1.21664
1647	1417316_at	Them2	thioesterase superfamily member 2	-0.577	10.433	-4.05724	0.00248	-1.22438
13656	1433684_at	na	similar to hypothetical protein FLJ11749	-0.411	9.732	-4.05658	0.00249	-1.2253
8256	1424061_at	Manbal	mannosidase, beta A, lysosomal-like	-0.596	8.536	-4.05556	0.00249	-1.22672
19763	1451700_a_at	1110007L15Rik	RIKEN cDNA 1110007L15 gene	-0.677	9.951	-4.05279	0.0025	-1.2306
20220	1452157_at	Eprs	glutamyl-prolyl-tRNA synthetase	0.634	9.965	4.04549	0.00253	-1.24079
8560	1424365_at	1810037I17Rik	RIKEN cDNA 1810037I17 gene	-0.599	13.174	-4.04085	0.00255	-1.24727
2395	1418064_at	Tfpt	TCF3 (E2A) fusion partner	-0.393	7.921	-4.03934	0.00255	-1.24938
8346	1424151_at	Jtv1	JTV1 gene	-0.582	10.51	-4.03881	0.00256	-1.25013
13042	1431003_a_at	2610002J02Rik	RIKEN cDNA 2610002J02 gene	-0.605	8.823	-4.03827	0.00256	-1.25089
9071	1424876_s_at	Spg20	spastic paraplegia 20, spartin (Troyer syndrome) homolog (human)	0.671	8.605	4.03775	0.00256	-1.25161
14659	1436342_a_at	D19Ertd721e	DNA segment, Chr 19, ERATO Doi 721, expressed	-0.517	12.153	-4.03582	0.00257	-1.25432
1363	1417032_at	Ube2g2	ubiquitin-conjugating enzyme E2G 2	-0.434	11.094	-4.03516	0.00257	-1.25524
6800	1422605_at	Ppp1r1a	protein phosphatase 1, regulatory (inhibitor) subunit 1A	-0.981	6.243	-4.03431	0.00257	-1.25643
14616	1436201_x_at	Mbp	myelin basic protein	-0.985	8.731	-4.03078	0.00259	-1.26136
1156	1416825_at	Snta1	syntrophin, acidic 1	-0.836	8.501	-4.03075	0.00259	-1.26141
18719	1450656_at	Gna13	guanine nucleotide binding protein, alpha 13	2	7.93	4.03068	0.00259	-1.26151
7238	1423043_s_at	Ddx3x	DEAD/H (Asp-Glu-Ala-Asp/His) box polypeptide 3, X-linked	1	12.612	4.02765	0.0026	-1.26574
13464	1432526_a_at	D11Moh34	DNA segment, Chr 11, KL Mohlke 34	-0.497	10.717	-4.02186	0.00263	-1.27386
16224	1448112_at	Cox7c	cytochrome c oxidase, subunit VIIc	-0.307	11.674	-4.01586	0.00265	-1.28226
770	1416439_at	2410015N17Rik	RIKEN cDNA 2410015N17 gene	-0.69	9.451	-4.01565	0.00265	-1.28256
17112	1449000_at	D10Jhu81e	DNA segment, Chr 10, Johns Hopkins University 81 expressed	-0.315	11.093	-3.99808	0.00273	-1.30721
3714	1419383_at	S100b	S100 protein, beta polypeptide, neural	-0.574	4.343	-3.99662	0.00273	-1.30926
487	1416156_at	Vcl	vinculin	0.603	10.976	3.99487	0.00274	-1.31173
8924	1424729_at	BC054059	cDNA sequence BC054059	-1.24	7.878	-3.99221	0.00275	-1.31546
14727	1436567_a_at	Ndufa7	NADH dehydrogenase (ubiquinone) 1 alpha subcomplex, 7 (B14.5a)	-0.467	11.879	-3.98812	0.00277	-1.32121
1365	1417034_at	1810073E21Rik	RIKEN cDNA 1810073E21 gene	-1.01	8.845	-3.98806	0.00277	-1.3213
541	1416210_at	1190002L16Rik	RIKEN cDNA 1190002L16 gene	-0.389	10.984	-3.9868	0.00277	-1.32308
13561	1433510_x_at	Rpl36	ribosomal protein L36	-0.376	13.338	-3.98548	0.00278	-1.32493
20501	1452438_s_at	Taf4a	TAF4A RNA polymerase II, TATA box binding protein (TBP)-associated factor	0.714	7.121	3.98161	0.0028	-1.33039
14869	1436910_at	A330066M24Rik	RIKEN cDNA A330066M24 gene	2.94	6.284	3.96191	0.00289	-1.35814
16837	1448725_at	Parg	poly (ADP-ribose) glycohydrolase	1.13	9.326	3.95983	0.0029	-1.36106
816	1416485_at	Timm23	translocase of inner mitochondrial membrane 23 homolog (yeast)	-0.323	13.177	-3.95472	0.00292	-1.36828
5358	1421163_a_at	Nfia	nuclear factor I/A	1.22	6.862	3.95451	0.00292	-1.36857
6783	1422588_at	Krt2-6b	keratin complex 2, basic, gene 6b	0.988	12.369	3.94184	0.00298	-1.38647
1469	1417138_s_at	Polr2e	polymerase (RNA) II (DNA directed) polypeptide E	-0.443	10.904	-3.93905	0.00299	-1.39041
354	1416023_at	Fabp3	fatty acid binding protein 3, muscle and heart	-0.867	8.925	-3.93864	0.00299	-1.391
12244	1428049_a_at	1110001K21Rik	RIKEN cDNA 1110001K21 gene	-0.556	8.547	-3.92713	0.00305	-1.40727
21023	1453725_a_at	Mrps7	mitchondrial ribosomal protein S7	-0.523	9.884	-3.92522	0.00306	-1.40997
5147	1420952_at	AU067731	expressed sequence AU067731	0.69	10.721	3.91464	0.00311	-1.42496
13967	1434434_s_at	Tcerg1	transcription elongation regulator 1 (CA150)	0.902	9.794	3.91024	0.00313	-1.43121
5752	1421557_x_at	Txn2	thioredoxin 2	-0.42	10.299	-3.89045	0.00323	-1.4593
578	1416247_at	Dctn3	dynactin 3	-0.34	11.006	-3.88916	0.00324	-1.46114
7648	1423453_at	C78541	expressed sequence C78541	-0.448	9.606	-3.88679	0.00325	-1.46451
19521	1451458_at	Tmem2	transmembrane protein 2	2.66	6.291	3.88612	0.00325	-1.46546
19189	1451126_at	Maf1	MAF1 homolog (yeast)	-0.476	10.192	-3.88556	0.00326	-1.46626
21658	1455824_x_at	Itm1	intergral membrane protein 1	1.05	10.453	3.88447	0.00326	-1.4678
2333	1418002_at	2010110M21Rik	RIKEN cDNA 2010110M21 gene	-0.374	12.503	-3.88298	0.00327	-1.46992
17702	1449590_a_at	Mras	muscle and microspikes RAS	-0.874	6.198	-3.88161	0.00328	-1.47187
19211	1451148_at	Pink1	PTEN induced putative kinase 1	-0.425	10.88	-3.88154	0.00328	-1.47197
22617	1460737_at	Igbp1	immunoglobulin (CD79A) binding protein 1	-0.354	10.652	-3.87494	0.00331	-1.48136
2336	1418005_at	Sdhb	succinate dehydrogenase complex, subunit B, iron sulfur (Ip)	-0.367	11.94	-3.86702	0.00335	-1.49263
3030	1418699_s_at	Fech	ferrochelatase	-0.482	11.188	-3.85443	0.00342	-1.51058
1796	1417465_at	Fnta	farnesyltransferase, CAAX box, alpha	-0.338	12.045	-3.85429	0.00342	-1.51078
10089	1425894_at	Mrgprf	MAS-related GPR, member F	-0.886	8.149	-3.85414	0.00342	-1.511
11211	1427016_at	D630029K19Rik	RIKEN cDNA D630029K19 gene	0.74	7.948	3.84906	0.00345	-1.51824
19551	1451488_at	1110028A07Rik	RIKEN cDNA 1110028A07 gene	-1.58	7.422	-3.83847	0.00351	-1.53336
227	1415896_x_at	Snrpn	small nuclear ribonucleoprotein N	-0.858	8.67	-3.83121	0.00355	-1.54374
17066	1448954_at	Nrip3	nuclear receptor interacting protein 3	-0.451	6.843	-3.83047	0.00356	-1.54479
8012	1423817_s_at	2010315L10Rik	RIKEN cDNA 2010315L10 gene	-0.343	11.803	-3.82767	0.00357	-1.5488
22288	1460262_a_at	1700037H04Rik	RIKEN cDNA 1700037H04 gene	-0.616	10.538	-3.8274	0.00357	-1.5492
16635	1448523_at	Nphp1	nephronophthisis 1 (juvenile) homolog (human)	-0.739	7.449	-3.81861	0.00362	-1.56177
12091	1427896_at	2400003N08Rik	RIKEN cDNA 2400003N08 gene	-0.617	10.42	-3.81843	0.00363	-1.56203
8877	1424682_at	D5Ertd708e	DNA segment, Chr 5, ERATO Doi 708, expressed	-0.9	7.279	-3.81642	0.00364	-1.5649
1927	1417596_at	Eppb9	endothelial precursor protein B9	-0.629	8.253	-3.81545	0.00364	-1.56629
18795	1450732_a_at	Bicd2	bicaudal D homolog 2 (Drosophila)	1.47	10.661	3.81096	0.00367	-1.57273
13998	1434507_at	Npepl1	aminopeptidase-like 1	-0.679	9.581	-3.80959	0.00368	-1.57469
21559	1455550_x_at	Tde1	tumor differentially expressed 1	0.501	13.014	3.80482	0.0037	-1.58152
20106	1452043_at	2310011J03Rik	RIKEN cDNA 2310011J03 gene	-0.691	9.646	-3.80433	0.00371	-1.58222
6241	1422046_at	Itgam	integrin alpha M	1.71	5.776	3.80287	0.00372	-1.58431
2036	1417705_at	Otub1	OTU domain, ubiquitin aldehyde binding 1	1.42	5.241	3.80206	0.00372	-1.58547
1540	1417209_at	Sertad2	SERTA domain containing 2	1.87	8.701	3.80136	0.00373	-1.58648
7818	1423623_at	2810021B07Rik	RIKEN cDNA 2810021B07 gene	-0.335	6.084	-3.79731	0.00375	-1.59229
2698	1418367_x_at	Hist2h2aa1	histone 2, H2aa1	-0.762	10.296	-3.79464	0.00377	-1.59612
6058	1421863_at	Vamp1	vesicle-associated membrane protein 1	-1.37	5.11	-3.79363	0.00377	-1.59757
6750	1422555_s_at	Gna13	guanine nucleotide binding protein, alpha 13	1.66	9.028	3.79179	0.00378	-1.60021
10675	1426480_at	Sbds	Shwachman-Bodian-Diamond syndrome homolog (human)	-0.573	10.218	-3.78683	0.00381	-1.60733
1246	1416915_at	Msh6	mutS homolog 6 (E. coli)	0.645	8.934	3.78587	0.00382	-1.60871
13598	1433572_a_at	BC010304	cDNA sequence BC010304	0.539	11.936	3.78023	0.00385	-1.61682
20255	1452192_at	BC053440	cDNA sequence BC053440	0.94	8.549	3.77527	0.00388	-1.62395
2761	1418430_at	Kif5b	kinesin family member 5B	1.26	11.631	3.77102	0.00391	-1.63006
13511	1433438_x_at	NA	NA	0.505	11.093	3.76497	0.00395	-1.63875
841	1416510_at	Mrpl4	mitochondrial ribosomal protein L4	-0.519	10.697	-3.76249	0.00396	-1.64232
8058	1423863_at	Abcf2	ATP-binding cassette, sub-family F (GCN20), member 2	-0.46	9.363	-3.75798	0.00399	-1.64882
2065	1417734_at	Akap8l	A kinase (PRKA) anchor protein 8-like	-0.829	6.292	-3.75416	0.00402	-1.65431
14478	1435764_a_at	Gemin7	gem (nuclear organelle) associated protein 7	-0.703	9.967	-3.75073	0.00404	-1.65927
14193	1434942_at	2610101J03Rik	RIKEN cDNA 2610101J03 gene	1.2	8.656	3.7507	0.00404	-1.6593
1315	1416984_at	Mrps18a	mitochondrial ribosomal protein S18A	-0.45	9.978	-3.73792	0.00412	-1.67773
15904	1439450_x_at	A230046K03Rik	RIKEN cDNA A230046K03 gene	1.15	7.463	3.72876	0.00419	-1.69095
18032	1449969_at	Tmod4	tropomodulin 4	-0.858	11.175	-3.72787	0.00419	-1.69223
7	1415676_a_at	Psmb5	proteasome (prosome, macropain) subunit, beta type 5	-0.328	12.839	-3.72467	0.00421	-1.69686
8103	1423908_at	Ndufs8	NADH dehydrogenase (ubiquinone) Fe-S protein 8	-0.453	10.069	-3.72377	0.00422	-1.69816
1104	1416773_at	Wee1	wee 1 homolog (S. pombe)	0.764	9.85	3.72365	0.00422	-1.69834
226	1415895_at	Snrpn	small nuclear ribonucleoprotein N	-0.831	9.011	-3.71975	0.00425	-1.70397
17330	1449218_at	Cox8b	cytochrome c oxidase, subunit VIIIb	-1.64	10.65	-3.71855	0.00426	-1.7057
1497	1417166_at	Psip1	PC4 and SFRS1 interacting protein 1	0.59	7.599	3.71662	0.00427	-1.7085
4307	1420028_s_at	Mcm3	minichromosome maintenance deficient 3 (S. cerevisiae)	0.513	9.653	3.71472	0.00428	-1.71125
20800	1452782_a_at	Txn2	thioredoxin 2	-0.542	9.995	-3.71206	0.0043	-1.71508
7893	1423698_at	D15Ertd785e	DNA segment, Chr 15, ERATO Doi 785, expressed	-0.492	10.732	-3.70978	0.00432	-1.71839
8852	1424657_at	Taok1	TAO kinase 1	1.76	9.18	3.70783	0.00433	-1.7212
21353	1454963_at	E430028B21Rik	RIKEN cDNA E430028B21 gene	0.775	9.706	3.70252	0.00437	-1.72889
7611	1423416_at	Smarcc1	SWI/SNF related, matrix associated, actin dependent regulator of chromatin, subfamily c, member 1	0.649	8.653	3.69518	0.00442	-1.73952
12755	1429400_at	Clcn5	chloride channel 5	1.16	6.657	3.69449	0.00442	-1.74052
5342	1421147_at	Terf2	telomeric repeat binding factor 2	0.731	7.697	3.68927	0.00446	-1.74808
15136	1437521_s_at	E230022H04Rik	RIKEN cDNA E230022H04 gene	0.759	10.973	3.68772	0.00447	-1.75033
13673	1433720_s_at	Ndg2	Nur77 downstream gene 2	-1	11.449	-3.68463	0.00449	-1.75481
4168	1419864_x_at	Tnpo1	transportin 1	-0.802	3.598	-3.68352	0.0045	-1.75642
351	1416020_a_at	Atp5g1	ATP synthase, H+ transporting, mitochondrial F0 complex, subunit c (subunit 9), isoform 1	-0.313	12.281	-3.68016	0.00453	-1.76129
20408	1452345_at	Lmod2	leiomodin 2 (cardiac)	-1.04	9.679	-3.67895	0.00454	-1.76304
303	1415972_at	Marcks	myristoylated alanine rich protein kinase C substrate	2.07	8.859	3.67184	0.00459	-1.77337
8362	1424167_a_at	Pmm1	phosphomannomutase 1	-0.764	10.102	-3.66997	0.0046	-1.77607
17212	1449100_at	Pard6a	par-6 (partitioning defective 6,) homolog alpha (C. elegans)	-0.598	6.319	-3.66392	0.00465	-1.78486
6301	1422106_a_at	Grcc9	gene rich cluster, C9 gene	-0.486	7.463	-3.6635	0.00465	-1.78547
21206	1454626_at	Cltc	clathrin, heavy polypeptide (Hc)	0.577	12.773	3.65689	0.0047	-1.79508
633	1416302_at	Ebf1	early B-cell factor 1	0.628	6.602	3.6553	0.00471	-1.79739
5569	1421374_a_at	Fxyd1	FXYD domain-containing ion transport regulator 1	-0.988	10.453	-3.65433	0.00472	-1.7988
7887	1423692_at	Ndufa8	NADH dehydrogenase (ubiquinone) 1 alpha subcomplex, 8	-0.464	11.601	-3.65404	0.00472	-1.79922
1384	1417053_at	Phb	prohibitin	-0.396	10.871	-3.65297	0.00473	-1.80077
17294	1449182_at	Retn	resistin	-1.45	9.704	-3.65001	0.00475	-1.80509
11608	1427413_a_at	Cugbp1	CUG triplet repeat, RNA binding protein 1	1.12	7.939	3.64592	0.00478	-1.81103
16540	1448428_at	Nbl1	neuroblastoma, suppression of tumorigenicity 1	-0.525	9.804	-3.64564	0.00479	-1.81144
21364	1454987_a_at	H2-Ke6	H2-K region expressed gene 6	-0.482	8.52	-3.64505	0.00479	-1.81229
8885	1424690_at	5930434B04Rik	RIKEN cDNA 5930434B04 gene	-0.417	7.245	-3.64461	0.00479	-1.81294
13019	1430875_a_at	Pak1ip1	PAK1 interacting protein 1	-0.499	9.522	-3.64282	0.00481	-1.81554
7618	1423423_at	Grp58	glucose regulated protein	0.764	12.921	3.64085	0.00482	-1.81841
12138	1427943_at	Acyp2	acylphosphatase 2, muscle type	-0.676	11.685	-3.63594	0.00486	-1.82555
13675	1433723_s_at	Serf2	small EDRK-rich factor 2	-0.672	11.145	-3.63346	0.00488	-1.82917
19494	1451431_a_at	D2Bwg0891e	DNA segment, Chr 2, Brigham & Women's Genetics 0891 expressed	-0.506	9.359	-3.62991	0.00491	-1.83434
4323	1420046_s_at	Maf1	MAF1 homolog (yeast)	-0.418	11.031	-3.62882	0.00492	-1.83593
961	1416630_at	Idb3	inhibitor of DNA binding 3	-0.736	10.977	-3.62372	0.00496	-1.84336
9181	1424986_s_at	Fbxw7	F-box and WD-40 domain protein 7, archipelago homolog (Drosophila)	0.832	7.854	3.61565	0.00503	-1.85514
2051	1417720_at	Polr2j	polymerase (RNA) II (DNA directed) polypeptide J	-0.355	10.911	-3.61553	0.00503	-1.85531
16278	1448166_a_at	Psmb1	proteasome (prosome, macropain) subunit, beta type 1	-0.289	12.347	-3.61283	0.00505	-1.85925
10341	1426146_a_at	Chpt1	choline phosphotransferase 1	-1.18	6.963	-3.61263	0.00505	-1.85954
6181	1421986_at	Eif4e2	eukaryotic translation initiation factor 4E member 2	-0.683	6.381	-3.61163	0.00506	-1.86099
21450	1455211_a_at	Timm9	translocase of inner mitochondrial membrane 9 homolog (yeast)	-0.387	11.837	-3.61102	0.00506	-1.86188
12489	1428494_a_at	Polr2i	polymerase (RNA) II (DNA directed) polypeptide I	-0.538	10.824	-3.60423	0.00512	-1.8718
15263	1437807_x_at	Catna1	catenin alpha 1	0.463	12.646	3.59853	0.00517	-1.88013
12464	1428406_s_at	Hcfc1r1	host cell factor C1 regulator 1 (XPO1-dependent)	-0.541	10.418	-3.59674	0.00518	-1.88274
12	1415681_at	Mrpl43	mitochondrial ribosomal protein L43	-0.448	10.81	-3.59161	0.00523	-1.89023
19674	1451611_at	Hrasls3	HRAS like suppressor 3	-0.592	10.021	-3.5871	0.00526	-1.89683
22616	1460736_at	AF013969	expressed sequence AF013969	0.357	5.71	3.58294	0.0053	-1.90291
4674	1420479_a_at	Nap1l1	nucleosome assembly protein 1-like 1	0.679	9.91	3.58202	0.00531	-1.90426
13689	1433760_a_at	5730411O18Rik	RIKEN cDNA 5730411O18 gene	-0.35	7.971	-3.57987	0.00533	-1.9074
12853	1429888_a_at	Hspb2	heat shock protein 2	-1.35	7.982	-3.57352	0.00538	-1.91671
13002	1430778_a_at	Nubp1	nucleotide binding protein 1	-0.431	8.611	-3.57074	0.00541	-1.92078
7639	1423444_at	Rock1	Rho-associated coiled-coil forming kinase 1	1.3	10.498	3.57032	0.00541	-1.92138
1146	1416815_s_at	Bub3	budding uninhibited by benzimidazoles 3 homolog (S. cerevisiae)	0.403	11.451	3.56868	0.00542	-1.92378
19739	1451676_at	Drap1	Dr1 associated protein 1 (negative cofactor 2 alpha)	-0.545	11.921	-3.56134	0.00549	-1.93455
14873	1436921_at	Atp7a	ATPase, Cu++ transporting, alpha polypeptide	0.663	9.719	3.5599	0.0055	-1.93665
388	1416057_at	Np15	nuclear protein 15.6	-0.349	12.335	-3.5572	0.00553	-1.9406
2557	1418226_at	Orc2l	origin recognition complex, subunit 2-like (S. cerevisiae)	-0.541	8.25	-3.5509	0.00558	-1.94984
131	1415800_at	Gja1	gap junction membrane channel protein alpha 1	0.611	12.487	3.55041	0.00559	-1.95057
21283	1454786_at	5031439G07Rik	RIKEN cDNA 5031439G07 gene	-0.57	10.436	-3.54984	0.00559	-1.9514
19031	1450968_at	Uqcrfs1	ubiquinol-cytochrome c reductase, Rieske iron-sulfur polypeptide 1	-0.294	12.678	-3.54946	0.0056	-1.95197
8540	1424345_s_at	Ube2m	ubiquitin-conjugating enzyme E2M (UBC12 homolog, yeast)	-0.662	9.555	-3.54508	0.00564	-1.95838
12937	1430421_a_at	BC010787	cDNA sequence BC010787	-0.509	9.813	-3.54231	0.00566	-1.96246
20497	1452434_s_at	Dgcr6	DiGeorge syndrome critical region gene 6	-0.548	10.209	-3.54216	0.00566	-1.96266
7932	1423737_at	Ndufs3	NADH dehydrogenase (ubiquinone) Fe-S protein 3	-0.337	12.256	-3.54119	0.00567	-1.9641
7002	1422807_at	Arf5	ADP-ribosylation factor 5	-0.56	10.161	-3.53493	0.00573	-1.97329
21426	1455152_at	AI462493	expressed sequence AI462493	-0.456	9.625	-3.53165	0.00576	-1.9781
1495	1417164_at	Dusp10	dual specificity phosphatase 10	-0.878	4.551	-3.53097	0.00577	-1.97911
10782	1426587_a_at	Stat3	signal transducer and activator of transcription 3	1.14	10.517	3.52337	0.00584	-1.99027
15607	1438680_at	NA	NA	0.497	8.521	3.52017	0.00587	-1.99498
12175	1427980_at	4933407C03Rik	RIKEN cDNA 4933407C03 gene	1.2	7.403	3.51953	0.00588	-1.99591
3286	1418955_at	Zfp93	zinc finger protein 93	-0.975	5.724	-3.51867	0.00588	-1.99718
16595	1448483_a_at	Ndufb2	NADH dehydrogenase (ubiquinone) 1 beta subcomplex, 2	-0.388	12.389	-3.51688	0.0059	-1.99981
5457	1421262_at	Lipg	lipase, endothelial	-1.15	4.625	-3.51623	0.00591	-2.00076
8365	1424170_at	Phf5a	PHD finger protein 5A	-0.511	10.128	-3.51472	0.00592	-2.00298
312	1415981_at	5031400M07Rik	RIKEN cDNA 5031400M07 gene	0.634	10.642	3.51439	0.00593	-2.00347
7922	1423727_at	Cnih	cornichon homolog (Drosophila)	-0.292	12.097	-3.5143	0.00593	-2.0036
84	1415753_at	D10Bwg1364e	DNA segment, Chr 10, Brigham & Women's Genetics 1364 expressed	-0.443	11.797	-3.50978	0.00597	-2.01026
11505	1427310_at	Falz	fetal Alzheimer antigen	1.74	9.627	3.50695	0.006	-2.01442
3687	1419356_at	Klf7	Kruppel-like factor 7 (ubiquitous)	2.37	4.858	3.50471	0.00602	-2.01772
7812	1423617_at	Vps4a	vacuolar protein sorting 4a (yeast)	-0.525	9.876	-3.50042	0.00606	-2.02404
7323	1423128_at	Aip	aryl-hydrocarbon receptor-interacting protein	-0.42	10.155	-3.499	0.00608	-2.02612
21775	1456042_s_at	na	similar to Tce4 protein	0.493	9.145	3.49454	0.00612	-2.03269
14782	1436746_at	Prkwnk1	protein kinase, lysine deficient 1	2.69	9.181	3.49146	0.00615	-2.03723
15037	1437288_at	1110001C20Rik	RIKEN cDNA 1110001C20 gene	1.05	10.754	3.4896	0.00617	-2.03997
12356	1428194_at	Usp9x	ubiquitin specific protease 9, X chromosome	0.75	8.367	3.48945	0.00617	-2.0402
16220	1448108_at	Tde2	tumor differentially expressed 2	0.382	11.124	3.48832	0.00618	-2.04187
11423	1427228_at	2410003B16Rik	RIKEN cDNA 2410003B16 gene	1.37	9.037	3.48572	0.00621	-2.0457
18522	1450459_at	2010106G01Rik	RIKEN cDNA 2010106G01 gene	1.91	6.385	3.48481	0.00622	-2.04703
10720	1426525_at	Arid2	AT rich interactive domain 2 (Arid-rfx like)	1	9.64	3.48044	0.00626	-2.05349
17111	1448999_at	BB094273	expressed sequence BB094273	-0.426	8.502	-3.47816	0.00629	-2.05684
2481	1418150_at	Mtmr4	myotubularin related protein 4	0.649	5.2	3.47324	0.00634	-2.0641
13628	1433628_at	na	gene model 1, (NCBI)	-1.05	8.915	-3.47062	0.00637	-2.06797
4418	1420171_s_at	Myh9	myosin heavy chain IX	0.869	11.824	3.46744	0.0064	-2.07267
10619	1426424_at	Sugt1	SGT1, suppressor of G2 allele of SKP1 (S. cerevisiae)	-0.727	8.629	-3.46713	0.0064	-2.07312
12537	1428621_a_at	D11Wsu68e	DNA segment, Chr 11, Wayne State University 68, expressed	-0.539	10.609	-3.46316	0.00644	-2.07899
15465	1438321_x_at	4930504E06Rik	RIKEN cDNA 4930504E06 gene	0.424	11.031	3.46294	0.00645	-2.0793
22576	1460695_a_at	2300006M17Rik	RIKEN cDNA 2300006M17 gene	-0.306	10.332	-3.46287	0.00645	-2.07942
19197	1451134_a_at	2410018G23Rik	RIKEN cDNA 2410018G23 gene	-0.487	11.945	-3.4628	0.00645	-2.07951
5180	1420985_at	Ash1l	ash1 (absent, small, or homeotic)-like (Drosophila)	1.93	7.702	3.46249	0.00645	-2.07997
16250	1448138_at	Ppp2r4	protein phosphatase 2A, regulatory subunit B (PR 53)	-0.63	10.364	-3.46221	0.00645	-2.08039
6761	1422566_at	Tcfeb	transcription factor EB	-0.469	8.324	-3.46179	0.00646	-2.08101
57	1415726_at	AU017193	expressed sequence AU017193	0.573	9.863	3.45604	0.00652	-2.0895
10496	1426301_at	Alcam	activated leukocyte cell adhesion molecule	0.811	7.507	3.45313	0.00655	-2.09379
5885	1421690_s_at	Agrp	agouti related protein	-1.73	2.935	-3.4513	0.00657	-2.0965
7700	1423505_at	Tagln	transgelin	-0.595	11.153	-3.45065	0.00658	-2.09746
5518	1421323_a_at	E430034L04Rik	RIKEN cDNA E430034L04 gene	1.07	10.303	3.44965	0.00659	-2.09893
16642	1448530_at	Gmpr	guanosine monophosphate reductase	-0.789	7.937	-3.44856	0.0066	-2.10055
17158	1449046_a_at	1110007C05Rik	RIKEN cDNA 1110007C05 gene	-0.344	8.528	-3.44771	0.00661	-2.1018
4971	1420776_a_at	Auh	AU RNA binding protein/enoyl-coenzyme A hydratase	-0.509	9.49	-3.44458	0.00664	-2.10644
11324	1427129_a_at	D130023J23Rik	RIKEN cDNA D130023J23 gene	0.49	10.689	3.44272	0.00666	-2.10919
8592	1424397_at	Dhx36	DEAH (Asp-Glu-Ala-His) box polypeptide 36	0.508	7.47	3.43886	0.00671	-2.1149
18081	1450018_s_at	AV025504	expressed sequence AV025504	0.666	7.095	3.43833	0.00671	-2.11569
15323	1437969_s_at	0610007P22Rik	RIKEN cDNA 0610007P22 gene	-0.401	8.558	-3.43446	0.00675	-2.1214
19449	1451386_at	Blvrb	biliverdin reductase B (flavin reductase (NADPH))	-0.61	10.147	-3.43244	0.00678	-2.1244
12739	1429321_at	Rnf149	ring finger protein 149	0.485	11.629	3.43122	0.00679	-2.1262
12628	1428880_at	0610038F07Rik	RIKEN cDNA 0610038F07 gene	-0.291	10.107	-3.42955	0.00681	-2.12867
11504	1427309_at	BC027073	cDNA sequence BC027073	-0.562	3.817	-3.42252	0.00689	-2.13909
9022	1424827_a_at	Csnk1a1	casein kinase 1, alpha 1	0.359	13.378	3.4207	0.00691	-2.14178
15379	1438118_x_at	Vim	vimentin	0.587	13.744	3.40737	0.00706	-2.16153
8306	1424111_at	Igf2r	insulin-like growth factor 2 receptor	0.74	8.599	3.40721	0.00706	-2.16177
5682	1421487_a_at	Nck1	non-catalytic region of tyrosine kinase adaptor protein 1	-0.398	10.427	-3.40433	0.0071	-2.16605
6035	1421840_at	Abca1	ATP-binding cassette, sub-family A (ABC1), member 1	1.19	10.932	3.39971	0.00715	-2.17289
16385	1448273_at	Gss	glutathione synthetase	-0.5	5.454	-3.39873	0.00716	-2.17436
11240	1427045_at	Synpo	synaptopodin	-1.33	4.486	-3.39564	0.0072	-2.17893
18134	1450071_at	Ash1l	ash1 (absent, small, or homeotic)-like (Drosophila)	1.04	6.648	3.39564	0.0072	-2.17894
12209	1428014_at	Hist1h4h	histone 1, H4h	-1.4	4.568	-3.39451	0.00721	-2.1806
13589	1433552_a_at	Polr2b	polymerase (RNA) II (DNA directed) polypeptide B	0.452	10.742	3.39413	0.00722	-2.18117
1291	1416960_at	B3gat3	beta-1,3-glucuronyltransferase 3 (glucuronosyltransferase I)	-0.56	8.608	-3.39366	0.00722	-2.18187
19462	1451399_at	Brp17	brain protein 17	-0.52	8.466	-3.39363	0.00722	-2.18192
2799	1418468_at	Anxa11	annexin A11	-0.699	9.763	-3.3933	0.00723	-2.1824
4695	1420500_at	Dnajc1	DnaJ (Hsp40) homolog, subfamily C, member 1	1.41	7.87	3.39314	0.00723	-2.18265
8359	1424164_at	Mrpl50	mitochondrial ribosomal protein L50	-0.651	7.613	-3.39089	0.00726	-2.18599
14584	1436050_x_at	Hes6	hairy and enhancer of split 6 (Drosophila)	-0.57	7.368	-3.38862	0.00728	-2.18935
3110	1418779_at	Rce1	Ras and a-factor-converting enzyme 1 homolog (S. cerevisiae)	-0.819	8.63	-3.38531	0.00732	-2.19427
2062	1417731_at	Pqbp1	polyglutamine binding protein 1	-0.338	9.887	-3.38428	0.00734	-2.1958
8243	1424048_a_at	Nqo3a2	NAD(P)H	-0.567	10.484	-3.38001	0.00739	-2.20215
12220	1428025_s_at	Pitpnc1	phosphatidylinositol transfer protein, cytoplasmic 1	-0.647	3.424	-3.37766	0.00742	-2.20562
1395	1417064_at	5830427H10Rik	RIKEN cDNA 5830427H10 gene	-0.384	9.899	-3.37701	0.00742	-2.2066
7237	1423042_at	Ddx3x	DEAD/H (Asp-Glu-Ala-Asp/His) box polypeptide 3, X-linked	0.481	13.075	3.37605	0.00744	-2.20802
3565	1419234_at	Helb	helicase (DNA) B	0.801	6.472	3.37559	0.00744	-2.2087
1785	1417454_at	Cul4b	cullin 4B	0.602	10.115	3.37457	0.00745	-2.21023
1411	1417080_a_at	Sitpec	signaling intermediate in Toll pathway-evolutionarily conserved	-0.797	8.695	-3.37226	0.00748	-2.21366
17056	1448944_at	Nrp1	neuropilin 1	1.14	8.159	3.36853	0.00753	-2.2192
4073	1419742_at	1700037H04Rik	RIKEN cDNA 1700037H04 gene	-0.532	6.669	-3.36423	0.00758	-2.22559
3258	1418927_a_at	Habp4	hyaluronic acid binding protein 4	-0.862	6.988	-3.36287	0.0076	-2.22762
14345	1435364_at	Cyhr1	cysteine and histidine rich 1	-0.817	9.328	-3.36219	0.00761	-2.22862
3008	1418677_at	Actn3	actinin alpha 3	-0.673	11.898	-3.35984	0.00764	-2.23212
22013	1456617_a_at	Eif2s2	eukaryotic translation initiation factor 2, subunit 2 (beta)	0.515	11.857	3.35705	0.00767	-2.23627
788	1416457_at	Ddah2	dimethylarginine dimethylaminohydrolase 2	-1.04	9.733	-3.35175	0.00774	-2.24415
20323	1452260_at	Cidec	cell death-inducing DFFA-like effector c	-1.18	9.363	-3.3467	0.0078	-2.25167
8235	1424040_at	BC019977	cDNA sequence BC019977	-0.322	11.091	-3.34668	0.0078	-2.2517
268	1415937_s_at	AI197427	expressed sequence AI197427	0.622	6.661	3.34436	0.00783	-2.25516
8529	1424334_at	Tm4sf17	transmembrane 4 superfamily member 17	-0.534	7.723	-3.34327	0.00785	-2.25677
14563	1435995_at	1300010F03Rik	RIKEN cDNA 1300010F03 gene	-0.549	10.542	-3.34325	0.00785	-2.25681
1097	1416766_at	2810484M10Rik	RIKEN cDNA 2810484M10 gene	-0.554	12.027	-3.34196	0.00787	-2.25874
17407	1449295_at	Hcngp	transcriptional regulator protein	-0.431	6.533	-3.34168	0.00787	-2.25915
16434	1448322_a_at	Cox4i1	cytochrome c oxidase subunit IV isoform 1	-0.282	13.663	-3.34133	0.00787	-2.25966
11431	1427236_a_at	Mll5	myeloid/lymphoid or mixed-lineage leukemia 5	0.929	10.436	3.33117	0.00801	-2.2748
12637	1428908_at	2600011C06Rik	RIKEN cDNA 2600011C06 gene	0.628	7.754	3.32934	0.00803	-2.27752
10863	1426668_at	Slc30a9	solute carrier family 30 (zinc transporter), member 9	-0.38	8.955	-3.32621	0.00807	-2.28219
2061	1417730_at	Ext1	exostoses (multiple) 1	0.695	9.854	3.32549	0.00808	-2.28327
19311	1451248_at	BC006705	cDNA sequence BC006705	-0.471	8.945	-3.3252	0.00809	-2.2837
13252	1431752_a_at	2900073H19Rik	RIKEN cDNA 2900073H19 gene	-0.566	9.656	-3.32302	0.00812	-2.28695
6677	1422482_at	Ruvbl2	RuvB-like protein 2	-0.761	9.241	-3.31584	0.00821	-2.29766
11492	1427297_at	Mrpl9	mitochondrial ribosomal protein L9	-0.454	10.002	-3.31454	0.00823	-2.29959
21349	1454953_at	X83325	EST X83325	-0.4	2.942	-3.30906	0.00831	-2.30777
1338	1417007_a_at	Vps4b	vacuolar protein sorting 4b (yeast)	0.403	12.205	3.30385	0.00838	-2.31554
15517	1438477_a_at	Mcee	methylmalonyl CoA epimerase	-0.79	8.461	-3.30338	0.00838	-2.31624
13652	1433676_at	Prkwnk1	protein kinase, lysine deficient 1	0.278	12.75	3.30104	0.00842	-2.31973
4714	1420519_a_at	Eral1	Era (G-protein)-like 1 (E. coli)	-0.574	5.851	-3.30097	0.00842	-2.31984
18624	1450561_a_at	Surf1	surfeit gene 1	-0.487	10.377	-3.30059	0.00842	-2.32041
12393	1428266_at	Myl3	myosin, light polypeptide 3	-1.53	8.854	-3.29942	0.00844	-2.32216
10940	1426745_at	D11Bwg0434e	DNA segment, Chr 11, Brigham & Women's Genetics 0434 expressed	-0.376	11.045	-3.29684	0.00847	-2.32602
11470	1427275_at	Smc4l1	SMC4 structural maintenance of chromosomes 4-like 1 (yeast)	1.16	6.616	3.29541	0.00849	-2.32814
13034	1430982_at	Sfrs1	splicing factor, arginine/serine-rich 1 (ASF/SF2)	0.836	10.433	3.2952	0.0085	-2.32846
7143	1422948_s_at	Hist4	histone 4 protein	-1.17	7.812	-3.29425	0.00851	-2.32987
18457	1450394_at	Golph3	golgi phosphoprotein 3	0.679	10.284	3.29231	0.00854	-2.33277
8107	1423912_at	Aspscr1	alveolar soft part sarcoma chromosome region, candidate 1 (human)	-0.812	7.963	-3.2892	0.00858	-2.33741
17171	1449059_a_at	Oxct1	3-oxoacid CoA transferase 1	0.359	12.25	3.28879	0.00859	-2.33803
12579	1428753_a_at	Dgcr6	DiGeorge syndrome critical region gene 6	-1.25	9.404	-3.28762	0.00861	-2.33978
4170	1419867_a_at	Ankhd1	ankyrin repeat and KH domain containing 1	1.59	9.054	3.28701	0.00861	-2.34069
1257	1416926_at	Trp53inp1	transformation related protein 53 inducible nuclear protein 1	0.388	11.322	3.28389	0.00866	-2.34535
21528	1455456_a_at	Timm50	translocase of inner mitochondrial membrane 50 homolog (yeast)	-0.462	9.198	-3.2831	0.00867	-2.34653
19319	1451256_at	Gpr172b	G protein-coupled receptor 172B	-0.539	4.945	-3.28263	0.00868	-2.34724
8307	1424112_at	Igf2r	insulin-like growth factor 2 receptor	0.904	8.426	3.28132	0.0087	-2.3492
11396	1427201_at	Mustn1	musculoskeletal, embryonic nuclear protein 1	-0.719	10.868	-3.27531	0.00878	-2.35818
16361	1448249_at	Gpd1	glycerol-3-phosphate dehydrogenase 1 (soluble)	-1.27	9.817	-3.27375	0.00881	-2.36051
4910	1420715_a_at	Pparg	peroxisome proliferator activated receptor gamma	-0.632	9.082	-3.27025	0.00886	-2.36574
17220	1449108_at	Fdx1	ferredoxin 1	-0.469	11.331	-3.27006	0.00886	-2.36603
10284	1426089_a_at	BC003331	cDNA sequence BC003331	0.536	9.224	3.26967	0.00886	-2.36662
17279	1449167_at	Epb4.1l4a	erythrocyte protein band 4.1-like 4a	-0.586	6.485	-3.26844	0.00888	-2.36846
14763	1436693_x_at	Slc35e4	solute carrier family 35, member E4	-0.59	9.024	-3.26757	0.0089	-2.36975
2103	1417772_at	Grhpr	glyoxylate reductase/hydroxypyruvate reductase	-0.62	9.107	-3.26634	0.00891	-2.3716
1867	1417536_at	Zmat2	zinc finger, matrin type 2	-0.411	10.696	-3.26533	0.00893	-2.37311
5487	1421292_a_at	A730008L03Rik	RIKEN cDNA A730008L03 gene	-0.4	10.54	-3.26527	0.00893	-2.3732
19193	1451130_at	2010315L10Rik	RIKEN cDNA 2010315L10 gene	-0.407	12.679	-3.26298	0.00896	-2.37662
16603	1448491_at	Ech1	enoyl coenzyme A hydratase 1, peroxisomal	-0.402	12.755	-3.2621	0.00898	-2.37794
22584	1460703_at	Ascc1	activating signal cointegrator 1 complex subunit 1	-0.422	8.922	-3.26182	0.00898	-2.37836
17635	1449523_at	Bcl7c	B-cell CLL/lymphoma 7C	-0.321	11.782	-3.25907	0.00902	-2.38247
10137	1425942_a_at	Gpm6b	glycoprotein m6b	1.53	8.364	3.25822	0.00903	-2.38375
16576	1448464_at	0610042I15Rik	RIKEN cDNA 0610042I15 gene	-0.261	11.991	-3.2573	0.00905	-2.38512
1812	1417481_at	Ramp1	receptor (calcitonin) activity modifying protein 1	-1.25	9.74	-3.25691	0.00905	-2.3857
1847	1417516_at	Ddit3	DNA-damage inducible transcript 3	-0.907	8.431	-3.25618	0.00907	-2.3868
17094	1448982_at	Prss18	protease, serine, 18	-1.07	10.152	-3.25607	0.00907	-2.38696
10937	1426742_at	Atp5f1	ATP synthase, H+ transporting, mitochondrial F0 complex, subunit b, isoform 1	-0.259	12.348	-3.25399	0.0091	-2.39007
2847	1418516_at	Mtf2	metal response element binding transcription factor 2	1.33	8.723	3.25044	0.00915	-2.39538
16951	1448839_at	D17Ertd288e	DNA segment, Chr 17, ERATO Doi 288, expressed	-0.433	7.854	-3.24857	0.00918	-2.39819
9538	1425343_at	Hdhd3	haloacid dehalogenase-like hydrolase domain containing 3	-1.26	7.594	-3.24751	0.0092	-2.39978
2026	1417695_a_at	Soat1	sterol O-acyltransferase 1	1.11	8.578	3.24667	0.00921	-2.40103
14120	1434783_at	D15Ertd405e	DNA segment, Chr 15, ERATO Doi 405, expressed	-0.849	7.947	-3.24597	0.00922	-2.40209
14099	1434731_x_at	Prdx1	peroxiredoxin 1	0.363	13.097	3.24323	0.00926	-2.40619
19529	1451466_at	D16Ertd472e	DNA segment, Chr 16, ERATO Doi 472, expressed	0.399	8.702	3.24104	0.0093	-2.40947
7441	1423246_at	Txndc4	thioredoxin domain containing 4 (endoplasmic reticulum)	0.485	8.199	3.23968	0.00932	-2.41151
16789	1448677_at	Noc4	neighbor of Cox4	-0.575	9.683	-3.23681	0.00936	-2.41581
2870	1418539_a_at	Ptpre	protein tyrosine phosphatase, receptor type, E	1.51	5.681	3.23562	0.00938	-2.41758
9175	1424980_s_at	6530402N02Rik	RIKEN cDNA 6530402N02 gene	0.732	10.596	3.23503	0.00939	-2.41847
19069	1451006_at	Xdh	xanthine dehydrogenase	0.917	9.2	3.23355	0.00941	-2.42069
5317	1421122_at	Cbll1	Casitas B-lineage lymphoma-like 1	0.757	8.086	3.23287	0.00942	-2.42171
20174	1452111_at	Mrps35	mitochondrial ribosomal protein S35	-0.524	10.149	-3.23262	0.00943	-2.42208
658	1416327_at	1110021H02Rik	RIKEN cDNA 1110021H02 gene	-0.331	11.139	-3.22844	0.00949	-2.42834
10900	1426705_s_at	Iars	isoleucine-tRNA synthetase	0.487	10.505	3.22839	0.00949	-2.42842
14871	1436915_x_at	Laptm4b	lysosomal-associated protein transmembrane 4B	0.447	10.668	3.2276	0.00951	-2.42961
12647	1428955_x_at	Slc9a3r2	solute carrier family 9 (sodium/hydrogen exchanger), isoform 3 regulator 2	-0.826	7.831	-3.22714	0.00951	-2.4303
358	1416027_at	Pdcd6	programmed cell death 6	-0.221	12.423	-3.22656	0.00952	-2.43116
8791	1424596_s_at	Lmcd1	LIM and cysteine-rich domains 1	-1.3	10.455	-3.22547	0.00954	-2.4328
6846	1422651_at	Acdc	adipocyte, C1Q and collagen domain containing	-0.583	12.442	-3.2251	0.00955	-2.43335
657	1416326_at	Crip1	cysteine-rich protein 1 (intestinal)	-0.345	13.987	-3.22412	0.00956	-2.43482
16913	1448801_a_at	Timm44	translocator of inner mitochondrial membrane 44	-0.354	10.288	-3.22255	0.00959	-2.43717
19609	1451546_s_at	9030407H20Rik	RIKEN cDNA 9030407H20 gene	-1.33	9.905	-3.22118	0.00961	-2.43923
2724	1418393_a_at	Itga7	integrin alpha 7	-0.781	6.245	-3.21995	0.00963	-2.44107
737	1416406_at	Pea15	phosphoprotein enriched in astrocytes 15	-0.759	10.428	-3.21932	0.00964	-2.44202
13046	1431011_at	Dlst	dihydrolipoamide S-succinyltransferase (E2 component of 2-oxo-glutarate complex)	-0.393	6.146	-3.21834	0.00965	-2.44349
18703	1450640_x_at	Atp5k	ATP synthase, H+ transporting, mitochondrial F1F0 complex, subunit e	-0.237	12.557	-3.21833	0.00965	-2.4435
680	1416349_at	Mrpl34	mitochondrial ribosomal protein L34	-0.737	8.855	-3.21768	0.00966	-2.44447
9359	1425164_a_at	Phkg1	phosphorylase kinase gamma 1	-1.09	6.038	-3.21571	0.0097	-2.44743
20196	1452133_at	Uqcrh	ubiquinol-cytochrome c reductase hinge protein	-0.209	12.881	-3.21523	0.0097	-2.44815
1733	1417402_at	1190017O12Rik	RIKEN cDNA 1190017O12 gene	-0.556	9.674	-3.21028	0.00978	-2.45558
20371	1452308_a_at	Atp1a2	ATPase, Na+/K+ transporting, alpha 2 polypeptide	-0.821	9.845	-3.20695	0.00984	-2.46058
10086	1425891_a_at	Grtp1	GH regulated TBC protein 1	-0.705	6.009	-3.20663	0.00984	-2.46105
19778	1451715_at	Mafb	v-maf musculoaponeurotic fibrosarcoma oncogene family, protein B (avian)	1.36	8.574	3.20493	0.00987	-2.4636
12547	1428657_at	1110037N09Rik	RIKEN cDNA 1110037N09 gene	0.572	9.795	3.20345	0.0099	-2.46583
11315	1427120_at	Zfp26	zinc finger protein 26	0.636	8.309	3.20203	0.00992	-2.46796
1710	1417379_at	Iqgap1	IQ motif containing GTPase activating protein 1	0.545	11.647	3.20026	0.00995	-2.47061
17798	1449705_x_at	Mcm3	minichromosome maintenance deficient 3 (S. cerevisiae)	0.494	8.902	3.19977	0.00996	-2.47135
9926	1425731_at	Ankrd24	ankyrin repeat domain 24	-0.68	5.568	-3.19966	0.00996	-2.47152
19341	1451278_a_at	2610205E22Rik	RIKEN cDNA 2610205E22 gene	-0.437	8.596	-3.19679	0.01	-2.47582
1188	1416857_at	Sdf2	stromal cell derived factor 2	-0.298	11.741	-3.19266	0.0101	-2.48202
6640	1422445_at	Itga6	integrin alpha 6	0.49	11.241	3.19075	0.0101	-2.4849
21998	1456588_x_at	Cox5b	cytochrome c oxidase, subunit Vb	-0.231	13.51	-3.19017	0.0101	-2.48576
8606	1424411_at	AI840826	expressed sequence AI840826	-0.372	9.654	-3.18737	0.0102	-2.48997
50	1415719_s_at	Armc1	armadillo repeat containing 1	-0.413	10.221	-3.18621	0.0102	-2.49171
11040	1426845_at	6030457N17Rik	RIKEN cDNA 6030457N17 gene	-0.496	8.833	-3.18268	0.0102	-2.49701
12500	1428528_at	1110007L15Rik	RIKEN cDNA 1110007L15 gene	-0.531	10.244	-3.18177	0.0103	-2.49839
814	1416483_at	Ttc3	tetratricopeptide repeat domain 3	1.45	8.681	3.17523	0.0104	-2.50821
12664	1429039_s_at	1500034J01Rik	RIKEN cDNA 1500034J01 gene	-0.678	10.097	-3.17221	0.0104	-2.51275
3387	1419056_at	Rtn2	reticulon 2 (Z-band associated protein)	-1.16	9.507	-3.17193	0.0104	-2.51316
918	1416587_a_at	Xrcc1	X-ray repair complementing defective repair in Chinese hamster cells 1	-0.552	7.026	-3.1713	0.0104	-2.51412
16146	1448009_at	NA	NA	0.574	5.584	3.16706	0.0105	-2.52048
8593	1424398_at	Dhx36	DEAH (Asp-Glu-Ala-His) box polypeptide 36	1.39	4.563	3.16667	0.0105	-2.52107
11089	1426894_s_at	C230093N12Rik	RIKEN cDNA C230093N12 gene	0.604	8.67	3.1635	0.0106	-2.52585
14785	1436750_a_at	BC037032	cDNA Sequence BC037032	0.719	10.457	3.16263	0.0106	-2.52715
15581	1438637_x_at	Sf3b2	splicing factor 3b, subunit 2	0.639	9.882	3.15956	0.0106	-2.53176
15505	1438443_at	9630033C03Rik	RIKEN cDNA 9630033C03 gene	0.52	9.403	3.15864	0.0107	-2.53316
985	1416654_at	Slc31a2	solute carrier family 31, member 2	-0.503	10.504	-3.15772	0.0107	-2.53454
15042	1437301_a_at	Dvl1	dishevelled, dsh homolog 1 (Drosophila)	-0.401	11.744	-3.15529	0.0107	-2.5382
7840	1423645_a_at	Ddx5	DEAD (Asp-Glu-Ala-Asp) box polypeptide 5	0.522	11.507	3.15373	0.0107	-2.54054
10566	1426371_at	Mlstd2	male sterility domain containing 2	0.68	8.077	3.15278	0.0108	-2.54196
12083	1427888_a_at	Spna2	spectrin alpha 2	0.431	10.7	3.15087	0.0108	-2.54484
21587	1455640_a_at	Txn2	thioredoxin 2	-0.341	10.033	-3.14893	0.0108	-2.54775
7226	1423031_at	Maea	macrophage erythroblast attacher	-0.359	9.978	-3.14754	0.0109	-2.54985
1992	1417661_at	Rad52b	RAD52 homolog B (S. cerevisiae)	-0.492	5.541	-3.14713	0.0109	-2.55047
8152	1423957_at	2700083B06Rik	RIKEN cDNA 2700083B06 gene	-0.575	9.548	-3.14682	0.0109	-2.55094
8349	1424154_a_at	Hbld1	HESB like domain containing 1	-0.455	9.602	-3.14539	0.0109	-2.55308
15626	1438736_at	6330441O12Rik	RIKEN cDNA 6330441O12 gene	1.32	6.541	3.13878	0.011	-2.56303
3408	1419077_at	Mpp3	membrane protein, palmitoylated 3 (MAGUK p55 subfamily member 3)	-0.668	4.018	-3.13821	0.011	-2.5639
6188	1421993_a_at	2410001H17Rik	RIKEN cDNA 2410001H17 gene	-1.17	8.005	-3.13779	0.011	-2.56453
12409	1428302_at	Mrpl48	mitochondrial ribosomal protein L48	-0.389	10.583	-3.13353	0.0111	-2.57093
15959	1440971_x_at	AI415467	expressed sequence AI415467	-0.363	7.129	-3.13329	0.0111	-2.5713
18904	1450841_at	Itm1	intergral membrane protein 1	0.72	9.843	3.13123	0.0112	-2.5744
15294	1437885_at	D030029J20Rik	RIKEN cDNA D030029J20 gene	0.527	7.347	3.12814	0.0112	-2.57906
20847	1452925_a_at	Rnf153	ring finger protein 153	-0.336	10.603	-3.12796	0.0112	-2.57933
1011	1416680_at	Ube3a	ubiquitin protein ligase E3A	0.842	10.718	3.1187	0.0114	-2.59328
12642	1428931_a_at	Parp6	poly (ADP-ribose) polymerase family, member 6	-0.521	7.017	-3.11662	0.0114	-2.5964
13807	1434054_at	Mafg	v-maf musculoaponeurotic fibrosarcoma oncogene family, protein G (avian)	-0.346	9.273	-3.11622	0.0114	-2.597
3086	1418755_at	Tbx15	T-box 15	-0.935	8.588	-3.11576	0.0115	-2.59771
21624	1455752_a_at	2410001H17Rik	RIKEN cDNA 2410001H17 gene	-0.592	10.371	-3.11513	0.0115	-2.59865
1233	1416902_a_at	Cox5b	cytochrome c oxidase, subunit Vb	-0.331	12.727	-3.11428	0.0115	-2.59994
13834	1434120_a_at	A930035J23Rik	RIKEN cDNA A930035J23 gene	0.394	11.897	3.11008	0.0116	-2.60626
23	1415692_s_at	AI316784	expressed sequence AI316784	0.355	12.828	3.10928	0.0116	-2.60747
10135	1425940_a_at	Ssbp3	single-stranded DNA binding protein 3	0.513	8.647	3.10814	0.0116	-2.60919
1924	1417593_at	Tusc2	tumor suppressor candidate 2	-0.459	7.025	-3.10708	0.0116	-2.61079
22493	1460561_x_at	Sepw1	selenoprotein W, muscle 1	-0.413	13.311	-3.10704	0.0116	-2.61085
12760	1429428_at	Tcf4	transcription factor 4	0.654	8.057	3.10647	0.0116	-2.6117
8335	1424140_at	Gale	galactose-4-epimerase, UDP	-1.15	5.123	-3.10569	0.0116	-2.61288
12328	1428134_at	2310005O14Rik	RIKEN cDNA 2310005O14 gene	-0.593	10.106	-3.10567	0.0116	-2.61292
11381	1427186_a_at	Mef2a	myocyte enhancer factor 2A	0.868	9.621	3.1053	0.0117	-2.61346
12842	1429830_a_at	Cd59a	CD59a antigen	-0.92	8.593	-3.10364	0.0117	-2.61597
8200	1424005_at	B230219D22Rik	RIKEN cDNA B230219D22 gene	-0.286	11.83	-3.10331	0.0117	-2.61647
10642	1426447_at	Nup35	nucleoporin 35	-0.41	9.436	-3.10254	0.0117	-2.61763
3075	1418744_s_at	Tesc	tescalcin	-0.558	9.87	-3.10192	0.0117	-2.61856
20733	1452670_at	Myl9	myosin, light polypeptide 9, regulatory	-0.572	10.134	-3.09824	0.0118	-2.62411
2057	1417726_at	Sssca1	Sjogren's syndrome/scleroderma autoantigen 1 homolog (human)	-0.866	8.056	-3.09778	0.0118	-2.62481
7307	1423112_at	Ube2d3	ubiquitin-conjugating enzyme E2D 3 (UBC4/5 homolog, yeast)	-0.309	9.345	-3.09746	0.0118	-2.62529
12476	1428464_at	Ndufa3	NADH dehydrogenase (ubiquinone) 1 alpha subcomplex, 3	-0.296	13.394	-3.0931	0.0119	-2.63185
4519	1420307_a_at	Pitpnb	phosphatidylinositol transfer protein, beta	-0.76	8.629	-3.09206	0.0119	-2.63342
17301	1449189_at	BC003266	cDNA sequence BC003266	-0.555	9.193	-3.09135	0.0119	-2.6345
14711	1436510_a_at	Lrrfip2	leucine rich repeat (in FLII) interacting protein 2	-0.384	11.043	-3.08978	0.012	-2.63687
63	1415732_at	Bat5	HLA-B associated transcript 5	-0.549	10.187	-3.08975	0.012	-2.63691
21375	1455013_at	Arih2	ariadne homolog 2 (Drosophila)	-0.494	9.345	-3.08791	0.012	-2.63969
22580	1460699_at	Rps27	ribosomal protein S27	-0.322	6.945	-3.08567	0.012	-2.64307
4364	1420093_s_at	Hnrpdl	heterogeneous nuclear ribonucleoprotein D-like	0.385	9.792	3.08423	0.0121	-2.64525
8611	1424416_at	Nkiras2	NFKB inhibitor interacting Ras-like protein 2	-0.675	9.848	-3.08414	0.0121	-2.64537
19216	1451153_a_at	Cyhr1	cysteine and histidine rich 1	-0.829	6.994	-3.08346	0.0121	-2.6464
3242	1418911_s_at	Acsl4	acyl-CoA synthetase long-chain family member 4	1.78	5.676	3.08294	0.0121	-2.64719
1240	1416909_at	1810008A14Rik	RIKEN cDNA 1810008A14 gene	-0.354	9.752	-3.08164	0.0121	-2.64915
5876	1421681_at	Nrg4	neuregulin 4	-0.907	3.557	-3.07978	0.0122	-2.65195
18693	1450630_at	Qtrt1	queuine tRNA-ribosyltransferase 1	-0.489	8.025	-3.07757	0.0122	-2.65528
16755	1448643_at	Ssna1	Sjogren's syndrome nuclear autoantigen 1	-0.455	11.289	-3.07579	0.0122	-2.65798
19435	1451372_a_at	Art1	ADP-ribosyltransferase 1	-0.847	7.896	-3.07484	0.0123	-2.6594
170	1415839_a_at	Npm1	nucleophosmin 1	0.358	13.388	3.07243	0.0123	-2.66305
5878	1421683_at	Tcte3	t-complex-associated testis expressed 3	-0.524	3.91	-3.07165	0.0123	-2.66423
16670	1448558_a_at	Pla2g4a	phospholipase A2, group IVA (cytosolic, calcium-dependent)	0.645	8.818	3.07132	0.0123	-2.66472
19255	1451192_a_at	Ttc4	tetratricopeptide repeat domain 4	-0.601	8.218	-3.06887	0.0124	-2.66842
14189	1434937_at	Phr1	pam, highwire, rpm 1	0.305	11.838	3.06738	0.0124	-2.67067
152	1415821_at	Sdfr1	stromal cell derived factor receptor 1	0.367	11.91	3.06708	0.0124	-2.67111
10006	1425811_a_at	Csrp1	cysteine and glycine-rich protein 1	-0.422	12.181	-3.06485	0.0125	-2.67448
14389	1435504_at	Rsnl2	restin-like 2	0.547	10.605	3.06346	0.0125	-2.67658
7978	1423783_at	Tor2a	torsin family 2, member A	-0.41	9.23	-3.0633	0.0125	-2.67683
12206	1428011_a_at	Erbb2ip	Erbb2 interacting protein	0.585	10.137	3.06195	0.0125	-2.67887
1221	1416890_at	5730436H21Rik	RIKEN cDNA 5730436H21 gene	-0.516	9.698	-3.06137	0.0125	-2.67973
17557	1449445_x_at	Mfap1	microfibrillar-associated protein 1	0.758	10.563	3.06025	0.0126	-2.68143
20654	1452591_a_at	2410018G20Rik	RIKEN cDNA 2410018G20 gene	-0.699	10.149	-3.05876	0.0126	-2.68367
18697	1450634_at	Atp6v1a1	ATPase, H+ transporting, V1 subunit A, isoform 1	0.573	11.404	3.05554	0.0127	-2.68855
21329	1454899_at	Lpp	LIM domain containing preferred translocation partner in lipoma	0.532	8.966	3.05478	0.0127	-2.68969
10587	1426392_a_at	Actr3	ARP3 actin-related protein 3 homolog (yeast)	0.385	11.632	3.05202	0.0127	-2.69386
13253	1431753_x_at	2900073H19Rik	RIKEN cDNA 2900073H19 gene	-0.487	8.493	-3.05116	0.0128	-2.69516
3063	1418732_s_at	1500041N16Rik	RIKEN cDNA 1500041N16 gene	-0.369	8.47	-3.05101	0.0128	-2.69538
62	1415731_at	D1Ertd396e	DNA segment, Chr 1, ERATO Doi 396, expressed	-0.436	8.629	-3.04738	0.0128	-2.70086
1520	1417189_at	Psme2	proteasome (prosome, macropain) 28 subunit, beta	-0.231	12.124	-3.04489	0.0129	-2.70463
14204	1434970_a_at	Mrpl15	mitochondrial ribosomal protein L15	-0.352	9.851	-3.04322	0.0129	-2.70715
12388	1428258_at	2010107E04Rik	RIKEN cDNA 2010107E04 gene	-0.461	11.397	-3.0415	0.013	-2.70975
5337	1421142_s_at	Foxp1	forkhead box P1	0.603	8.59	3.04135	0.013	-2.70998
7171	1422976_x_at	Ndufa7	NADH dehydrogenase (ubiquinone) 1 alpha subcomplex, 7 (B14.5a)	-0.247	11.559	-3.04	0.013	-2.71202
2109	1417778_at	Zfp35	zinc finger protein 35	-0.539	9.012	-3.03822	0.013	-2.71471
22338	1460314_s_at	Hist2h3c1	histone 2, H3c1	-1.3	3.653	-3.03746	0.0131	-2.71585
10926	1426731_at	Des	desmin	-0.674	11.026	-3.03703	0.0131	-2.71649
3582	1419251_at	Eps15	epidermal growth factor receptor pathway substrate 15	0.6	8.68	3.03684	0.0131	-2.71679
851	1416520_x_at	Rpl36	ribosomal protein L36	-0.259	13.859	-3.03543	0.0131	-2.71892
2293	1417962_s_at	Ghr	growth hormone receptor	-0.451	11.597	-3.0345	0.0131	-2.72032
16334	1448222_x_at	Cox8a	cytochrome c oxidase, subunit VIIIa	-0.316	11.761	-3.03437	0.0131	-2.72053
15304	1437909_at	B930091H02Rik	RIKEN cDNA B930091H02 gene	-0.851	9.484	-3.0318	0.0132	-2.7244
1294	1416963_at	Ubadc1	ubiquitin associated domain containing 1	-0.496	10.972	-3.02908	0.0132	-2.72852
13783	1434005_at	6030432P03Rik	RIKEN cDNA 6030432P03 gene	0.278	11.771	3.02808	0.0133	-2.73003
8240	1424045_at	5730437N04Rik	RIKEN cDNA 5730437N04 gene	-0.606	9.926	-3.02712	0.0133	-2.73148
12540	1428631_a_at	Uqcrc2	ubiquinol cytochrome c reductase core protein 2	-0.291	11.357	-3.02528	0.0133	-2.73425
3771	1419440_at	Rnf30	ring finger protein 30	-0.623	8.668	-3.02452	0.0133	-2.73541
14601	1436153_a_at	Zmynd11	zinc finger, MYND domain containing 11	0.458	10.763	3.0238	0.0134	-2.7365
21286	1454791_a_at	Rbbp4	retinoblastoma binding protein 4	2.34	8.081	3.02212	0.0134	-2.73903
12387	1428257_s_at	Dncl2a	dynein, cytoplasmic, light chain 2A	-0.296	12.83	-3.02192	0.0134	-2.73933
10669	1426474_at	Atpaf2	ATP synthase mitochondrial F1 complex assembly factor 2	-0.499	8.9	-3.02132	0.0134	-2.74025
16342	1448230_at	Usp10	ubiquitin specific protease 10	0.374	9.557	3.02036	0.0134	-2.74169
7331	1423136_at	AU015741	expressed sequence AU015741	-0.925	6.635	-3.01922	0.0135	-2.74342
19049	1450986_at	Nol5	nucleolar protein 5	1.46	9.146	3.01659	0.0135	-2.7474
11012	1426817_at	Mki67	antigen identified by monoclonal antibody Ki 67	0.617	10.765	3.01556	0.0135	-2.74895
14648	1436301_at	Ripk5	receptor interacting protein kinase 5	0.866	6.244	3.01551	0.0135	-2.74903
10122	1425927_a_at	Atf5	activating transcription factor 5	-0.253	10.604	-3.01476	0.0136	-2.75016
6403	1422208_a_at	Gnb5	guanine nucleotide binding protein, beta 5	-0.437	7.133	-3.0145	0.0136	-2.75055
20263	1452200_at	D11Ertd497e	DNA segment, Chr 11, ERATO Doi 497, expressed	-0.549	9.006	-3.01417	0.0136	-2.75105
16747	1448635_at	Smc2l1	SMC2 structural maintenance of chromosomes 2-like 1 (yeast)	0.786	9.678	3.01391	0.0136	-2.75145
21379	1455026_at	9330180L10Rik	RIKEN cDNA 9330180L10 gene	1.14	7.102	3.01329	0.0136	-2.75238
2359	1418028_at	Dct	dopachrome tautomerase	0.62	7.702	3.01288	0.0136	-2.75301
751	1416420_a_at	Rpl9	ribosomal protein L9	-0.217	14.686	-3.01097	0.0136	-2.75589
2896	1418565_at	1200009K13Rik	RIKEN cDNA 1200009K13 gene	0.546	7.507	3.00584	0.0138	-2.76365
21417	1455129_at	9930017N22Rik	RIKEN cDNA 9930017N22 gene	0.968	10.562	3.0037	0.0138	-2.76689
17318	1449206_at	Mg29	mitsugumin 29	-0.623	3.798	-3.00256	0.0138	-2.76861
13520	1433448_at	B430110G05Rik	RIKEN cDNA B430110G05 gene	-0.535	7.715	-3.00181	0.0139	-2.76974
19353	1451290_at	Map1lc3a	microtubule-associated protein 1 light chain 3 alpha	-0.587	12.915	-3.00113	0.0139	-2.77077
208	1415877_at	Dpysl3	dihydropyrimidinase-like 3	1.73	7.213	2.99991	0.0139	-2.77261
842	1416511_a_at	Cdc42ep4	CDC42 effector protein (Rho GTPase binding) 4	-0.645	9.572	-2.99965	0.0139	-2.77302
19671	1451608_a_at	1300010A20Rik	RIKEN cDNA 1300010A20 gene	-0.582	4.449	-2.99954	0.0139	-2.77317
22444	1460420_a_at	Egfr	epidermal growth factor receptor	0.55	8.22	2.99899	0.0139	-2.77401
9135	1424940_s_at	BC022687	cDNA sequence BC022687	-0.605	6.316	-2.99593	0.014	-2.77864
19432	1451369_at	Commd5	COMM domain containing 5	-0.928	8.623	-2.99582	0.014	-2.77881
15099	1437428_x_at	Eif2b2	eukaryotic translation initiation factor 2B, subunit 2 beta	-0.363	7.711	-2.99569	0.014	-2.779
18168	1450105_at	Adam10	a disintegrin and metalloprotease domain 10	0.638	8.132	2.99319	0.0141	-2.78278
17789	1449694_s_at	Commd5	COMM domain containing 5	-0.954	7.096	-2.99047	0.0141	-2.7869
3551	1419220_at	Cmya1	cardiomyopathy associated 1	-2.79	6.528	-2.99015	0.0141	-2.78738
4819	1420624_a_at	Vamp8	vesicle-associated membrane protein 8	-0.324	11.923	-2.9895	0.0141	-2.78837
16979	1448867_at	2310004K06Rik	RIKEN cDNA 2310004K06 gene	-0.273	11.203	-2.98572	0.0142	-2.79408
22052	1456728_x_at	Aco1	aconitase 1	0.606	9.824	2.98435	0.0143	-2.79616
15550	1438560_x_at	Cct4	chaperonin subunit 4 (delta)	0.567	11.499	2.98411	0.0143	-2.79652
14043	1434598_at	AU015559	expressed sequence AU015559	0.411	11.298	2.98291	0.0143	-2.79834
20709	1452646_at	Trp53inp2	tumor protein p53 inducible nuclear protein 2	-0.616	12.059	-2.98209	0.0143	-2.79959
15052	1437325_x_at	Pycs	pyrroline-5-carboxylate synthetase (glutamate gamma-semialdehyde synthetase)	0.943	8.431	2.97941	0.0144	-2.80364
19833	1451770_s_at	Dhx9	DEAH (Asp-Glu-Ala-His) box polypeptide 9	0.656	10.277	2.97922	0.0144	-2.80392
16464	1448352_at	Luzp1	leucine zipper protein 1	0.419	4.495	2.97852	0.0144	-2.80498
3697	1419366_at	2610510L01Rik	RIKEN cDNA 2610510L01 gene	-0.731	5.612	-2.97825	0.0144	-2.80539
13705	1433805_at	Jak1	Janus kinase 1	0.364	11.645	2.9782	0.0144	-2.80547
6152	1421957_a_at	Pcyt1a	phosphate cytidylyltransferase 1, choline, alpha isoform	1.25	7.193	2.97775	0.0144	-2.80615
3575	1419244_a_at	Rab14	RAB14, member RAS oncogene family	0.709	11.033	2.97545	0.0145	-2.80962
15634	1438760_x_at	Adam15	a disintegrin and metalloproteinase domain 15 (metargidin)	-0.483	10.238	-2.97461	0.0145	-2.8109
6883	1422688_a_at	Nras	neuroblastoma ras oncogene	-0.343	10.066	-2.97439	0.0145	-2.81122
12405	1428296_at	Polr2l	polymerase (RNA) II (DNA directed) polypeptide L	-0.413	11.82	-2.97237	0.0146	-2.81429
5859	1421664_a_at	Styx	phosphoserine/threonine/tyrosine interaction protein	0.764	9.521	2.96918	0.0146	-2.81911
19057	1450994_at	Rock1	Rho-associated coiled-coil forming kinase 1	0.649	11.222	2.9682	0.0147	-2.82061
722	1416391_at	Ptcd1	pentatricopeptide repeat domain 1	0.774	5.476	2.96647	0.0147	-2.82322
8274	1424079_x_at	2900073H19Rik	RIKEN cDNA 2900073H19 gene	-0.607	8.036	-2.96443	0.0148	-2.8263
8524	1424329_a_at	Prrg2	proline-rich Gla (G-carboxyglutamic acid) polypeptide 2	-0.556	8.471	-2.96443	0.0148	-2.82631
9047	1424852_at	Mef2c	myocyte enhancer factor 2C	-0.76	10.488	-2.95734	0.0149	-2.83704
1347	1417016_at	Mapkapk5	MAP kinase-activated protein kinase 5	-0.449	10.816	-2.9563	0.015	-2.83862
1780	1417449_at	Pte1	peroxisomal acyl-CoA thioesterase 1	-0.293	9.437	-2.95476	0.015	-2.84095
21123	1454045_a_at	4933424M23Rik	RIKEN cDNA 4933424M23 gene	-0.489	10.232	-2.95414	0.015	-2.84189
22242	1460216_at	Acads	acyl-Coenzyme A dehydrogenase, short chain	-0.552	7.087	-2.95241	0.0151	-2.84451
21670	1455855_x_at	Hnrpab	heterogeneous nuclear ribonucleoprotein A/B	0.566	12.621	2.9522	0.0151	-2.84482
13980	1434468_at	D8Ertd69e	DNA segment, Chr 8, ERATO Doi 69, expressed	0.457	10.625	2.95118	0.0151	-2.84637
7733	1423538_at	Ntan1	N-terminal Asn amidase	-0.302	10.48	-2.95109	0.0151	-2.8465
15682	1438902_a_at	Hspca	heat shock protein 1, alpha	0.651	12.6	2.94546	0.0152	-2.85504
14161	1434879_at	Gzmm	granzyme M (lymphocyte met-ase 1)	-0.39	11.748	-2.9452	0.0152	-2.85542
19356	1451293_at	Rnu3ip2	RNA, U3 small nucleolar interacting protein 2	-0.404	8.406	-2.94257	0.0153	-2.85942
14732	1436586_x_at	Rps14	ribosomal protein S14	-0.249	14.391	-2.94252	0.0153	-2.85949
16400	1448288_at	E030026I10Rik	RIKEN cDNA E030026I10 gene	1.07	9.438	2.94231	0.0153	-2.8598
20325	1452262_at	Grpel2	GrpE-like 2, mitochondrial	-0.436	10.521	-2.94021	0.0154	-2.86298
19253	1451190_a_at	Sbk	SH3-binding kinase	1.36	8.286	2.93854	0.0154	-2.86551
11326	1427131_s_at	C330018J07Rik	RIKEN cDNA C330018J07 gene	0.379	11.331	2.93637	0.0155	-2.8688
1449	1417118_a_at	Ard1	N-acetyltransferase ARD1 homolog (S. cerevisiae)	-0.38	10.517	-2.93554	0.0155	-2.87005
490	1416159_at	Nr2f2	nuclear receptor subfamily 2, group F, member 2	1.34	5.365	2.93521	0.0155	-2.87056
12098	1427903_at	Phpt1	phosphohistidine phosphatase 1	-0.437	11.439	-2.9351	0.0155	-2.87072
4068	1419737_a_at	Ldh1	lactate dehydrogenase 1, A chain	-0.248	13.751	-2.93347	0.0155	-2.87319
14399	1435526_at	A130072J07	hypothetical protein A130072J07	0.695	9.158	2.9323	0.0156	-2.87496
20875	1453030_at	Msl2	male-specific lethal-2 homolog (Drosophila)	1.53	6.303	2.93188	0.0156	-2.8756
19758	1451695_a_at	Gpx4	glutathione peroxidase 4	-0.416	12.511	-2.93081	0.0156	-2.87722
10420	1426225_at	Rbp4	retinol binding protein 4, plasma	-0.826	9.369	-2.9307	0.0156	-2.8774
15003	1437198_at	Lig3	ligase III, DNA, ATP-dependent	0.601	8.642	2.93034	0.0156	-2.87793
2265	1417934_at	Dnajc4	DnaJ (Hsp40) homolog, subfamily C, member 4	-0.783	8.99	-2.92915	0.0157	-2.87973
12455	1428381_a_at	C330003G01Rik	RIKEN cDNA C330003G01 gene	-0.437	8.861	-2.92889	0.0157	-2.88013
9983	1425788_a_at	D4Ertd765e	DNA segment, Chr 4, ERATO Doi 765, expressed	-0.596	5.138	-2.92818	0.0157	-2.88121
19037	1450974_at	Timp4	tissue inhibitor of metalloproteinase 4	-1.69	8.195	-2.92622	0.0157	-2.88418
13852	1434155_a_at	2310061I04Rik	RIKEN cDNA 2310061I04 gene	-0.464	8.951	-2.92074	0.0159	-2.89248
4138	1419819_s_at	Sec63	SEC63-like (S. cerevisiae)	0.448	9.764	2.91965	0.0159	-2.89413
935	1416604_at	Cyc1	cytochrome c-1	-0.262	12.636	-2.91695	0.016	-2.89823
715	1416384_a_at	Cope	coatomer protein complex, subunit epsilon	-0.397	11.88	-2.9169	0.016	-2.8983
2860	1418529_at	Osgep	O-sialoglycoprotein endopeptidase	-0.326	9.573	-2.91641	0.016	-2.89904
19212	1451149_at	Pgm2	phosphoglucomutase 2	-0.646	9.734	-2.91553	0.016	-2.90037
2773	1418442_at	Xpo1	exportin 1, CRM1 homolog (yeast)	0.438	10.015	2.91393	0.0161	-2.9028
8691	1424496_at	5133401N09Rik	RIKEN cDNA 5133401N09 gene	-0.554	9.266	-2.91078	0.0161	-2.90757
11049	1426854_a_at	Set	SET translocation	0.643	11.981	2.91069	0.0161	-2.90771
19442	1451379_at	Rab22a	RAB22A, member RAS oncogene family	-0.337	10.208	-2.9099	0.0162	-2.9089
191	1415860_at	Kpna2	karyopherin (importin) alpha 2	0.557	11.444	2.90899	0.0162	-2.91028
13190	1431592_a_at	Sh3kbp1	SH3-domain kinase binding protein 1	0.74	8.133	2.90795	0.0162	-2.91186
21416	1455128_x_at	Tnrc6	trinucleotide repeat containing 6	0.398	8.49	2.90608	0.0163	-2.91468
2971	1418640_at	Sirt1	sirtuin 1 ((silent mating type information regulation 2, homolog) 1 (S. cerevisiae)	0.78	8.598	2.90309	0.0164	-2.91921
16723	1448611_at	D8Ertd594e	DNA segment, Chr 8, ERATO Doi 594, expressed	0.504	8.551	2.90289	0.0164	-2.91953
11280	1427085_at	2810432D09Rik	RIKEN cDNA 2810432D09 gene	-0.355	9.101	-2.90236	0.0164	-2.92033
7047	1422852_at	Cib2	calcium and integrin binding family member 2	-0.961	9.909	-2.90229	0.0164	-2.92043
22091	1457675_at	DXMgi27	DNA Segment, Chr X, Mouse Genome Informatics 27	-0.337	7.986	-2.90075	0.0164	-2.92277
16655	1448543_at	2310042G06Rik	RIKEN cDNA 2310042G06 gene	-0.325	10.016	-2.89942	0.0165	-2.92478
12536	1428620_at	Ensa	endosulfine alpha	-0.318	11.312	-2.8993	0.0165	-2.92497
1282	1416951_a_at	Atp6v1d	ATPase, H+ transporting, V1 subunit D	0.371	11.397	2.89809	0.0165	-2.9268
21453	1455222_a_at	Ubp1	upstream binding protein 1	0.428	9.731	2.89796	0.0165	-2.927
11288	1427093_at	1500031N24Rik	RIKEN cDNA 1500031N24 gene	-0.641	3.297	-2.89656	0.0165	-2.92912
21330	1454903_at	Ngfr	nerve growth factor receptor (TNFR superfamily, member 16)	-0.755	6.872	-2.89602	0.0166	-2.92993
2861	1418530_at	Nup160	nucleoporin 160	0.615	8.971	2.89464	0.0166	-2.93203
18146	1450083_at	A230071A22Rik	RIKEN cDNA A230071A22 gene	0.468	2.958	2.89412	0.0166	-2.93282
19161	1451098_at	Pcoln3	procollagen (type III) N-endopeptidase	-0.496	11.596	-2.89145	0.0167	-2.93687
12245	1428050_a_at	0610007H07Rik	RIKEN cDNA 0610007H07 gene	-0.348	10.417	-2.89095	0.0167	-2.93762
21814	1456120_at	C630011I23	hypothetical protein C630011I23	1.91	7.056	2.88796	0.0168	-2.94215
9476	1425281_a_at	Dsip1	delta sleep inducing peptide, immunoreactor	0.628	12.158	2.88547	0.0168	-2.94592
17243	1449131_s_at	Cd1d1	CD1d1 antigen	-0.779	7.764	-2.88475	0.0169	-2.94702
8525	1424330_at	Senp1	SUMO1/sentrin specific protease 1	0.34	7.167	2.8839	0.0169	-2.94831
18980	1450917_at	Myom2	myomesin 2	-0.91	6.958	-2.88189	0.017	-2.95136
20038	1451975_at	2810453I06Rik	RIKEN cDNA 2810453I06 gene	-0.522	8.768	-2.87968	0.017	-2.95471
3319	1418988_at	Pex7	peroxisome biogenesis factor 7	-0.332	10.099	-2.87758	0.0171	-2.95789
10614	1426419_at	1700009P03Rik	RIKEN cDNA 1700009P03 gene	0.929	7.807	2.87227	0.0172	-2.96594
10778	1426583_at	Atf2	activating transcription factor 2	0.488	9.415	2.87115	0.0173	-2.96764
1163	1416832_at	Slc39a8	solute carrier family 39 (metal ion transporter), member 8	0.982	8.901	2.86975	0.0173	-2.96975
1225	1416894_at	1500019G21Rik	RIKEN cDNA 1500019G21 gene	-0.295	7.911	-2.86899	0.0173	-2.97091
7911	1423716_s_at	Atp5d	ATP synthase, H+ transporting, mitochondrial F1 complex, delta subunit	-0.295	12.192	-2.86843	0.0173	-2.97175
632	1416301_a_at	Ebf1	early B-cell factor 1	0.827	6.815	2.86814	0.0173	-2.97221
8407	1424212_at	9430023L20Rik	RIKEN cDNA 9430023L20 gene	-0.582	8.694	-2.86419	0.0175	-2.97819
10923	1426728_x_at	Ptdss2	phosphatidylserine synthase 2	-0.543	8.543	-2.86387	0.0175	-2.97867
1071	1416740_at	Col5a1	procollagen, type V, alpha 1	1.08	10.45	2.86337	0.0175	-2.97943
17116	1449004_at	Mrpl46	mitochondrial ribosomal protein L46	-0.467	9.226	-2.86332	0.0175	-2.97951
12166	1427971_at	Hrpt2	hyperparathyroidism 2 homolog (human)	0.329	9.199	2.86259	0.0175	-2.98062
622	1416291_at	Psmc4	proteasome (prosome, macropain) 26S subunit, ATPase, 4	-0.313	11.808	-2.86159	0.0175	-2.98213
12390	1428263_a_at	Tceb2	transcription elongation factor B (SIII), polypeptide 2	-0.222	12.761	-2.85968	0.0176	-2.98503
8354	1424159_at	1300010M03Rik	RIKEN cDNA 1300010M03 gene	0.879	8.467	2.85846	0.0176	-2.98688
8839	1424644_at	Tbcc	tubulin-specific chaperone c	-0.428	8.082	-2.85716	0.0177	-2.98885
14205	1434971_x_at	Mrpl15	mitochondrial ribosomal protein L15	-0.364	9.994	-2.85663	0.0177	-2.98965
5301	1421106_at	Jag1	jagged 1	1.58	5.073	2.85609	0.0177	-2.99048
12069	1427874_at	Zfp313	zinc finger protein 313	-0.563	9.154	-2.85383	0.0178	-2.9939
9162	1424967_x_at	Tnnt2	troponin T2, cardiac	-0.837	7.314	-2.85356	0.0178	-2.99431
10169	1425974_a_at	Trim25	tripartite motif protein 25	0.802	10.248	2.84862	0.0179	-3.00179
19134	1451071_a_at	Atp1a1	ATPase, Na+/K+ transporting, alpha 1 polypeptide	0.658	11.744	2.8485	0.0179	-3.00198
18515	1450452_a_at	Narfl	nuclear prelamin A recognition factor-like	-0.348	7.568	-2.84808	0.0179	-3.00261
19411	1451348_at	Depdc6	DEP domain containing 6	2.03	5.894	2.84784	0.018	-3.00297
16780	1448668_a_at	Irak1	interleukin-1 receptor-associated kinase 1	-0.278	9.569	-2.84733	0.018	-3.00375
19877	1451814_a_at	Htatip2	HIV-1 tat interactive protein 2, homolog (human)	-0.479	11.001	-2.84697	0.018	-3.0043
12685	1429117_at	Tradd	TNFRSF1A-associated via death domain	-0.523	8.475	-2.84632	0.018	-3.00528
19741	1451678_at	4430402O11Rik	RIKEN cDNA 4430402O11 gene	-0.689	8.796	-2.84564	0.018	-3.00631
1245	1416914_s_at	Mtvr2	mammary tumor virus receptor 2	-0.275	10.957	-2.84514	0.018	-3.00707
7984	1423789_at	BC005624	cDNA sequence BC005624	-0.494	10.097	-2.84427	0.0181	-3.00839
16923	1448811_at	Mrpl2	mitochondrial ribosomal protein L2	-0.381	11.361	-2.84374	0.0181	-3.0092
18695	1450632_at	Rhoa	ras homolog gene family, member A	0.402	11.371	2.84374	0.0181	-3.0092
3757	1419426_s_at	Ccl21a	chemokine (C-C motif) ligand 21a (leucine)	-0.408	11.34	-2.8437	0.0181	-3.00925
8954	1424759_at	Arrdc4	arrestin domain containing 4	-1.14	9.581	-2.84149	0.0181	-3.01261
13875	1434215_at	B230308N11Rik	RIKEN cDNA B230308N11 gene	0.533	8.65	2.84073	0.0182	-3.01376
21986	1456573_x_at	Nnt	nicotinamide nucleotide transhydrogenase	0.935	6.38	2.83881	0.0182	-3.01667
14909	1436990_s_at	Ndg2	Nur77 downstream gene 2	-0.642	11.091	-2.83835	0.0182	-3.01737
12592	1428788_at	1700012G19Rik	RIKEN cDNA 1700012G19 gene	-0.584	9.926	-2.83786	0.0183	-3.01811
19363	1451300_a_at	6330407G04Rik	RIKEN cDNA 6330407G04 gene	-0.309	9.881	-2.8369	0.0183	-3.01957
7747	1423552_at	Leprotl1	leptin receptor overlapping transcript-like 1	-0.432	10.869	-2.83619	0.0183	-3.02064
12786	1429558_a_at	D3Wsu161e	DNA segment, Chr 3, Wayne State University 161, expressed	0.729	8.87	2.83599	0.0183	-3.02095
6602	1422407_s_at	Hras1	Harvey rat sarcoma virus oncogene 1	-0.654	11.945	-2.83558	0.0183	-3.02156
514	1416183_a_at	Ldh2	lactate dehydrogenase 2, B chain	-0.738	9.568	-2.83475	0.0184	-3.02282
6682	1422487_at	Smad4	MAD homolog 4 (Drosophila)	0.285	11.1	2.83115	0.0185	-3.02828
294	1415963_at	Hnrph2	heterogeneous nuclear ribonucleoprotein H2	0.709	10.661	2.83113	0.0185	-3.02832
83	1415752_at	BC031181	cDNA sequence BC031181	-0.229	12.299	-2.82798	0.0186	-3.03309
20653	1452590_a_at	MGC41689	hypothetical LOC211623	-0.499	12.503	-2.82626	0.0186	-3.03569
12554	1428675_at	1110049F12Rik	RIKEN cDNA 1110049F12 gene	-0.536	10.274	-2.8243	0.0187	-3.03867
9465	1425270_at	Kif1b	kinesin family member 1B	0.621	8.822	2.82307	0.0187	-3.04054
8426	1424231_s_at	Sec15l1	SEC15-like 1 (S. cerevisiae)	-0.456	5.71	-2.82285	0.0187	-3.04088
18757	1450694_at	Fkbp2	FK506 binding protein 2	-0.277	10.752	-2.82257	0.0187	-3.0413
15851	1439375_x_at	Aldoa	aldolase 1, A isoform	-0.324	12.909	-2.82236	0.0187	-3.04161
2021	1417690_at	Prkag1	protein kinase, AMP-activated, gamma 1 non-catalytic subunit	-0.466	10.528	-2.82121	0.0188	-3.04336
19759	1451696_at	Zfp64	zinc finger protein 64	-0.962	3.81	-2.82063	0.0188	-3.04424
14092	1434702_at	2600009E05Rik	RIKEN cDNA 2600009E05 gene	-0.374	11.077	-2.81803	0.0189	-3.04819
443	1416112_at	Cox8a	cytochrome c oxidase, subunit VIIIa	-0.362	11.664	-2.81672	0.0189	-3.05017
6822	1422627_a_at	Mkks	McKusick-Kaufman syndrome protein	-0.506	10.034	-2.81619	0.0189	-3.05098
2770	1418439_at	D10Ertd322e	DNA segment, Chr 10, ERATO Doi 322, expressed	-0.382	11.533	-2.8146	0.019	-3.05339
13791	1434020_at	Pdap1	PDGFA associated protein 1	1.74	8.963	2.81431	0.019	-3.05382
18929	1450866_a_at	Mrpl17	mitochondrial ribosomal protein L17	-0.313	11.412	-2.81369	0.019	-3.05476
12178	1427983_at	Suhw3	suppressor of hairy wing homolog 3 (Drosophila)	0.457	7.178	2.8129	0.019	-3.05596
3752	1419421_at	Ank1	ankyrin 1, erythroid	-0.399	8.657	-2.81282	0.019	-3.05608
10549	1426354_at	Bap1	Brca1 associated protein 1	-0.599	8.981	-2.81177	0.0191	-3.05768
15474	1438366_x_at	Clcn3	chloride channel 3	0.633	8.299	2.81063	0.0191	-3.0594
8021	1423826_at	AI326906	expressed sequence AI326906	-0.542	8.655	-2.81015	0.0191	-3.06013
9707	1425512_at	Map2k7	mitogen activated protein kinase kinase 7	-0.398	9.587	-2.80581	0.0193	-3.06671
7305	1423110_at	Col1a2	procollagen, type I, alpha 2	0.696	13.004	2.80426	0.0193	-3.06907
4134	1419815_at	D14Ertd209e	DNA segment, Chr 14, ERATO Doi 209, expressed	-0.314	2.783	-2.80376	0.0193	-3.06982
3823	1419492_s_at	Defb1	defensin beta 1	-0.291	10.726	-2.80309	0.0194	-3.07083
9072	1424877_a_at	Alad	aminolevulinate, delta-, dehydratase	-0.742	11.225	-2.80289	0.0194	-3.07114
7379	1423184_at	Sh3d1B	SH3 domain protein 1B	0.508	2.933	2.8027	0.0194	-3.07143
10772	1426577_a_at	1810054G18Rik	RIKEN cDNA 1810054G18 gene	-0.64	8.747	-2.8023	0.0194	-3.07204
8430	1424235_at	Ormdl2	ORM1-like 2 (S. cerevisiae)	-0.493	11.701	-2.80156	0.0194	-3.07316
14800	1436775_a_at	Ankrd17	ankyrin repeat domain 17	0.935	10.492	2.80138	0.0194	-3.07343
17627	1449515_at	Zfp292	zinc finger protein 292	0.881	6.107	2.80132	0.0194	-3.07352
3664	1419333_at	1110008J03Rik	RIKEN cDNA 1110008J03 gene	-0.848	5.854	-2.80058	0.0194	-3.07464
1763	1417432_a_at	Gnb1	guanine nucleotide binding protein, beta 1	0.381	11.099	2.79859	0.0195	-3.07767
8059	1423864_at	Nrbp	nuclear receptor binding protein	-0.29	9.665	-2.79513	0.0196	-3.08291
91	1415760_s_at	Atox1	ATX1 (antioxidant protein 1) homolog 1 (yeast)	-0.294	12.473	-2.7944	0.0196	-3.08402
19471	1451408_at	Trub2	TruB pseudouridine (psi) synthase homolog 2 (E. coli)	-0.568	7.19	-2.79407	0.0197	-3.08451
3729	1419398_a_at	Dp1	deleted in polyposis 1	-0.6	13.804	-2.79333	0.0197	-3.08564
7328	1423133_at	0610040D20Rik	RIKEN cDNA 0610040D20 gene	-0.233	11.583	-2.79267	0.0197	-3.08664
1708	1417377_at	D9Ertd341e	DNA segment, Chr 9, ERATO Doi 341, expressed	0.5	7.943	2.79247	0.0197	-3.08695
16374	1448262_at	Psmb2	proteasome (prosome, macropain) subunit, beta type 2	-0.51	10.38	-2.79134	0.0197	-3.08866
603	1416272_at	Map2k1ip1	mitogen-activated protein kinase kinase 1 interacting protein 1	-0.442	10.751	-2.78973	0.0198	-3.0911
8823	1424628_a_at	1500032D16Rik	RIKEN cDNA 1500032D16 gene	-0.317	12.568	-2.78927	0.0198	-3.09179
19312	1451249_at	D8Ertd812e	DNA segment, Chr 8, ERATO Doi 812, expressed	-0.713	8.081	-2.78911	0.0198	-3.09205
13848	1434148_at	Tcf4	transcription factor 4	0.798	9.309	2.78874	0.0198	-3.09259
2416	1418085_at	Prkcz	protein kinase C, zeta	-1.15	4.04	-2.78601	0.0199	-3.09674
7380	1423185_a_at	Ubap1	ubiquitin-associated protein 1	-0.469	9.669	-2.78544	0.0199	-3.09761
7627	1423432_at	Phip	pleckstrin homology domain interacting protein	1.21	6.374	2.78511	0.02	-3.0981
12439	1428357_at	2610019F03Rik	RIKEN cDNA 2610019F03 gene	-1.17	3.817	-2.7845	0.02	-3.09903
18804	1450741_at	Stau1	staufen (RNA binding protein) homolog 1 (Drosophila)	-0.24	9.415	-2.78426	0.02	-3.0994
2657	1418326_at	Slc7a5	solute carrier family 7 (cationic amino acid transporter, y+ system), member 5	0.631	10.229	2.78216	0.0201	-3.10257
17393	1449281_at	Nrtn	neurturin	-1	7.926	-2.78201	0.0201	-3.1028
2393	1418062_at	Eef1a2	eukaryotic translation elongation factor 1 alpha 2	-0.808	11.721	-2.78114	0.0201	-3.10412
672	1416341_at	Polr2c	polymerase (RNA) II (DNA directed) polypeptide C	-0.342	10.47	-2.78078	0.0201	-3.10466
21522	1455434_a_at	Ktn1	kinectin 1	0.551	9.836	2.77965	0.0201	-3.10639
19213	1451150_at	Zfp410	zinc finger protein 410	-0.532	8.158	-2.77869	0.0202	-3.10783
10671	1426476_at	Rasa1	RAS p21 protein activator 1	0.563	10.011	2.77821	0.0202	-3.10856
20403	1452340_at	6820424L24Rik	RIKEN cDNA 6820424L24 gene	0.41	4.913	2.77703	0.0202	-3.11036
19301	1451238_at	1200003C05Rik	RIKEN cDNA 1200003C05 gene	-0.346	10.029	-2.77639	0.0202	-3.11132
12522	1428586_at	D7Ertd743e	DNA segment, Chr 7, ERATO Doi 743, expressed	0.913	5.384	2.77614	0.0203	-3.11171
13555	1433497_at	Aqr	aquarius	0.325	9.301	2.77587	0.0203	-3.11212
20241	1452178_at	Plec1	plectin 1	-0.382	9.296	-2.77556	0.0203	-3.11259
5250	1421055_at	AU018466	expressed sequence AU018466	0.44	4.969	2.77469	0.0203	-3.11391
14184	1434927_at	Hspb7	heat shock protein family, member 7 (cardiovascular)	-0.677	10.263	-2.77443	0.0203	-3.11429
15589	1438650_x_at	Gja1	gap junction membrane channel protein alpha 1	0.377	12.61	2.7735	0.0203	-3.11572
14434	1435637_at	D8Wsu49e	DNA segment, Chr 8, Wayne State University 49, expressed	0.421	9.113	2.77309	0.0204	-3.11633
3026	1418695_a_at	Kcmf1	potassium channel modulatory factor 1	-0.265	12.238	-2.77155	0.0204	-3.11866
5168	1420973_at	Arid5b	AT rich interactive domain 5B (Mrf1 like)	1	3.79	2.77039	0.0205	-3.12042
13003	1430780_a_at	Pmm1	phosphomannomutase 1	-0.599	9.145	-2.77021	0.0205	-3.12069
16841	1448729_a_at	2005-09-04	septin 4	-0.81	6.745	-2.77011	0.0205	-3.12084
6818	1422623_x_at	Rpl41	ribosomal protein L41	-0.227	14.476	-2.76952	0.0205	-3.12174
10682	1426487_a_at	Rbbp6	retinoblastoma binding protein 6	0.64	8.579	2.76948	0.0205	-3.12181
1062	1416731_at	Top2b	topoisomerase (DNA) II beta	0.316	10.997	2.76838	0.0205	-3.12348
16692	1448580_at	Glg1	golgi apparatus protein 1	0.513	8.617	2.76697	0.0206	-3.1256
8282	1424087_at	1810042K04Rik	RIKEN cDNA 1810042K04 gene	-0.741	8.141	-2.76523	0.0206	-3.12825
12338	1428155_at	Commd9	COMM domain containing 9	-0.458	9.098	-2.76496	0.0206	-3.12866
601	1416270_at	Polr2g	polymerase (RNA) II (DNA directed) polypeptide G	-0.332	11.134	-2.7647	0.0207	-3.12905
11644	1427449_a_at	Adprhl2	ADP-ribosylhydrolase like 2	-0.468	8.409	-2.76276	0.0207	-3.132
17395	1449283_a_at	Mapk12	mitogen-activated protein kinase 12	-1.37	8.574	-2.7616	0.0208	-3.13375
19183	1451120_at	Rpo1-3	RNA polymerase 1-3	-0.315	11.717	-2.75898	0.0209	-3.13773
2095	1417764_at	Ssr1	signal sequence receptor, alpha	1.63	7.092	2.7584	0.0209	-3.1386
825	1416494_at	Ndufs5	NADH dehydrogenase (ubiquinone) Fe-S protein 5	-0.218	12.387	-2.75649	0.0209	-3.1415
20801	1452784_at	Itgav	integrin alpha V	0.62	11.178	2.75622	0.021	-3.1419
13946	1434379_at	Mxd4	Max dimerization protein 4	-0.589	8.923	-2.75531	0.021	-3.14328
12263	1428068_at	1110030L07Rik	RIKEN cDNA 1110030L07 gene	-0.299	11.462	-2.75425	0.021	-3.1449
8425	1424230_at	Sec15l1	SEC15-like 1 (S. cerevisiae)	-0.443	6.672	-2.75334	0.0211	-3.14628
20147	1452084_at	2810055E05Rik	RIKEN cDNA 2810055E05 gene	-0.321	9.388	-2.75317	0.0211	-3.14653
15035	1437280_s_at	1200009K13Rik	RIKEN cDNA 1200009K13 gene	0.326	13.399	2.75219	0.0211	-3.14801
7387	1423192_at	Pspc1	paraspeckle protein 1	0.777	9.21	2.75152	0.0211	-3.14903
22173	1459985_at	2700038L12Rik	RIKEN cDNA 2700038L12 gene	-0.299	11.988	-2.751	0.0211	-3.14982
941	1416610_a_at	Clcn3	chloride channel 3	0.807	9.132	2.7508	0.0211	-3.15013
19564	1451501_a_at	Ghr	growth hormone receptor	-0.927	10.396	-2.75067	0.0211	-3.15032
19638	1451575_a_at	Nudt3	nudix (nucleotide diphosphate linked moiety X)-type motif 3	-0.2	10.954	-2.75064	0.0211	-3.15038
8151	1423956_at	Smap1	stromal membrane-associated protein 1	0.309	10.048	2.74863	0.0212	-3.15341
1892	1417561_at	Apoc1	apolipoprotein C-I	-0.372	12.223	-2.74859	0.0212	-3.15347
21342	1454930_at	E130107N23Rik	RIKEN cDNA E130107N23 gene	1.01	7.86	2.74823	0.0212	-3.15403
7996	1423801_a_at	Aprt	adenine phosphoribosyl transferase	-0.401	10.351	-2.74519	0.0213	-3.15864
3844	1419513_a_at	Ect2	ect2 oncogene	0.789	6.098	2.74211	0.0215	-3.1633
15473	1438365_x_at	Laptm4b	lysosomal-associated protein transmembrane 4B	-0.321	11.611	-2.74195	0.0215	-3.16355
1194	1416863_at	Abhd8	abhydrolase domain containing 8	-0.522	6.564	-2.74151	0.0215	-3.16422
357	1416026_a_at	Rpl12	ribosomal protein L12	-0.182	14.174	-2.74115	0.0215	-3.16476
18059	1449996_a_at	Tpm3	tropomyosin 3, gamma	-1.49	8.864	-2.73811	0.0216	-3.16936
14018	1434544_at	1110025L05Rik	RIKEN cDNA 1110025L05 gene	-0.674	10.082	-2.73742	0.0216	-3.17041
9045	1424850_at	Map3k1	mitogen activated protein kinase kinase kinase 1	0.342	8.712	2.73741	0.0216	-3.17043
7945	1423750_a_at	Zfp162	zinc finger protein 162	0.267	11.317	2.73726	0.0216	-3.17066
123	1415792_at	AL033326	expressed sequence AL033326	-0.362	10.157	-2.73668	0.0217	-3.17153
7729	1423534_at	Pdcd2	programmed cell death 2	-0.273	8.959	-2.73572	0.0217	-3.17299
19242	1451179_a_at	Qk	quaking	0.389	11.762	2.73498	0.0217	-3.1741
53	1415722_a_at	1110059P08Rik	RIKEN cDNA 1110059P08 gene	-0.327	11.022	-2.73475	0.0217	-3.17446
7657	1423462_at	Map3k7ip2	mitogen-activated protein kinase kinase kinase 7 interacting protein 2	0.365	11.669	2.7328	0.0218	-3.17741
13977	1434465_x_at	Vldlr	very low density lipoprotein receptor	-0.564	9.574	-2.73191	0.0218	-3.17876
11141	1426946_at	AI317230	EST AI317230	0.48	10.164	2.73186	0.0218	-3.17883
959	1416628_at	0610006I08Rik	RIKEN cDNA 0610006I08 gene	-0.792	9.826	-2.73158	0.0218	-3.17926
15723	1438963_s_at	Tfpt	TCF3 (E2A) fusion partner	-0.808	6.483	-2.73158	0.0218	-3.17927
817	1416486_at	Scye1	small inducible cytokine subfamily E, member 1	-0.214	12.04	-2.73138	0.0218	-3.17957
16480	1448368_at	Dctn6	dynactin 6	-0.38	9.697	-2.73064	0.0219	-3.18069
22038	1456695_x_at	Anapc5	anaphase-promoting complex subunit 5	-0.308	12.286	-2.73044	0.0219	-3.18099
14243	1435067_at	B230208H17Rik	RIKEN cDNA B230208H17 gene	-0.288	9.682	-2.73003	0.0219	-3.18162
19392	1451329_at	0610006K04Rik	RIKEN cDNA 0610006K04 gene	-0.368	2.424	-2.72983	0.0219	-3.18191
8594	1424399_at	Uck1	uridine-cytidine kinase 1	-0.653	9.262	-2.72816	0.022	-3.18445
5	1415674_a_at	Trappc4	trafficking protein particle complex 4	-0.258	10.643	-2.72752	0.022	-3.18541
2053	1417722_at	Pgls	6-phosphogluconolactonase	-0.225	11.112	-2.72693	0.022	-3.18631
4124	1419803_s_at	2700094L05Rik	RIKEN cDNA 2700094L05 gene	-0.345	11.898	-2.72662	0.022	-3.18678
17051	1448939_at	Usp25	ubiquitin specific protease 25	0.407	9.656	2.72627	0.022	-3.18732
15856	1439381_x_at	Marveld1	MARVEL (membrane-associating) domain containing 1	-0.321	11.75	-2.72611	0.022	-3.18755
12576	1428745_a_at	2310003L22Rik	RIKEN cDNA 2310003L22 gene	-0.725	8.34	-2.72581	0.0221	-3.18801
13447	1432444_a_at	1810011O16Rik	RIKEN cDNA 1810011O16 gene	-0.359	11.62	-2.72468	0.0221	-3.18972
8504	1424309_a_at	Mocs2	molybdenum cofactor synthesis 2	-0.335	12.425	-2.72399	0.0221	-3.19077
14555	1435970_at	Nlk	nemo like kinase	0.622	8.869	2.7239	0.0221	-3.1909
1366	1417035_at	2410004C24Rik	RIKEN cDNA 2410004C24 gene	-0.456	8.1	-2.72379	0.0221	-3.19108
920	1416589_at	Sparc	secreted acidic cysteine rich glycoprotein	0.339	13.694	2.72376	0.0221	-3.19111
5447	1421252_a_at	Mef2a	myocyte enhancer factor 2A	0.663	8.819	2.7225	0.0222	-3.19302
12776	1429528_at	Rae1	RAE1 RNA export 1 homolog (S. pombe)	-0.435	9.997	-2.72114	0.0222	-3.19508
20061	1451998_at	4930485D02Rik	RIKEN cDNA 4930485D02 gene	1.06	4.529	2.72081	0.0222	-3.19558
4072	1419741_at	Supt16h	suppressor of Ty 16 homolog (S. cerevisiae)	0.272	10.837	2.72036	0.0223	-3.19627
7862	1423667_at	Mat2a	methionine adenosyltransferase II, alpha	0.815	10.454	2.7202	0.0223	-3.1965
5946	1421751_a_at	Psmd14	proteasome (prosome, macropain) 26S subunit, non-ATPase, 14	-0.366	12.448	-2.71952	0.0223	-3.19755
7461	1423266_at	2810405K02Rik	RIKEN cDNA 2810405K02 gene	-0.479	12.74	-2.71925	0.0223	-3.19795
10951	1426756_at	Galnt2	UDP-N-acetyl-alpha-D-galactosamine	1.01	9.763	2.71864	0.0223	-3.19888
22181	1460004_x_at	Stx6	syntaxin 6	0.476	10.343	2.71856	0.0223	-3.199
1237	1416906_at	Anapc5	anaphase-promoting complex subunit 5	-0.291	12.114	-2.71723	0.0224	-3.20101
16537	1448425_at	Eif3s10	eukaryotic translation initiation factor 3, subunit 10 (theta)	0.351	12.063	2.71688	0.0224	-3.20155
10841	1426646_at	9130011J15Rik	RIKEN cDNA 9130011J15 gene	-0.399	9.894	-2.71624	0.0224	-3.20251
15009	1437211_x_at	D9Wsu90e	DNA segment, Chr 9, Wayne State University 90, expressed	0.293	11.04	2.71388	0.0225	-3.20608
8733	1424538_at	Ubl4	ubiquitin-like 4	-0.419	10.739	-2.71315	0.0225	-3.20719
20221	1452158_at	Eprs	glutamyl-prolyl-tRNA synthetase	1.13	9.564	2.71154	0.0226	-3.20963
13911	1434312_at	AI788669	expressed sequence AI788669	0.517	10.932	2.71108	0.0226	-3.21033
432	1416101_a_at	Hist1h1c	histone 1, H1c	-0.378	11.811	-2.71071	0.0226	-3.21089
12682	1429109_at	3222402P14Rik	RIKEN cDNA 3222402P14 gene	1.09	7.84	2.71009	0.0226	-3.21183
16288	1448176_a_at	Hnrpk	heterogeneous nuclear ribonucleoprotein K	0.204	12.811	2.70994	0.0227	-3.21207
14283	1435184_at	B430320C24Rik	RIKEN cDNA B430320C24 gene	-1.67	8.979	-2.70833	0.0227	-3.2145
12563	1428706_at	Prr6	proline-rich polypeptide 6	-0.915	7.748	-2.70783	0.0227	-3.21525
20246	1452183_a_at	Gtl2	GTL2, imprinted maternally expressed untranslated mRNA	-0.477	2.301	-2.7077	0.0227	-3.21545
778	1416447_at	D9Wsu20e	DNA segment, Chr 9, Wayne State University 20, expressed	0.71	10.306	2.70725	0.0228	-3.21613
1252	1416921_x_at	Aldoa	aldolase 1, A isoform	-0.307	14.567	-2.70387	0.0229	-3.22125
18026	1449963_at	2310040M23Rik	RIKEN cDNA 2310040M23 gene	0.557	11.587	2.70244	0.0229	-3.22342
12270	1428075_at	Ndufb4	NADH dehydrogenase (ubiquinone) 1 beta subcomplex 4	-0.287	12.797	-2.70238	0.0229	-3.22352
293	1415962_at	Eif3s3	eukaryotic translation initiation factor 3, subunit 3 (gamma)	-0.26	13.299	-2.70153	0.023	-3.2248
19258	1451195_a_at	Txndc1	thioredoxin domain containing 1	0.421	11.055	2.70063	0.023	-3.22616
17658	1449546_a_at	Zfp617	zinc finger protein 617	0.499	7.433	2.69994	0.023	-3.22722
2419	1418088_a_at	Stx8	syntaxin 8	-0.422	8.468	-2.69956	0.0231	-3.2278
11389	1427194_a_at	Ercc8	excision repaiross-complementing rodent repair deficiency, complementation group 8	-0.664	6.142	-2.69912	0.0231	-3.22845
1276	1416945_at	Ptov1	prostate tumor over expressed gene 1	-0.804	8.401	-2.6988	0.0231	-3.22894
2771	1418440_at	Col8a1	procollagen, type VIII, alpha 1	1.55	5.798	2.6986	0.0231	-3.22925
19742	1451679_at	6530401D17Rik	RIKEN cDNA 6530401D17 gene	-0.536	2.94	-2.69836	0.0231	-3.22961
19268	1451205_at	Psmb4	proteasome (prosome, macropain) subunit, beta type 4	-0.207	13.164	-2.69748	0.0231	-3.23094
10819	1426624_a_at	Ypel3	yippee-like 3 (Drosophila)	-0.403	11.091	-2.69672	0.0232	-3.23208
10604	1426409_at	Lzts2	leucine zipper, putative tumor suppressor 2	-0.71	9.427	-2.69647	0.0232	-3.23247
3040	1418709_at	Cox7a1	cytochrome c oxidase, subunit VIIa 1	-1.85	9.751	-2.69593	0.0232	-3.23329
19811	1451748_a_at	D12Ertd771e	DNA segment, Chr 12, ERATO Doi 771, expressed	-0.298	10.082	-2.69573	0.0232	-3.23359
1326	1416995_at	Pacsin3	protein kinase C and casein kinase substrate in neurons 3	-1.01	9.401	-2.69514	0.0232	-3.23449
14319	1435304_at	Sod1	superoxide dismutase 1, soluble	0.518	5.834	2.69477	0.0232	-3.23504
20776	1452743_at	Pole3	polymerase (DNA directed), epsilon 3 (p17 subunit)	-0.399	8.974	-2.69455	0.0232	-3.23538
15454	1438292_x_at	Adk	adenosine kinase	0.643	11.209	2.69311	0.0233	-3.23756
3937	1419606_a_at	Tnnt1	troponin T1, skeletal, slow	-0.819	11.644	-2.69309	0.0233	-3.23759
2228	1417897_at	Brms1	breast cancer metastasis-suppressor 1	-0.459	7.451	-2.69284	0.0233	-3.23797
21281	1454783_at	Il13ra1	interleukin 13 receptor, alpha 1	0.72	10.203	2.69009	0.0234	-3.24213
3946	1419615_at	Trpv6	transient receptor potential cation channel, subfamily V, member 6	-0.795	5.306	-2.6894	0.0235	-3.24319
2569	1418238_at	Ivd	isovaleryl coenzyme A dehydrogenase	-0.355	8.49	-2.6883	0.0235	-3.24485
21879	1456292_a_at	Vim	vimentin	0.559	12.506	2.68801	0.0235	-3.24529
430	1416099_at	Rpl27	ribosomal protein L27	-0.189	13.896	-2.68777	0.0235	-3.24564
22457	1460434_at	Fundc2	FUN14 domain containing 2	-0.427	9.313	-2.68773	0.0235	-3.24571
11097	1426902_at	Coq6	coenzyme Q6 homolog (yeast)	-0.516	8.711	-2.68695	0.0235	-3.24689
12361	1428201_at	2310036O22Rik	RIKEN cDNA 2310036O22 gene	-0.312	11.709	-2.68665	0.0236	-3.24734
10569	1426374_at	2410166I05Rik	RIKEN cDNA 2410166I05 gene	-0.626	9.636	-2.68639	0.0236	-3.24774
19434	1451371_at	1110025G12Rik	RIKEN cDNA 1110025G12 gene	-0.472	3.77	-2.68594	0.0236	-3.24842
7570	1423375_at	1700023B02Rik	RIKEN cDNA 1700023B02 gene	-0.642	7.583	-2.68539	0.0236	-3.24926
20799	1452781_a_at	Gtf3c2	general transcription factor IIIC, polypeptide 2, beta	0.569	9.318	2.68515	0.0236	-3.24962
7928	1423733_a_at	Fiz1	Flt3 interacting zinc finger protein 1	-0.409	8.563	-2.68421	0.0237	-3.25104
11613	1427418_a_at	Hif1a	hypoxia inducible factor 1, alpha subunit	0.561	12.168	2.68393	0.0237	-3.25147
8759	1424564_at	2410001C21Rik	RIKEN cDNA 2410001C21 gene	-0.406	10.477	-2.68364	0.0237	-3.25191
6298	1422103_a_at	Stat5b	signal transducer and activator of transcription 5B	-0.326	9.333	-2.68202	0.0237	-3.25435
13576	1433532_a_at	Mbp	myelin basic protein	-0.748	11.548	-2.68115	0.0238	-3.25567
5983	1421788_x_at	Klk13	kallikrein 13	-0.667	3.198	-2.68107	0.0238	-3.25579
2290	1417959_at	Pdlim7	PDZ and LIM domain 7	-0.765	8.613	-2.68077	0.0238	-3.25625
12544	1428648_at	D10Ertd516e	DNA segment, Chr 10, ERATO Doi 516, expressed	0.329	10.782	2.6805	0.0238	-3.25667
9600	1425405_a_at	Adar	adenosine deaminase, RNA-specific	0.393	3.91	2.68049	0.0238	-3.25668
5915	1421720_a_at	Dtx2	deltex 2 homolog (Drosophila)	-0.529	8.633	-2.6801	0.0238	-3.25727
19472	1451409_at	2210021J22Rik	RIKEN cDNA 2210021J22 gene	-0.475	7.345	-2.67886	0.0239	-3.25914
12343	1428164_at	Nudt9	nudix (nucleoside diphosphate linked moiety X)-type motif 9	-0.332	10.67	-2.67644	0.024	-3.26281
9231	1425036_a_at	Tnrc6	trinucleotide repeat containing 6	0.539	8.223	2.67644	0.024	-3.26281
7590	1423395_at	Tsnax	translin-associated factor X	-0.314	10.953	-2.67606	0.024	-3.26338
11354	1427159_at	6430511E19Rik	RIKEN cDNA 6430511E19 gene	0.366	9.715	2.67539	0.024	-3.2644
14167	1434888_a_at	Matr3	matrin 3	0.429	10.952	2.67512	0.024	-3.26481
14814	1436803_a_at	Ndufb9	NADH dehydrogenase (ubiquinone) 1 beta subcomplex, 9	-0.34	12.83	-2.675	0.024	-3.26499
10986	1426791_at	Rusc2	RUN and SH3 domain containing 2	-0.9	7.544	-2.67466	0.024	-3.26551
15130	1437511_x_at	Gpsm2	G-protein signalling modulator 2 (AGS3-like, C. elegans)	0.426	9.199	2.67434	0.0241	-3.26598
14160	1434877_at	Nptx1	neuronal pentraxin 1	1.08	3.845	2.67349	0.0241	-3.26727
16727	1448615_at	Ccs	copper chaperone for superoxide dismutase	-0.341	9.756	-2.67287	0.0241	-3.26822
19385	1451322_at	2310016A09Rik	RIKEN cDNA 2310016A09 gene	-1.43	9.659	-2.67184	0.0242	-3.26977
1220	1416889_at	Tnni2	troponin I, skeletal, fast 2	-0.655	14.233	-2.67063	0.0242	-3.2716
19687	1451624_a_at	1700048E23Rik	RIKEN cDNA 1700048E23 gene	-0.338	8.779	-2.66933	0.0243	-3.27357
10416	1426221_at	Loh11cr2a	loss of heterozygosity, 11, chromosomal region 2, gene A homolog (human)	0.406	8.53	2.66908	0.0243	-3.27395
6041	1421846_at	Wsb2	WD repeat and SOCS box-containing 2	-0.603	10.319	-2.66803	0.0243	-3.27555
3906	1419575_s_at	Zfp292	zinc finger protein 292	0.454	6.838	2.66763	0.0243	-3.27615
12981	1430668_a_at	Ankra2	ankyrin repeat, family A (RFXANK-like), 2	-0.736	8.061	-2.66746	0.0243	-3.27641
1826	1417495_x_at	Cp	ceruloplasmin	0.701	8.127	2.66722	0.0243	-3.27677
13611	1433591_at	Ppp3r1	protein phosphatase 3, regulatory subunit B, alpha isoform (calcineurin B, type I)	-0.246	12.218	-2.66697	0.0244	-3.27715
1720	1417389_at	Gpc1	glypican 1	0.309	10.042	2.66438	0.0245	-3.28107
22254	1460228_at	Usf2	upstream transcription factor 2	-0.288	9.488	-2.6625	0.0245	-3.28391
14484	1435788_at	2900086B20Rik	RIKEN cDNA 2900086B20 gene	-0.716	5.706	-2.66157	0.0246	-3.28532
21949	1456466_x_at	Sca10	spinocerebellar ataxia 10 homolog (human)	0.576	4.053	2.66124	0.0246	-3.28583
16645	1448533_at	Ckap1	cytoskeleton-associated protein 1	-0.365	11.346	-2.66119	0.0246	-3.2859
3147	1418816_at	2810405I11Rik	RIKEN cDNA 2810405I11 gene	0.501	9.261	2.66115	0.0246	-3.28596
19453	1451390_s_at	1110060O18Rik	RIKEN cDNA 1110060O18 gene	-0.418	9.19	-2.66107	0.0246	-3.28607
12081	1427886_at	Pom121	nuclear pore membrane protein 121	0.527	10.265	2.66059	0.0246	-3.2868
5278	1421083_x_at	Banf1	barrier to autointegration factor 1	-0.265	11.674	-2.66027	0.0246	-3.28729
853	1416522_a_at	Grcc10	gene rich cluster, C10 gene	-0.287	11.356	-2.65952	0.0247	-3.28843
6639	1422444_at	Itga6	integrin alpha 6	0.952	10.389	2.65911	0.0247	-3.28904
2968	1418637_at	Etv3	ets variant gene 3	0.352	10.38	2.65909	0.0247	-3.28908
1181	1416850_s_at	D10Ertd214e	DNA segment, Chr 10, ERATO Doi 214, expressed	-0.496	12.383	-2.65851	0.0247	-3.28996
10877	1426682_at	A230103N10Rik	RIKEN cDNA A230103N10 gene	0.307	11.693	2.6574	0.0248	-3.29164
13650	1433674_a_at	Rnu22	RNA, U22 small nucleolar	-0.231	12.721	-2.65642	0.0248	-3.29312
15010	1437216_at	A430106J12Rik	RIKEN cDNA A430106J12 gene	1.5	4.904	2.65526	0.0248	-3.29488
8464	1424269_a_at	Myl6	myosin, light polypeptide 6, alkali, smooth muscle and non-muscle	-0.222	13.652	-2.65502	0.0249	-3.29524
5150	1420955_at	Vsnl1	visinin-like 1	0.905	3.814	2.6531	0.0249	-3.29814
7246	1423051_at	Hnrpu	heterogeneous nuclear ribonucleoprotein U	0.3	12.025	2.65304	0.0249	-3.29823
11359	1427164_at	Il13ra1	interleukin 13 receptor, alpha 1	0.618	9.302	2.65299	0.0249	-3.29831
4041	1419710_at	Nxph3	neurexophilin 3	-0.614	7.394	-2.6522	0.025	-3.29951
2483	1418152_at	Nsbp1	nucleosome binding protein 1	0.476	10.803	2.65194	0.025	-3.2999
1038	1416707_a_at	Pmf1	polyamine-modulated factor 1	-0.368	3.968	-2.65152	0.025	-3.30053
5002	1420807_a_at	Egfl9	EGF-like-domain, multiple 9	-0.975	6.556	-2.65127	0.025	-3.30092
2261	1417930_at	Nab2	Ngfi-A binding protein 2	-0.471	8.865	-2.65091	0.025	-3.30146
810	1416479_a_at	Tmem14c	transmembrane protein 14C	-0.362	11.015	-2.64802	0.0251	-3.30584
22247	1460221_at	Tebp	telomerase binding protein, p23	0.863	11.669	2.64704	0.0252	-3.30731
8472	1424277_at	1110020L19Rik	RIKEN cDNA 1110020L19 gene	-0.432	8.883	-2.64637	0.0252	-3.30833
220	1415889_a_at	Tra1	tumor rejection antigen gp96	0.663	11.719	2.64529	0.0253	-3.30996
18840	1450777_at	Xrn2	5'-3' exoribonuclease 2	0.273	9.39	2.64524	0.0253	-3.31004
10052	1425857_at	Fbxw9	F-box and WD-40 domain protein 9	-0.276	3.811	-2.6446	0.0253	-3.311
8551	1424356_a_at	Metrnl	meteorin, glial cell differentiation regulator-like	-0.45	11.93	-2.64452	0.0253	-3.31113
14077	1434658_at	3110056O03Rik	RIKEN cDNA 3110056O03 gene	-0.53	6.814	-2.6438	0.0253	-3.31222
17218	1449106_at	Gpx3	glutathione peroxidase 3	-0.379	12.951	-2.64278	0.0254	-3.31377
7811	1423616_at	Tarbp2	TAR (HIV) RNA binding protein 2	-0.379	7.973	-2.64196	0.0254	-3.31501
8955	1424760_a_at	Smyd2	SET and MYND domain containing 2	-0.601	10.704	-2.64151	0.0254	-3.31569
18953	1450890_a_at	Tprt	trans-prenyltransferase	0.401	10.926	2.64066	0.0255	-3.31698
8009	1423814_at	Ddx41	DEAD (Asp-Glu-Ala-Asp) box polypeptide 41	-0.358	8.831	-2.64013	0.0255	-3.31777
18920	1450857_a_at	Col1a2	procollagen, type I, alpha 2	0.386	14.166	2.63564	0.0257	-3.32457
19199	1451136_a_at	Eif2b2	eukaryotic translation initiation factor 2B, subunit 2 beta	-0.339	10.131	-2.63539	0.0257	-3.32494
13928	1434341_x_at	1110020P15Rik	RIKEN cDNA 1110020P15 gene	-0.595	9.651	-2.63436	0.0257	-3.3265
17055	1448943_at	Nrp1	neuropilin 1	0.571	10.348	2.63399	0.0258	-3.32706
11507	1427312_at	Cmya5	cardiomyopathy associated 5	-0.888	11.827	-2.63357	0.0258	-3.32769
14657	1436339_at	1810058I24Rik	RIKEN cDNA 1810058I24 gene	-0.267	11.434	-2.63316	0.0258	-3.32831
20648	1452585_at	Mrps28	mitochondrial ribosomal protein S28	-0.436	10.044	-2.63313	0.0258	-3.32836
2606	1418275_a_at	Elf2	E74-like factor 2	0.502	9.781	2.63074	0.0259	-3.33198
850	1416519_at	Rpl36	ribosomal protein L36	-0.196	14.701	-2.62997	0.0259	-3.33314
322	1415991_a_at	Klhdc3	kelch domain containing 3	-0.51	10.912	-2.62744	0.026	-3.33697
12296	1428101_at	Rnf38	ring finger protein 38	0.325	9.278	2.62736	0.026	-3.33709
9247	1425052_at	2610034N03Rik	RIKEN cDNA 2610034N03 gene	-0.398	10.976	-2.62719	0.026	-3.33735
492	1416161_at	Rad21	RAD21 homolog (S. pombe)	0.501	11.002	2.62698	0.0261	-3.33767
15918	1439464_s_at	Invs	inversin	0.652	9.745	2.62634	0.0261	-3.33863
8629	1424434_at	BC024814	cDNA sequence BC024814	-0.769	7.537	-2.6263	0.0261	-3.3387
2144	1417813_at	Ikbke	inhibitor of kappaB kinase epsilon	0.335	7.323	2.6257	0.0261	-3.33961
16534	1448422_at	1110014L17Rik	RIKEN cDNA 1110014L17 gene	-0.513	10.794	-2.62504	0.0261	-3.34061
16559	1448447_at	Vps28	vacuolar protein sorting 28 (yeast)	-0.314	11.182	-2.62477	0.0262	-3.34102
16412	1448300_at	Mgst3	microsomal glutathione S-transferase 3	-0.715	11.714	-2.62371	0.0262	-3.34261
2704	1418373_at	Pgam2	phosphoglycerate mutase 2	-1.35	10.84	-2.62334	0.0262	-3.34317
12560	1428698_at	2310004I03Rik	RIKEN cDNA 2310004I03 gene	-0.356	9.518	-2.6229	0.0262	-3.34385
17369	1449257_at	D11Wsu99e	DNA segment, Chr 11, Wayne State University 99, expressed	-0.454	7.982	-2.62099	0.0263	-3.34672
12705	1429199_s_at	5031425D22Rik	RIKEN cDNA 5031425D22 gene	-0.346	8.673	-2.62087	0.0263	-3.34691
13803	1434045_at	NA	NA	0.642	9.723	2.62028	0.0264	-3.34779
12876	1430021_a_at	Uble1a	ubiquitin-like 1 (sentrin) activating enzyme E1A	-0.298	9.903	-2.62002	0.0264	-3.3482
9709	1425514_at	NA	NA	1.01	7.324	2.61928	0.0264	-3.34931
7496	1423301_at	Copb1	coatomer protein complex, subunit beta 1	0.315	11.439	2.61845	0.0264	-3.35056
6892	1422697_s_at	AU018574	expressed sequence AU018574	0.436	9.529	2.61787	0.0265	-3.35144
13132	1431335_a_at	Wfdc1	WAP four-disulfide core domain 1	-1.76	6.36	-2.61642	0.0265	-3.35364
320	1415989_at	Vcam1	vascular cell adhesion molecule 1	1.09	6.803	2.61625	0.0265	-3.3539
2221	1417890_at	Pdxp	pyridoxal (pyridoxine, vitamin B6) phosphatase	-1.22	4.317	-2.61581	0.0266	-3.35456
2217	1417886_at	1810009A15Rik	RIKEN cDNA 1810009A15 gene	-0.324	10.982	-2.61474	0.0266	-3.35617
15508	1438458_a_at	1110004P21Rik	RIKEN cDNA 1110004P21 gene	0.345	10.619	2.61468	0.0266	-3.35627
20095	1452032_at	Prkar1a	protein kinase, cAMP dependent regulatory, type I, alpha	0.185	12.054	2.61172	0.0267	-3.36074
22222	1460196_at	Cbr1	carbonyl reductase 1	-0.337	8.664	-2.61103	0.0268	-3.36178
13711	1433822_x_at	Anapc5	anaphase-promoting complex subunit 5	-0.266	12.474	-2.61053	0.0268	-3.36254
4212	1419918_at	3930401E15Rik	RIKEN cDNA 3930401E15 gene	0.795	7.451	2.60954	0.0268	-3.36404
21298	1454813_at	1110017O22Rik	RIKEN cDNA 1110017O22 gene	-0.247	12.959	-2.60887	0.0269	-3.36504
21685	1455886_at	Cbl	Casitas B-lineage lymphoma	1.83	4.46	2.60832	0.0269	-3.36587
2248	1417917_at	Cnn1	calponin 1	-0.399	6.622	-2.60699	0.027	-3.36789
14020	1434546_at	BC024683	cDNA sequence BC024683	-0.369	8.383	-2.60648	0.027	-3.36866
6112	1421917_at	Pdgfra	platelet derived growth factor receptor, alpha polypeptide	0.685	10.819	2.60387	0.0271	-3.37261
978	1416647_at	Bckdha	branched chain ketoacid dehydrogenase E1, alpha polypeptide	-0.614	9.422	-2.60381	0.0271	-3.3727
11601	1427406_at	6030460N08Rik	RIKEN cDNA 6030460N08 gene	0.499	7.807	2.60375	0.0271	-3.37279
6777	1422582_at	Lep	leptin	-1.19	5.916	-2.60285	0.0271	-3.37415
17127	1449015_at	Retnla	resistin like alpha	-1.44	10.617	-2.60264	0.0272	-3.37447
14621	1436222_at	Gas5	growth arrest specific 5	1.45	4.639	2.60249	0.0272	-3.37469
14455	1435712_a_at	Rps18	ribosomal protein S18	-0.18	15.669	-2.60089	0.0272	-3.37712
14655	1436336_at	2210013M04Rik	RIKEN cDNA 2210013M04 gene	-0.605	10.168	-2.59996	0.0273	-3.37851
1322	1416991_at	Mto1	mitochondrial translation optimization 1 homolog (S. cerevisiae)	-0.341	8.849	-2.59879	0.0273	-3.38028
16453	1448341_a_at	Stxbp2	syntaxin binding protein 2	-0.597	8.539	-2.59845	0.0273	-3.3808
8135	1423940_at	Yif1	Yip1 interacting factor homolog (S. cerevisiae)	-0.366	10.755	-2.5959	0.0275	-3.38465
11699	1427504_s_at	Sfrs2	splicing factor, arginine/serine-rich 2 (SC-35)	0.289	12.061	2.59546	0.0275	-3.38532
12954	1430514_a_at	2410026K10Rik	RIKEN cDNA 2410026K10 gene	-0.648	10.386	-2.59535	0.0275	-3.38549
4755	1420560_at	Chrne	cholinergic receptor, nicotinic, epsilon polypeptide	-1.27	4.778	-2.59523	0.0275	-3.38567
21650	1455812_x_at	Slitl2	Slit-like 2 (Drosophila)	0.573	9.368	2.59472	0.0275	-3.38644
926	1416595_at	Mrps22	mitochondrial ribosomal protein S22	-0.354	10.257	-2.5946	0.0275	-3.38662
13661	1433691_at	Ppp1r3c	protein phosphatase 1, regulatory (inhibitor) subunit 3C	-1.01	10.501	-2.59396	0.0276	-3.38758
8035	1423840_at	D11Ertd99e	DNA segment, Chr 11, ERATO Doi 99, expressed	-0.634	7.721	-2.59239	0.0276	-3.38996
10884	1426689_s_at	Sdha	succinate dehydrogenase complex, subunit A, flavoprotein (Fp)	-0.357	11.775	-2.59224	0.0276	-3.39018
16873	1448761_a_at	Copg2	coatomer protein complex, subunit gamma 2	0.476	10.597	2.59193	0.0276	-3.39065
22566	1460685_at	Timm17b	translocator of inner mitochondrial membrane 17b	-0.506	8.414	-2.59187	0.0276	-3.39074
20049	1451986_s_at	Lrrk1	leucine-rich repeat kinase 1	0.449	5.556	2.59104	0.0277	-3.39199
15670	1438852_x_at	Mcm6	minichromosome maintenance deficient 6 (MIS5 homolog, S. pombe) (S. cerevisiae)	0.969	7.959	2.5904	0.0277	-3.39296
2222	1417891_at	Tce1	T-complex expressed gene 1	-0.634	9.874	-2.59038	0.0277	-3.39299
20751	1452699_at	D14Ertd209e	DNA segment, Chr 14, ERATO Doi 209, expressed	-1.28	3.032	-2.59017	0.0277	-3.3933
18790	1450727_a_at	Poldip2	polymerase (DNA-directed), delta interacting protein 2	-0.587	10.135	-2.5899	0.0277	-3.39372
16830	1448718_at	2400001E08Rik	RIKEN cDNA 2400001E08 gene	-0.665	10.539	-2.58977	0.0277	-3.39391
289	1415958_at	Slc2a4	solute carrier family 2 (facilitated glucose transporter), member 4	-1.02	8.932	-2.58923	0.0278	-3.39473
3922	1419591_at	Mlze	melanoma-derived leucine zipper, extra-nuclear factor	0.855	9.645	2.58909	0.0278	-3.39495
7413	1423218_a_at	Mrpl49	mitochondrial ribosomal protein L49	-0.28	9.197	-2.589	0.0278	-3.39508
13829	1434114_at	Gm111	gene model 111, (NCBI)	-0.645	7.539	-2.58892	0.0278	-3.39521
3977	1419646_a_at	Mbp	myelin basic protein	-1.15	10.075	-2.58833	0.0278	-3.39608
15511	1438462_x_at	Khdrbs1	KH domain containing, RNA binding, signal transduction associated 1	0.209	8.849	2.58775	0.0278	-3.39696
2590	1418259_a_at	Entpd2	ectonucleoside triphosphate diphosphohydrolase 2	-0.474	9.459	-2.58765	0.0278	-3.39712
1674	1417343_at	Fxyd6	FXYD domain-containing ion transport regulator 6	-0.783	9.476	-2.5852	0.028	-3.40081
1617	1417286_at	Ndufa5	NADH dehydrogenase (ubiquinone) 1 alpha subcomplex, 5	-0.333	10.865	-2.58452	0.028	-3.40184
16791	1448679_at	Hyal2	hyaluronidase 2	-0.392	8.401	-2.584	0.028	-3.40262
17940	1449877_s_at	Kifc1	kinesin family member C1	1.29	3.572	2.5836	0.028	-3.40324
7487	1423292_a_at	Prx	periaxin	-1.04	7.682	-2.58344	0.028	-3.40347
14469	1435742_at	BB044704	expressed sequence BB044704	0.877	7.893	2.58263	0.0281	-3.4047
20823	1452844_at	Pou6f1	POU domain, class 6, transcription factor 1	-0.571	5.32	-2.58077	0.0282	-3.40751
674	1416343_a_at	Lamp2	lysosomal membrane glycoprotein 2	0.623	10.785	2.57914	0.0283	-3.40997
16702	1448590_at	Col6a1	procollagen, type VI, alpha 1	0.433	11.848	2.57871	0.0283	-3.41062
2489	1418158_at	Trp63	transformation related protein 63	0.496	12.016	2.57746	0.0283	-3.41251
12181	1427986_a_at	Col16a1	procollagen, type XVI, alpha 1	0.511	9.626	2.57742	0.0283	-3.41256
581	1416250_at	Btg2	B-cell translocation gene 2, anti-proliferative	0.893	10.462	2.57714	0.0283	-3.41299
2774	1418443_at	Xpo1	exportin 1, CRM1 homolog (yeast)	0.307	11.289	2.57704	0.0284	-3.41315
7864	1423669_at	Col1a1	procollagen, type I, alpha 1	0.741	13.547	2.57678	0.0284	-3.41354
21397	1455069_x_at	Slc25a4	solute carrier family 25 (mitochondrial carrier, adenine nucleotide translocator), member 4	-0.378	13.686	-2.5765	0.0284	-3.41396
20817	1452835_a_at	Polrmt	polymerase (RNA) mitochondrial (DNA directed)	-0.752	7.365	-2.57637	0.0284	-3.41415
1219	1416888_at	Fadd	Fas (TNFRSF6)-associated via death domain	-0.389	7.362	-2.57571	0.0284	-3.41516
306	1415975_at	Carhsp1	calcium regulated heat stable protein 1	-0.502	9.924	-2.57544	0.0284	-3.41556
19391	1451328_at	Pcnxl3	pecanex-like 3 (Drosophila)	0.505	8.585	2.5752	0.0284	-3.41591
5010	1420815_at	Gdi3	guanosine diphosphate (GDP) dissociation inhibitor 3	0.269	12.578	2.57415	0.0285	-3.41751
11677	1427482_a_at	Car8	carbonic anhydrase 8	-0.329	3.634	-2.573	0.0285	-3.41924
18008	1449945_at	Ppargc1b	peroxisome proliferative activated receptor, gamma, coactivator 1 beta	0.433	6.029	2.57278	0.0286	-3.41957
19305	1451242_a_at	Ppp5c	protein phosphatase 5, catalytic subunit	-0.269	8.981	-2.5714	0.0286	-3.42166
403	1416072_at	Cd34	CD34 antigen	-0.264	11.176	-2.57098	0.0286	-3.42229
424	1416093_a_at	Mrpl20	mitochondrial ribosomal protein L20	-0.333	10.859	-2.57034	0.0287	-3.42326
11095	1426900_at	Jmjd1c	jumonji domain containing 1C	0.619	10.15	2.5703	0.0287	-3.42331
475	1416144_a_at	Dhx15	DEAH (Asp-Glu-Ala-His) box polypeptide 15	0.594	10.998	2.56889	0.0287	-3.42544
243	1415912_a_at	Rps13	ribosomal protein S13	-0.208	14.192	-2.56794	0.0288	-3.42688
13165	1431423_a_at	Med8	mediator of RNA polymerase II transcription, subunit 8 homolog (yeast)	-0.323	11.226	-2.56692	0.0288	-3.42841
20649	1452586_at	Anapc13	anaphase promoting complex subunit 13	-0.236	10.925	-2.56675	0.0288	-3.42867
16266	1448154_at	Ndrg2	N-myc downstream regulated gene 2	-0.64	11.029	-2.56579	0.0289	-3.43013
8869	1424674_at	Slc39a6	solute carrier family 39 (metal ion transporter), member 6	0.38	12.364	2.56542	0.0289	-3.43069
11103	1426908_at	AA409261	expressed sequence AA409261	0.718	8.718	2.56398	0.029	-3.43285
13608	1433585_at	Tnpo1	transportin 1	0.586	10.33	2.56396	0.029	-3.43289
726	1416395_at	Guk1	guanylate kinase 1	-0.39	11.37	-2.56271	0.029	-3.43477
14013	1434538_x_at	Eif2b2	eukaryotic translation initiation factor 2B, subunit 2 beta	-0.275	10.348	-2.56256	0.0291	-3.435
20191	1452128_a_at	C6.1A	c6.1a protein	-0.37	9.837	-2.56235	0.0291	-3.43532
18435	1450372_a_at	Rpl18	ribosomal protein L18	-0.237	13.922	-2.56225	0.0291	-3.43546
9064	1424869_at	BC003479	cDNA sequence BC003479	-0.51	9.946	-2.56145	0.0291	-3.43668
4825	1420630_at	8430419L09Rik	RIKEN cDNA 8430419L09 gene	0.414	8.581	2.56131	0.0291	-3.43688
17583	1449471_at	Kcnmb4	potassium large conductance calcium-activated channel, subfamily M, beta member 4	-0.286	2.864	-2.56086	0.0291	-3.43756
1984	1417653_at	Pvalb	parvalbumin	-0.934	13.14	-2.56044	0.0292	-3.4382
20293	1452230_at	Dnajc10	DnaJ (Hsp40) homolog, subfamily C, member 10	-0.29	9.59	-2.5586	0.0292	-3.44097
12391	1428264_at	0610009C03Rik	RIKEN cDNA 0610009C03 gene	-0.472	8.961	-2.55806	0.0293	-3.44179
1596	1417265_s_at	D5Ertd33e	DNA segment, Chr 5, ERATO Doi 33, expressed	-0.408	6.298	-2.55779	0.0293	-3.44219
14260	1435122_x_at	Dnmt1	DNA methyltransferase (cytosine-5) 1	0.665	8.842	2.55722	0.0293	-3.44306
7848	1423653_at	Atp1a1	ATPase, Na+/K+ transporting, alpha 1 polypeptide	0.71	11.743	2.55709	0.0293	-3.44325
960	1416629_at	Slc1a5	solute carrier family 1 (neutral amino acid transporter), member 5	-0.84	10.021	-2.55602	0.0294	-3.44486
19543	1451480_at	E2f4	E2F transcription factor 4	-0.805	6.371	-2.5559	0.0294	-3.44504
6138	1421943_at	Tgfa	transforming growth factor alpha	0.412	8.037	2.55571	0.0294	-3.44534
21992	1456580_s_at	Atp5d	ATP synthase, H+ transporting, mitochondrial F1 complex, delta subunit	-0.332	12.48	-2.55496	0.0294	-3.44647
1534	1417203_at	Ethe1	ethylmalonic encephalopathy 1	-0.4	8.697	-2.55386	0.0295	-3.44812
1477	1417146_at	2410018C20Rik	RIKEN cDNA 2410018C20 gene	-0.656	6.856	-2.55306	0.0295	-3.44933
11759	1427564_at	Diap2	diaphanous homolog 2 (Drosophila)	1.43	4.386	2.55304	0.0295	-3.44936
16495	1448383_at	Mmp14	matrix metalloproteinase 14 (membrane-inserted)	1.14	9.79	2.55249	0.0296	-3.4502
16128	1447977_x_at	NA	NA	-0.573	8.826	-2.5521	0.0296	-3.45078
18084	1450021_at	Ubqln2	ubiquilin 2	0.413	9.614	2.55175	0.0296	-3.45131
12525	1428589_at	2810443J12Rik	RIKEN cDNA 2810443J12 gene	-0.456	10.767	-2.55073	0.0296	-3.45284
7525	1423330_at	Ensa	endosulfine alpha	-0.258	8.437	-2.54998	0.0297	-3.45397
21337	1454914_at	AU023006	expressed sequence AU023006	0.385	10.224	2.54979	0.0297	-3.45426
10355	1426160_a_at	Stk16	serine/threonine kinase 16	-0.431	7.205	-2.54931	0.0297	-3.45499
19743	1451680_at	Npn3	neoplastic progression 3	-0.958	8.759	-2.54658	0.0298	-3.45911
14266	1435139_at	Narg1	NMDA receptor-regulated gene 1	0.583	7.636	2.54636	0.0299	-3.45944
14364	1435417_at	AI464131	expressed sequence AI464131	-0.708	5.9	-2.54502	0.0299	-3.46145
21230	1454669_at	5730466P16Rik	RIKEN cDNA 5730466P16 gene	-0.329	10.282	-2.54413	0.03	-3.46281
20740	1452679_at	2410129E14Rik	RIKEN cDNA 2410129E14 gene	0.892	7.082	2.54384	0.03	-3.46324
11268	1427073_at	Lace1	lactation elevated 1	-0.526	6.574	-2.54334	0.03	-3.46398
6688	1422493_at	Cpox	coproporphyrinogen oxidase	0.447	7.389	2.54276	0.03	-3.46487
11082	1426887_at	Nudt11	nudix (nucleoside diphosphate linked moiety X)-type motif 11	-0.682	4.379	-2.54061	0.0301	-3.46811
4241	1419954_s_at	Tex27	testis expressed gene 27	-0.498	9.193	-2.54022	0.0302	-3.4687
6913	1422718_at	Ap3s2	adaptor-related protein complex 3, sigma 2 subunit	-0.569	8.354	-2.53949	0.0302	-3.46979
8088	1423893_x_at	Apbb1	amyloid beta (A4) precursor protein-binding, family B, member 1	-0.479	7.088	-2.53926	0.0302	-3.47014
731	1416400_at	Pycrl	pyrroline-5-carboxylate reductase-like	-0.496	7.896	-2.53886	0.0302	-3.47074
7787	1423592_at	NA	NA	-0.48	9.176	-2.5386	0.0303	-3.47114
12830	1429768_at	Dtna	dystrobrevin alpha	-0.49	3.987	-2.53836	0.0303	-3.4715
16846	1448734_at	Cp	ceruloplasmin	0.37	9.051	2.53832	0.0303	-3.47156
16991	1448879_at	Ube2l3	ubiquitin-conjugating enzyme E2L 3	-0.237	12.278	-2.53771	0.0303	-3.47247
10760	1426565_at	Igf1r	insulin-like growth factor I receptor	0.376	6.655	2.53674	0.0303	-3.47394
12816	1429709_at	Pmpcb	peptidase (mitochondrial processing) beta	-0.298	10.567	-2.53579	0.0304	-3.47538
21510	1455385_at	Sh3glb1	SH3-domain GRB2-like B1 (endophilin)	-0.707	9.714	-2.53499	0.0304	-3.47657
12252	1428057_a_at	2310047C17Rik	RIKEN cDNA 2310047C17 gene	-0.905	8.912	-2.53123	0.0306	-3.48225
3334	1419003_at	Bves	blood vessel epicardial substance	-0.8	4.891	-2.53086	0.0306	-3.48281
281	1415950_a_at	Pbp	phosphatidylethanolamine binding protein	-0.195	12.719	-2.53016	0.0307	-3.48386
389	1416058_s_at	Atp5c1	ATP synthase, H+ transporting, mitochondrial F1 complex, gamma polypeptide 1	-0.259	13.305	-2.52962	0.0307	-3.48467
684	1416353_at	Nr1h2	nuclear receptor subfamily 1, group H, member 2	-0.313	9.449	-2.52962	0.0307	-3.48468
20984	1453564_a_at	Vps24	vacuolar protein sorting 24 (yeast)	-0.304	10.354	-2.52763	0.0308	-3.48767
19579	1451516_at	Rhebl1	Ras homolog enriched in brain like 1	-0.452	6.769	-2.52745	0.0308	-3.48794
11602	1427407_s_at	6030460N08Rik	RIKEN cDNA 6030460N08 gene	0.453	9.859	2.52557	0.0309	-3.49078
9741	1425546_a_at	Trf	transferrin	-0.58	11.771	-2.52538	0.0309	-3.49106
8019	1423824_at	5031439A09Rik	RIKEN cDNA 5031439A09 gene	0.313	10.446	2.52518	0.0309	-3.49136
19475	1451412_a_at	0610009H04Rik	RIKEN cDNA 0610009H04 gene	-0.317	11.331	-2.52499	0.031	-3.49165
13710	1433816_at	Mcart1	mitochondrial carrier triple repeat 1	-0.427	12.081	-2.52478	0.031	-3.49196
3217	1418886_s_at	Idh3b	isocitrate dehydrogenase 3 (NAD+) beta	-0.225	11.662	-2.524	0.031	-3.49313
7565	1423370_a_at	Csnk1g2	casein kinase 1, gamma 2	-0.394	10.7	-2.52392	0.031	-3.49326
14560	1435986_x_at	Sdhc	succinate dehydrogenase complex, subunit C, integral membrane protein	-0.361	10.581	-2.52381	0.031	-3.49343
10263	1426068_at	Slc7a4	solute carrier family 7 (cationic amino acid transporter, y+ system), member 4	-1.25	1.81	-2.52319	0.031	-3.49436
7743	1423548_s_at	Sdbcag84	serologically defined breast cancer antigen 84	-0.288	9.999	-2.52282	0.0311	-3.49492
20869	1453015_at	5830471E12Rik	RIKEN cDNA 5830471E12 gene	0.509	10.421	2.52196	0.0311	-3.49621
8372	1424177_at	Tmem38a	transmembrane protein 38a	-1.51	9.891	-2.52179	0.0311	-3.49647
15345	1438009_at	Hist1h2ae	histone 1, H2ae	2.06	9.532	2.52179	0.0311	-3.49647
3400	1419069_at	Rabgef1	RAB guanine nucleotide exchange factor (GEF) 1	0.445	8.279	2.52118	0.0312	-3.49739
660	1416329_at	Cyfip1	cytoplasmic FMR1 interacting protein 1	0.284	11.922	2.52045	0.0312	-3.49849
2459	1418128_at	Adcy6	adenylate cyclase 6	-0.666	7.913	-2.51935	0.0313	-3.50015
6632	1422437_at	Col5a2	procollagen, type V, alpha 2	0.87	12.65	2.51892	0.0313	-3.50079
11221	1427026_at	Myh4	myosin, heavy polypeptide 4, skeletal muscle	-1.07	10.83	-2.51864	0.0313	-3.50121
3566	1419235_s_at	Helb	helicase (DNA) B	0.617	7.162	2.51814	0.0313	-3.50197
16530	1448418_s_at	Wdr23	WD repeat domain 23	-0.435	10.827	-2.51733	0.0314	-3.50318
1919	1417588_at	Galnt3	UDP-N-acetyl-alpha-D-galactosamine	0.593	5.295	2.51651	0.0314	-3.50442
16058	1444952_a_at	8430423A01Rik	RIKEN cDNA 8430423A01 gene	1.2	8.01	2.51561	0.0314	-3.50578
9702	1425507_at	Arfrp1	ADP-ribosylation factor related protein 1	-0.228	10.075	-2.51509	0.0315	-3.50656
12584	1428772_at	Xpot	exportin, tRNA (nuclear export receptor for tRNAs)	0.427	10.377	2.51457	0.0315	-3.50735
4232	1419945_s_at	C530036F05Rik	RIKEN cDNA C530036F05 gene	0.259	11.961	2.51325	0.0316	-3.50933
10837	1426642_at	Fn1	fibronectin 1	0.472	12.724	2.51288	0.0316	-3.50989
3976	1419645_at	Cstf2	cleavage stimulation factor, 3' pre-RNA subunit 2	0.314	10.53	2.51223	0.0316	-3.51086
12806	1429632_at	Trappc4	trafficking protein particle complex 4	-0.35	2.388	-2.51208	0.0316	-3.5111
4735	1420540_a_at	Rit1	Ras-like without CAAX 1	-0.491	9.56	-2.51139	0.0317	-3.51214
19056	1450993_at	Pask	PAS domain containing serine/threonine kinase	0.258	4.019	2.5108	0.0317	-3.51301
3476	1419145_at	1110030K22Rik	RIKEN cDNA 1110030K22 gene	-1.73	6.316	-2.51049	0.0317	-3.51348
5689	1421494_at	1110033F04Rik	RIKEN cDNA 1110033F04 gene	0.984	10.527	2.51009	0.0317	-3.51409
1018	1416687_at	Plod2	procollagen lysine, 2-oxoglutarate 5-dioxygenase 2	1.91	7.706	2.50954	0.0318	-3.51492
13450	1432462_a_at	Crsp8	cofactor required for Sp1 transcriptional activation, subunit 8	-0.621	6.358	-2.50947	0.0318	-3.51503
11090	1426895_at	Zfp191	zinc finger protein 191	0.754	9.221	2.50715	0.0319	-3.51852
8726	1424531_a_at	Tcea3	transcription elongation factor A (SII), 3	-0.531	7.868	-2.50693	0.0319	-3.51885
8584	1424389_at	Nupl1	nucleoporin like 1	0.622	7.047	2.50685	0.0319	-3.51897
10917	1426722_at	Slc38a2	solute carrier family 38, member 2	0.349	12.081	2.50651	0.0319	-3.51948
17195	1449083_at	1810060J02Rik	RIKEN cDNA 1810060J02 gene	-0.416	9.979	-2.50631	0.0319	-3.51977
1945	1417614_at	Ckm	creatine kinase, muscle	-0.857	13.351	-2.50555	0.032	-3.52093
20642	1452579_at	2310020H20Rik	RIKEN cDNA 2310020H20 gene	-0.476	12.056	-2.50528	0.032	-3.52133
19817	1451754_a_at	Wdrx1	WD repeat domain, X-linked 1	-0.581	9.079	-2.50518	0.032	-3.52148
6613	1422418_s_at	Supt4h2	suppressor of Ty 4 homolog 2 (S. cerevisiae)	-0.265	11.874	-2.50377	0.0321	-3.5236
8910	1424715_at	0610039N19Rik	RIKEN cDNA 0610039N19 gene	-0.475	8.204	-2.50338	0.0321	-3.52419
14252	1435103_x_at	Farslb	phenylalanine-tRNA synthetase-like, beta subunit	0.518	10.059	2.50274	0.0321	-3.52516
21116	1454034_a_at	Usp21	ubiquitin specific protease 21	-0.386	8.561	-2.50238	0.0322	-3.52569
7008	1422813_at	Cacng1	calcium channel, voltage-dependent, gamma subunit 1	-0.757	8.178	-2.50219	0.0322	-3.52597
6018	1421823_a_at	Ppp2cb	protein phosphatase 2a, catalytic subunit, beta isoform	-0.223	10.962	-2.50152	0.0322	-3.52698
1212	1416881_at	Mcl1	myeloid cell leukemia sequence 1	0.493	11.255	2.50047	0.0323	-3.52857
14462	1435732_x_at	Atp6v0c	ATPase, H+ transporting, V0 subunit C	0.405	13.647	2.49985	0.0323	-3.5295
21578	1455611_at	Pias1	protein inhibitor of activated STAT 1	0.625	7.477	2.49947	0.0323	-3.53007
4282	1419999_at	Igbp1	immunoglobulin (CD79A) binding protein 1	-0.367	6.441	-2.49856	0.0324	-3.53145
12650	1428982_at	D530031C13Rik	RIKEN cDNA D530031C13 gene	0.431	10.365	2.49849	0.0324	-3.53155
17325	1449213_at	1110049G11Rik	RIKEN cDNA 1110049G11 gene	-0.378	10.198	-2.49839	0.0324	-3.5317
21993	1456581_x_at	Gdi3	guanosine diphosphate (GDP) dissociation inhibitor 3	0.376	13.3	2.49665	0.0325	-3.53431
21512	1455393_at	Cp	ceruloplasmin	0.662	8.37	2.49628	0.0325	-3.53486
22464	1460455_at	na	similar to CG1530-PA	0.476	10	2.49593	0.0325	-3.5354
1466	1417135_at	AU021755	expressed sequence AU021755	1.2	8.531	2.49473	0.0326	-3.5372
7957	1423762_at	Adck1	aarF domain containing kinase 1	-0.322	6.695	-2.49436	0.0326	-3.53776
20919	1453207_at	Pcp2	Purkinje cell protein 2 (L7)	-0.515	11.025	-2.49383	0.0326	-3.53855
3100	1418769_at	Myoz2	myozenin 2	-1.47	10.233	-2.49346	0.0326	-3.53911
13863	1434190_at	Sms	spermine synthase	-0.283	8.378	-2.49302	0.0327	-3.53977
16886	1448774_at	Stoml2	stomatin (Epb7.2)-like 2	-0.266	10.778	-2.49149	0.0328	-3.54207
7245	1423050_s_at	Hnrpu	heterogeneous nuclear ribonucleoprotein U	0.312	11.501	2.49129	0.0328	-3.54238
21829	1456155_x_at	Fuca1	fucosidase, alpha-L- 1, tissue	-0.573	9.931	-2.48965	0.0329	-3.54485
6014	1421819_a_at	Set	SET translocation	0.462	11.567	2.48958	0.0329	-3.54495
14206	1434972_x_at	Sfrs1	splicing factor, arginine/serine-rich 1 (ASF/SF2)	0.511	11.331	2.48871	0.0329	-3.54625
13178	1431507_a_at	Synj2bp	synaptojanin 2 binding protein	-0.347	9.424	-2.48557	0.0331	-3.55098
5213	1421018_at	1110018J18Rik	RIKEN cDNA 1110018J18 gene	-0.408	9.069	-2.48523	0.0331	-3.55148
576	1416245_at	0610033H09Rik	RIKEN cDNA 0610033H09 gene	-0.19	11.328	-2.48432	0.0332	-3.55285
20372	1452309_at	NA	NA	-0.571	8.618	-2.48416	0.0332	-3.55309
8572	1424377_at	BC003885	cDNA sequence BC003885	-0.442	10.719	-2.48391	0.0332	-3.55347
11426	1427231_at	Robo1	roundabout homolog 1 (Drosophila)	0.56	7.02	2.4838	0.0332	-3.55364
21008	1453651_a_at	Brp44l	brain protein 44-like	-0.425	11.956	-2.48345	0.0332	-3.55417
16291	1448179_at	Usmg5	upregulated during skeletal muscle growth 5	-0.29	12.373	-2.48254	0.0333	-3.55553
2468	1418137_at	Mrp63	mitochondrial ribosomal protein 63	-0.373	11.378	-2.48222	0.0333	-3.55602
21413	1455109_at	Tbl1xr1	transducin (beta)-like 1X-linked receptor 1	0.78	3.884	2.48164	0.0333	-3.55688
22594	1460713_at	NA	NA	-0.78	8.156	-2.48157	0.0333	-3.55699
13775	1433966_x_at	Asns	asparagine synthetase	0.493	9.767	2.48122	0.0333	-3.55752
17556	1449444_a_at	Mfap1	microfibrillar-associated protein 1	0.47	9.549	2.48091	0.0333	-3.55798
18876	1450813_a_at	Tnni1	troponin I, skeletal, slow 1	-1.48	11.097	-2.47969	0.0334	-3.55982
11427	1427232_at	Sdccag33	serologically defined colon cancer antigen 33	0.556	8.296	2.47837	0.0335	-3.5618
12365	1428214_at	AW047273	expressed sequence AW047273	-0.414	11.737	-2.47757	0.0335	-3.563
12412	1428308_at	Pdrg1	p53 and DNA damage regulated 1	-0.739	8.156	-2.4775	0.0335	-3.56311
13894	1434272_at	Cpeb2	cytoplasmic polyadenylation element binding protein 2	0.606	10.483	2.47589	0.0336	-3.56552
12610	1428847_a_at	Macf1	microtubule-actin crosslinking factor 1	0.421	11.052	2.47495	0.0337	-3.56693
10743	1426548_a_at	5730421E18Rik	RIKEN cDNA 5730421E18 gene	0.423	8.673	2.47467	0.0337	-3.56736
19810	1451747_a_at	Apg12l	autophagy 12-like (S. cerevisiae)	-0.381	9.528	-2.47447	0.0337	-3.56766
7344	1423149_at	Skp1a	S-phase kinase-associated protein 1A	0.789	10.94	2.47434	0.0337	-3.56786
10466	1426271_at	Smc5l1	SMC5 structural maintenance of chromosomes 5-like 1 (yeast)	0.617	7.548	2.47313	0.0338	-3.56968
5770	1421575_at	2310057N15Rik	RIKEN cDNA 2310057N15 gene	0.426	12.993	2.47136	0.0339	-3.57233
12499	1428526_at	1500034E06Rik	RIKEN cDNA 1500034E06 gene	-0.365	11.529	-2.4706	0.0339	-3.57347
14982	1437145_s_at	2310002J15Rik	RIKEN cDNA 2310002J15 gene	-0.891	12.113	-2.47037	0.0339	-3.57382
4689	1420494_x_at	Ubc	ubiquitin C	0.307	13.094	2.47007	0.034	-3.57427
37	1415706_at	Copa	coatomer protein complex subunit alpha	0.199	12.102	2.4695	0.034	-3.57513
8279	1424084_at	NA	NA	0.676	6.453	2.46812	0.0341	-3.5772
16612	1448500_a_at	2810038K19Rik	RIKEN cDNA 2810038K19 gene	-0.351	5.068	-2.46713	0.0341	-3.57869
478	1416147_at	Hspa4	heat shock protein 4	0.741	6.609	2.46598	0.0342	-3.58042
11872	1427677_a_at	Sox6	SRY-box containing gene 6	0.451	5.262	2.46562	0.0342	-3.58096
11469	1427274_at	D130054N24Rik	RIKEN cDNA D130054N24 gene	0.726	3.836	2.46561	0.0342	-3.58096
10317	1426122_a_at	Coro6	coronin, actin binding protein 6	-0.659	4.082	-2.46546	0.0342	-3.5812
21270	1454754_a_at	Aamp	angio-associated migratory protein	-0.424	11.713	-2.46477	0.0343	-3.58223
4844	1420649_at	Atbf1	AT motif binding factor 1	0.479	5.035	2.46406	0.0343	-3.58329
7857	1423662_at	Atp6ap2	ATPase, H+ transporting, lysosomal accessory protein 2	0.342	11.841	2.46389	0.0343	-3.58355
13732	1433878_at	Mrps26	mitochondrial ribosomal protein S26	-0.333	10.28	-2.46275	0.0344	-3.58526
1229	1416898_a_at	Irf3	interferon regulatory factor 3	-0.278	8.304	-2.46235	0.0344	-3.58586
2712	1418381_at	Zfp148	zinc finger protein 148	0.947	5.187	2.46218	0.0344	-3.58612
16756	1448644_at	2600002E23Rik	RIKEN cDNA 2600002E23 gene	-0.344	9.825	-2.46098	0.0345	-3.58791
3159	1418828_at	3110010F15Rik	RIKEN cDNA 3110010F15 gene	0.48	8.866	2.46064	0.0345	-3.58842
12567	1428710_at	Rit1	Ras-like without CAAX 1	-0.663	8.584	-2.45952	0.0346	-3.59012
4655	1420460_a_at	Pex11b	peroxisomal biogenesis factor 11b	-0.877	7.194	-2.45945	0.0346	-3.59021
15409	1438177_x_at	Entpd4	ectonucleoside triphosphate diphosphohydrolase 4	-0.54	9.263	-2.45907	0.0346	-3.59079
3200	1418869_a_at	Pus1	pseudouridine synthase 1	-0.315	8.776	-2.45809	0.0347	-3.59226
12271	1428076_s_at	Ndufb4	NADH dehydrogenase (ubiquinone) 1 beta subcomplex 4	-0.309	12.423	-2.4568	0.0347	-3.59419
1451	1417120_at	D4Wsu114e	DNA segment, Chr 4, Wayne State University 114, expressed	-0.244	2.631	-2.45507	0.0348	-3.59679
14140	1434832_at	Foxo3	forkhead box O3	0.602	8.101	2.45499	0.0348	-3.59691
14480	1435768_at	D230040A04Rik	RIKEN cDNA D230040A04 gene	0.521	8.299	2.45393	0.0349	-3.59849
11077	1426882_at	Ube3c	ubiquitin protein ligase E3C	-0.478	8.359	-2.45232	0.035	-3.60091
9806	1425611_a_at	Cutl1	cut-like 1 (Drosophila)	0.771	6.181	2.45113	0.0351	-3.6027
2355	1418024_at	Narg1	NMDA receptor-regulated gene 1	0.881	10.382	2.45046	0.0351	-3.60371
1027	1416696_at	D17Wsu104e	DNA segment, Chr 17, Wayne State University 104, expressed	-0.548	9.376	-2.45019	0.0351	-3.60411
8284	1424089_a_at	Tcf4	transcription factor 4	0.613	9.766	2.44918	0.0352	-3.60562
12873	1430018_at	Cdc42ep5	CDC42 effector protein (Rho GTPase binding) 5	-0.556	4.073	-2.44869	0.0352	-3.60635
17167	1449055_x_at	Pcbp4	poly(rC) binding protein 4	-0.497	6.438	-2.44868	0.0352	-3.60638
10656	1426461_at	Ugp2	UDP-glucose pyrophosphorylase 2	-0.426	9.113	-2.44702	0.0353	-3.60887
13638	1433658_x_at	Pcbp4	poly(rC) binding protein 4	-0.314	8.237	-2.44649	0.0353	-3.60966
9632	1425437_a_at	Kcnk7	potassium channel, subfamily K, member 7	-0.903	9.103	-2.44443	0.0355	-3.61274
8575	1424380_at	BC026744	cDNA sequence BC026744	-0.38	7.203	-2.44265	0.0356	-3.61542
8508	1424313_a_at	Ndufs7	NADH dehydrogenase (ubiquinone) Fe-S protein 7	-0.399	11.678	-2.4421	0.0356	-3.61625
11963	1427768_s_at	Myl3	myosin, light polypeptide 3	-2.91	8.792	-2.44153	0.0356	-3.6171
7641	1423446_at	Dapk3	death-associated kinase 3	-0.73	8.507	-2.44112	0.0357	-3.61771
16320	1448208_at	Smad1	MAD homolog 1 (Drosophila)	0.451	10.335	2.43865	0.0358	-3.62141
16896	1448784_at	Taf10	TAF10 RNA polymerase II, TATA box binding protein (TBP)-associated factor	-0.197	12.543	-2.43852	0.0358	-3.62161
18349	1450286_at	Npr3	natriuretic peptide receptor 3	-0.645	4.12	-2.43822	0.0358	-3.62207
2681	1418350_at	Dtr	diphtheria toxin receptor	0.8	8.815	2.43778	0.0359	-3.62272
15985	1442169_at	Vldlr	very low density lipoprotein receptor	-0.654	5.834	-2.43771	0.0359	-3.62282
8659	1424464_s_at	2210010L05Rik	RIKEN cDNA 2210010L05 gene	0.703	7.614	2.43744	0.0359	-3.62324
9470	1425275_at	Asph	aspartate-beta-hydroxylase	-1.77	8.368	-2.43722	0.0359	-3.62357
988	1416657_at	Akt1	thymoma viral proto-oncogene 1	-0.32	10.946	-2.43645	0.0359	-3.62472
18754	1450691_at	Caskin2	cask-interacting protein 2	-0.581	8.22	-2.4362	0.036	-3.62509
15459	1438315_x_at	Akr7a5	aldo-keto reductase family 7, member A5 (aflatoxin aldehyde reductase)	-0.436	10.315	-2.43566	0.036	-3.6259
20527	1452464_a_at	Metapl1	methionine aminopeptidase-like 1	0.501	7.89	2.43445	0.0361	-3.62772
1832	1417501_at	Fbxo6b	F-box only protein 6b	-0.712	8.88	-2.43364	0.0361	-3.62893
7013	1422818_at	Nedd9	neural precursor cell expressed, developmentally down-regulated gene 9	0.493	8.928	2.43351	0.0361	-3.62912
7959	1423764_s_at	Mrpl37	mitochondrial ribosomal protein L37	-0.445	8.392	-2.43314	0.0361	-3.62968
2049	1417718_at	Eif3s4	eukaryotic translation initiation factor 3, subunit 4 (delta)	-0.231	12.731	-2.43311	0.0361	-3.62971
19083	1451020_at	BC031361	cDNA sequence BC031361	0.939	6.158	2.4331	0.0361	-3.62974
18	1415687_a_at	Psap	prosaposin	0.444	13.487	2.43197	0.0362	-3.63143
1004	1416673_at	Bace2	beta-site APP-cleaving enzyme 2	-0.247	6.753	-2.43054	0.0363	-3.63357
8652	1424457_at	Apbb3	amyloid beta (A4) precursor protein-binding, family B, member 3	-0.53	3.108	-2.43004	0.0363	-3.63433
12648	1428961_a_at	Sfrs16	splicing factor, arginine/serine-rich 16 (suppressor-of-white-apricot homolog, Drosophila)	-0.57	8.4	-2.42987	0.0363	-3.63458
107	1415776_at	Aldh3a2	aldehyde dehydrogenase family 3, subfamily A2	-0.498	10.018	-2.42969	0.0364	-3.63485
16264	1448152_at	Igf2	insulin-like growth factor 2	-0.818	8.778	-2.42967	0.0364	-3.63488
16591	1448479_at	Psmd3	proteasome (prosome, macropain) 26S subunit, non-ATPase, 3	-0.404	11.174	-2.42937	0.0364	-3.63532
5845	1421650_at	Mepe	matrix extracellular phosphoglycoprotein with ASARM motif (bone)	-0.541	8.724	-2.42904	0.0364	-3.63582
1665	1417334_at	Stk19	serine/threonine kinase 19	-0.716	7.594	-2.42884	0.0364	-3.63611
15588	1438649_x_at	Pbp	phosphatidylethanolamine binding protein	-0.233	13.811	-2.42859	0.0364	-3.63649
22525	1460644_at	Bckdk	branched chain ketoacid dehydrogenase kinase	-0.446	9.555	-2.42801	0.0365	-3.63736
16437	1448325_at	Myd116	myeloid differentiation primary response gene 116	-0.642	9.652	-2.42764	0.0365	-3.63792
1262	1416931_at	Nif3l1	Ngg1 interacting factor 3-like 1 (S. pombe)	-0.487	9.114	-2.42682	0.0365	-3.63914
12446	1428364_at	Scnm1	sodium channel modifier 1	-0.779	7.273	-2.42673	0.0365	-3.63928
19029	1450966_at	Crot	carnitine O-octanoyltransferase	0.405	9.082	2.42627	0.0366	-3.63997
14114	1434768_at	Cln2	ceroid-lipofuscinosis, neuronal 2	0.485	9.391	2.42619	0.0366	-3.64008
16615	1448503_at	Mcl1	myeloid cell leukemia sequence 1	0.611	12.296	2.4248	0.0367	-3.64218
15061	1437336_x_at	1110002E23Rik	RIKEN cDNA 1110002E23 gene	-0.215	11.439	-2.42391	0.0367	-3.6435
9527	1425332_at	Capn3	calpain 3	-0.41	11.559	-2.42339	0.0367	-3.64428
474	1416143_at	Atp5j	ATP synthase, H+ transporting, mitochondrial F0 complex, subunit F	-0.215	13.293	-2.42256	0.0368	-3.64553
6624	1422429_at	Rnf14	ring finger protein 14	-0.248	10.881	-2.42157	0.0369	-3.647
14044	1434599_a_at	Tjp2	tight junction protein 2	0.564	8.303	2.42089	0.0369	-3.64802
8968	1424773_at	1110012M11Rik	RIKEN cDNA 1110012M11 gene	-0.251	7.979	-2.42082	0.0369	-3.64813
10670	1426475_at	na	gene model 1921, (NCBI)	-0.389	10.035	-2.42046	0.0369	-3.64867
6379	1422184_a_at	Ak1	adenylate kinase 1	-0.654	10.399	-2.42033	0.0369	-3.64887
20404	1452341_at	Echs1	enoyl Coenzyme A hydratase, short chain, 1, mitochondrial	-0.47	11.718	-2.42008	0.0369	-3.64924
20304	1452241_at	Topbp1	topoisomerase (DNA) II beta binding protein	0.538	9.6	2.4193	0.037	-3.6504
8366	1424171_a_at	Hagh	hydroxyacyl glutathione hydrolase	-0.229	10.384	-2.41863	0.037	-3.65141
9216	1425021_a_at	Pex16	peroxisome biogenesis factor 16	-0.583	9.61	-2.41768	0.0371	-3.65284
14522	1435870_at	Sycp3	synaptonemal complex protein 3	-0.723	7.427	-2.41751	0.0371	-3.65308
3392	1419061_at	Rhod	ras homolog gene family, member D	-0.605	9.435	-2.41685	0.0371	-3.65408
18068	1450005_x_at	Egfl9	EGF-like-domain, multiple 9	-1.33	5.53	-2.416	0.0372	-3.65535
16799	1448687_at	1110035L05Rik	RIKEN cDNA 1110035L05 gene	-0.64	7.872	-2.41572	0.0372	-3.65577
10678	1426483_at	Prkrir	protein-kinase, interferon-inducible double stranded RNA dependent inhibitor, repressor of (P58 repressor)	-0.325	10.508	-2.41561	0.0372	-3.65594
14116	1434773_a_at	Slc2a1	solute carrier family 2 (facilitated glucose transporter), member 1	0.569	11.356	2.4151	0.0373	-3.6567
11858	1427663_a_at	Clk4	CDC like kinase 4	-0.731	7.142	-2.4148	0.0373	-3.65714
13798	1434036_at	AW742793	expressed sequence AW742793	0.406	10	2.41413	0.0373	-3.65815
13020	1430889_a_at	Tpmt	thiopurine methyltransferase	-0.67	5.619	-2.41399	0.0373	-3.65835
17820	1449731_s_at	Nfkbia	nuclear factor of kappa light chain gene enhancer in B-cells inhibitor, alpha	0.606	11.8	2.41244	0.0374	-3.66068
11518	1427323_s_at	D11Ertd498e	DNA segment, Chr 11, ERATO Doi 498, expressed	-0.457	6.586	-2.41141	0.0375	-3.66222
1314	1416983_s_at	Foxo1	forkhead box O1	0.35	8.945	2.4111	0.0375	-3.66268
21556	1455539_at	Gpld1	glycosylphosphatidylinositol specific phospholipase D1	-0.707	8.098	-2.41084	0.0375	-3.66306
1957	1417626_at	Usmg4	upregulated during skeletal muscle growth 4	-0.956	11.293	-2.41042	0.0376	-3.6637
17358	1449246_at	Rap2ip	Rap2 interacting protein	-0.271	4.425	-2.41027	0.0376	-3.66392
6871	1422676_at	Smarce1	SWI/SNF related, matrix associated, actin dependent regulator of chromatin, subfamily e, member 1	-0.204	10.264	-2.40881	0.0377	-3.66611
21683	1455880_s_at	Becn1	beclin 1 (coiled-coil, myosin-like BCL2-interacting protein)	0.437	11.057	2.40874	0.0377	-3.66622
5176	1420981_a_at	Lmo4	LIM domain only 4	-0.321	10.408	-2.40846	0.0377	-3.66663
21704	1455915_at	AV011803	expressed sequence AV011803	0.641	8.266	2.40833	0.0377	-3.66683
7459	1423264_at	Bop1	block of proliferation 1	-0.547	9.526	-2.40821	0.0377	-3.667
18083	1450020_at	Cx3cr1	chemokine (C-X3-C) receptor 1	0.983	4.935	2.40787	0.0377	-3.66751
11072	1426877_a_at	2610016F04Rik	RIKEN cDNA 2610016F04 gene	0.365	11.332	2.40748	0.0377	-3.6681
21918	1456388_at	Atp11a	ATPase, class VI, type 11A	0.327	10.721	2.40677	0.0378	-3.66916
22332	1460308_a_at	Ict1	immature colon carcinoma transcript 1	-0.554	10.017	-2.40625	0.0378	-3.66994
2181	1417850_at	Rb1	retinoblastoma 1	0.451	10.248	2.40611	0.0378	-3.67015
14342	1435358_at	Mrps23	mitochondrial ribosomal protein S23	-0.637	8.169	-2.40579	0.0378	-3.67062
1464	1417133_at	Pmp22	peripheral myelin protein	-0.273	12.773	-2.40562	0.0379	-3.67089
6089	1421894_a_at	Tpp2	tripeptidyl peptidase II	0.278	10.307	2.40546	0.0379	-3.67111
17508	1449396_at	Aoc3	amine oxidase, copper containing 3	-0.84	8.518	-2.40533	0.0379	-3.67132
10954	1426759_at	Map4k3	mitogen-activated protein kinase kinase kinase kinase 3	0.282	10.656	2.40474	0.0379	-3.6722
19276	1451213_at	Pex11b	peroxisomal biogenesis factor 11b	-0.289	4.136	-2.40435	0.0379	-3.67278
15659	1438839_a_at	Ywhae	tyrosine 3-monooxygenase/tryptophan 5-monooxygenase activation protein, epsilon polypeptide	0.181	14.465	2.40419	0.0379	-3.67303
12351	1428187_at	Cd47	CD47 antigen (Rh-related antigen, integrin-associated signal transducer)	0.345	10.993	2.40357	0.038	-3.67394
6897	1422702_at	Oazin	ornithine decarboxylase antizyme inhibitor	0.601	9.975	2.40342	0.038	-3.67417
8864	1424669_at	Zfyve21	zinc finger, FYVE domain containing 21	-0.315	8.902	-2.40329	0.038	-3.67436
19509	1451446_at	Antxr1	anthrax toxin receptor 1	0.505	10.642	2.40247	0.0381	-3.67558
20506	1452443_s_at	Helz	helicase with zinc finger domain	0.332	7.152	2.4023	0.0381	-3.67584
9137	1424942_a_at	Myc	myelocytomatosis oncogene	0.671	9.994	2.40217	0.0381	-3.67604
12477	1428465_at	5033425B17Rik	RIKEN cDNA 5033425B17 gene	-0.252	12.053	-2.40136	0.0381	-3.67726
1434	1417103_at	Ddt	D-dopachrome tautomerase	-0.373	9.652	-2.40128	0.0381	-3.67737
839	1416508_at	Med28	mediator of RNA polymerase II transcription, subunit 28 homolog (yeast)	-0.234	11.629	-2.40119	0.0381	-3.6775
7684	1423489_at	Mmd	monocyte to macrophage differentiation-associated	-0.407	11.664	-2.39967	0.0382	-3.67978
14561	1435988_x_at	Ik	IK cytokine	0.233	10.44	2.3994	0.0383	-3.68019
164	1415833_x_at	Rps29	ribosomal protein S29	-0.242	14.744	-2.39921	0.0383	-3.68046
15033	1437278_a_at	Uble1b	ubiquitin-like 1 (sentrin) activating enzyme E1B	0.439	10.842	2.3981	0.0383	-3.68213
11183	1426988_at	C230080I20Rik	RIKEN cDNA C230080I20 gene	-0.994	5.839	-2.39705	0.0384	-3.68369
19227	1451164_a_at	Mrps18b	mitochondrial ribosomal protein S18B	-0.364	10.181	-2.39669	0.0384	-3.68423
567	1416236_a_at	Eva1	epithelial V-like antigen 1	0.275	11.899	2.39577	0.0385	-3.6856
20398	1452335_at	2810423E13Rik	RIKEN cDNA 2810423E13 gene	-0.756	7.914	-2.3952	0.0385	-3.68646
1969	1417638_at	Lefty1	left right determination factor 1	-0.545	8.977	-2.39491	0.0385	-3.68689
12350	1428182_at	Prpsap1	phosphoribosyl pyrophosphate synthetase-associated protein 1	-0.298	11.124	-2.39456	0.0386	-3.68741
19785	1451722_s_at	Smyd5	SET and MYND domain containing 5	-0.371	3.848	-2.39436	0.0386	-3.68772
14080	1434674_at	Lyst	lysosomal trafficking regulator	0.547	9.666	2.3935	0.0386	-3.68899
15250	1437773_x_at	Ddx17	DEAD (Asp-Glu-Ala-Asp) box polypeptide 17	0.464	11.463	2.39317	0.0387	-3.68949
13440	1432419_a_at	2700078K21Rik	RIKEN cDNA 2700078K21 gene	-0.612	10.195	-2.39234	0.0387	-3.69073
1120	1416789_at	Idh3g	isocitrate dehydrogenase 3 (NAD+), gamma	-0.308	11.647	-2.39152	0.0388	-3.69196
6937	1422742_at	Hivep1	human immunodeficiency virus type I enhancer binding protein 1	0.533	8.79	2.39047	0.0388	-3.69353
1629	1417298_at	Ebpl	emopamil binding protein-like	-0.401	9.884	-2.39024	0.0388	-3.69387
1281	1416950_at	Tnfaip8	tumor necrosis factor, alpha-induced protein 8	0.501	10.908	2.3895	0.0389	-3.69497
8675	1424480_s_at	Akt2	thymoma viral proto-oncogene 2	-0.295	10.812	-2.38949	0.0389	-3.695
2623	1418292_at	Asna1	arsA (bacterial) arsenite transporter, ATP-binding, homolog 1	-0.364	10.95	-2.38916	0.0389	-3.69548
14901	1436970_a_at	Pdgfrb	platelet derived growth factor receptor, beta polypeptide	0.831	9.308	2.38894	0.0389	-3.69582
11736	1427541_x_at	Hmmr	hyaluronan mediated motility receptor (RHAMM)	0.446	5	2.38764	0.039	-3.69776
14516	1435862_at	AU067731	expressed sequence AU067731	0.362	9.614	2.3864	0.0391	-3.69961
1068	1416737_at	Gys3	glycogen synthase 3, brain	-0.941	9.343	-2.38586	0.0391	-3.70041
7417	1423222_at	Cap2	CAP, adenylate cyclase-associated protein, 2 (yeast)	-1.62	5.803	-2.38546	0.0392	-3.70102
6	1415675_at	Dpm2	dolichol-phosphate (beta-D) mannosyltransferase 2	-0.535	9.492	-2.38395	0.0393	-3.70326
8681	1424486_a_at	9130221J17Rik	RIKEN cDNA 9130221J17 gene	-0.6	4.848	-2.3837	0.0393	-3.70363
18753	1450690_at	Ranbp2	RAN binding protein 2	0.508	9.756	2.38332	0.0393	-3.7042
16637	1448525_a_at	Bnip3l	BCL2/adenovirus E1B 19kDa-interacting protein 3-like	-0.384	10.934	-2.38314	0.0393	-3.70447
20295	1452232_at	AA409261	expressed sequence AA409261	0.443	8.422	2.38296	0.0393	-3.70475
21354	1454964_at	Lt1	lurcher transcript 1	-0.351	9.201	-2.38215	0.0394	-3.70596
528	1416197_at	Snrp1c	U1 small nuclear ribonucleoprotein 1C	-0.347	10.536	-2.38189	0.0394	-3.70634
7412	1423217_a_at	2510049I19Rik	RIKEN cDNA 2510049I19 gene	-0.253	9.695	-2.38115	0.0394	-3.70745
8480	1424285_s_at	Arl6ip4	ADP-ribosylation factor-like 6 interacting protein 4	-0.382	10.844	-2.37871	0.0396	-3.71109
9391	1425196_a_at	Hint2	histidine triad nucleotide binding protein 2	-0.358	8.884	-2.3784	0.0396	-3.71155
8897	1424702_a_at	2410024A21Rik	RIKEN cDNA 2410024A21 gene	0.548	7.696	2.37796	0.0397	-3.71221
16911	1448799_s_at	Mrps12	mitochondrial ribosomal protein S12	-0.515	10.015	-2.37787	0.0397	-3.71234
19399	1451336_at	Lgals4	lectin, galactose binding, soluble 4	-0.525	3.734	-2.37779	0.0397	-3.71247
4405	1420157_s_at	Abcf1	ATP-binding cassette, sub-family F (GCN20), member 1	-0.237	10.721	-2.37763	0.0397	-3.7127
13797	1434035_at	Dnajb6	DnaJ (Hsp40) homolog, subfamily B, member 6	-0.376	9.575	-2.37751	0.0397	-3.71289
2175	1417844_at	Vdrip	vitamin D receptor interacting protein	-0.302	9.833	-2.37744	0.0397	-3.71298
502	1416171_at	2310037I24Rik	RIKEN cDNA 2310037I24 gene	-0.35	10.343	-2.37681	0.0397	-3.71392
7715	1423520_at	Lmnb1	lamin B1	1.82	5.738	2.37673	0.0397	-3.71405
9174	1424979_at	6530402N02Rik	RIKEN cDNA 6530402N02 gene	0.684	8.008	2.3762	0.0398	-3.71484
15580	1438634_x_at	Lasp1	LIM and SH3 protein 1	1.18	9.571	2.37565	0.0398	-3.71566
1055	1416724_x_at	4732423E21Rik	RIKEN cDNA 4732423E21 gene	0.542	10.025	2.37565	0.0398	-3.71566
10738	1426543_x_at	2310067E08Rik	RIKEN cDNA 2310067E08 gene	0.853	7.628	2.37527	0.0398	-3.71622
6038	1421843_at	Il1rap	interleukin 1 receptor accessory protein	0.373	5.505	2.37506	0.0399	-3.71654
10091	1425896_a_at	Fbn1	fibrillin 1	0.584	9.759	2.3731	0.04	-3.71945
17121	1449009_at	Tgtp	T-cell specific GTPase	-0.923	7.583	-2.37267	0.04	-3.72011
693	1416362_a_at	Fkbp4	FK506 binding protein 4	-0.392	11.02	-2.3721	0.0401	-3.72095
17068	1448956_at	Stard10	START domain containing 10	-0.614	10.945	-2.37202	0.0401	-3.72107
14264	1435133_at	Ugcg	UDP-glucose ceramide glucosyltransferase	0.411	10.039	2.37125	0.0401	-3.72222
20218	1452155_a_at	Ddx17	DEAD (Asp-Glu-Ala-Asp) box polypeptide 17	0.283	11.169	2.37084	0.0401	-3.72283
1968	1417637_a_at	Hmg20b	high mobility group 20 B	-0.546	7.936	-2.37062	0.0402	-3.72316
8011	1423816_at	1110012O05Rik	RIKEN cDNA 1110012O05 gene	-0.541	10.147	-2.37049	0.0402	-3.72335
2777	1418446_at	Chchd2	coiled-coil-helix-coiled-coil-helix domain containing 2	1.08	6.686	2.36949	0.0402	-3.72484
12715	1429238_a_at	5730405M13Rik	RIKEN cDNA 5730405M13 gene	-0.441	7.159	-2.36841	0.0403	-3.72646
19380	1451317_at	Ythdf2	YTH domain family 2	0.331	10.161	2.36833	0.0403	-3.72658
21429	1455158_at	Itga3	integrin alpha 3	0.607	7.197	2.36811	0.0403	-3.72691
1273	1416942_at	Arts1	type 1 tumor necrosis factor receptor shedding aminopeptidase regulator	0.548	6.248	2.36721	0.0404	-3.72824
13139	1431354_a_at	Fars1	phenylalanine-tRNA synthetase 1 (mitochondrial)	-0.474	8.653	-2.3658	0.0405	-3.73035
7447	1423252_at	Hdgfrp3	hepatoma-derived growth factor, related protein 3	-0.399	7.297	-2.36574	0.0405	-3.73044
14037	1434586_a_at	Ptdss2	phosphatidylserine synthase 2	-0.398	9.493	-2.36567	0.0405	-3.73054
12253	1428058_at	2310047C17Rik	RIKEN cDNA 2310047C17 gene	-0.685	8.529	-2.36503	0.0405	-3.7315
17310	1449198_a_at	Siat9	sialyltransferase 9 (CMP-NeuAc	-0.673	8.078	-2.36394	0.0406	-3.73313
13941	1434369_a_at	Cryab	crystallin, alpha B	-0.448	11.778	-2.36363	0.0406	-3.73359
19460	1451397_at	Tnrc15	trinucleotide repeat containing 15	0.247	7.43	2.36362	0.0406	-3.73359
28	1415697_at	E430034L04Rik	RIKEN cDNA E430034L04 gene	0.279	9.659	2.36247	0.0407	-3.73532
15123	1437497_a_at	Hspca	heat shock protein 1, alpha	0.718	10.554	2.36231	0.0407	-3.73556
8965	1424770_at	Cald1	caldesmon 1	1.47	7.113	2.36217	0.0407	-3.73576
12368	1428217_at	1600012H06Rik	RIKEN cDNA 1600012H06 gene	0.506	9.618	2.36158	0.0408	-3.73664
12564	1428707_at	2610009E16Rik	RIKEN cDNA 2610009E16 gene	-0.409	11.594	-2.36129	0.0408	-3.73707
7340	1423145_a_at	Tcap	titin-cap	-0.89	12.51	-2.36123	0.0408	-3.73716
11356	1427161_at	Cenpf	centromere autoantigen F	0.877	8.836	2.36045	0.0408	-3.73832
2541	1418210_at	Pfn2	profilin 2	-0.615	11.305	-2.36041	0.0408	-3.73838
3252	1418921_at	Igsf4b	immunoglobulin superfamily, member 4B	-0.537	8.327	-2.36009	0.0409	-3.73887
19166	1451103_at	D14Ertd500e	DNA segment, Chr 14, ERATO Doi 500, expressed	-0.301	9.685	-2.35953	0.0409	-3.7397
20985	1453567_s_at	2810441K11Rik	RIKEN cDNA 2810441K11 gene	-0.841	6.719	-2.35919	0.0409	-3.74021
756	1416425_at	Pex19	peroxisome biogenesis factor 19	-0.621	10.129	-2.35824	0.041	-3.74162
16686	1448574_at	Nme6	expressed in non-metastatic cells 6, protein	-0.523	6.918	-2.35746	0.0411	-3.74279
2893	1418562_at	A430105D02Rik	RIKEN cDNA A430105D02 gene	0.986	9.091	2.35725	0.0411	-3.7431
22668	AFFX-b-ActinMur/M12481_5_at	Actb	actin, beta, cytoplasmic	0.69	12.442	2.35682	0.0411	-3.74373
12585	1428776_at	8430417G17Rik	RIKEN cDNA 8430417G17 gene	0.88	8.988	2.35563	0.0412	-3.74551
8977	1424782_at	2610318G18Rik	RIKEN cDNA 2610318G18 gene	0.618	8.709	2.35521	0.0412	-3.74613
19389	1451326_at	1810013B01Rik	RIKEN cDNA 1810013B01 gene	-0.593	7.078	-2.35496	0.0412	-3.74651
16934	1448822_at	Psmb6	proteasome (prosome, macropain) subunit, beta type 6	-0.381	11.14	-2.3545	0.0413	-3.74719
409	1416078_s_at	Raf1	v-raf-1 leukemia viral oncogene 1	-0.271	10.775	-2.35405	0.0413	-3.74786
1805	1417474_at	1500035H01Rik	RIKEN cDNA 1500035H01 gene	-0.3	9.608	-2.35397	0.0413	-3.74799
1724	1417393_a_at	1110035L05Rik	RIKEN cDNA 1110035L05 gene	-0.427	11.673	-2.35368	0.0413	-3.74841
790	1416459_at	Arf2	ADP-ribosylation factor 2	-1.03	6.703	-2.35282	0.0414	-3.7497
202	1415871_at	Tgfbi	transforming growth factor, beta induced	0.435	12.025	2.35209	0.0414	-3.75079
22195	1460169_a_at	Pctk1	PCTAIRE-motif protein kinase 1	-0.457	10.06	-2.35166	0.0415	-3.75142
12503	1428531_at	5930412E23Rik	RIKEN cDNA 5930412E23 gene	0.401	8.06	2.35127	0.0415	-3.752
1939	1417608_a_at	Rpl13a	ribosomal protein L13a	-0.236	14.333	-2.35121	0.0415	-3.75209
4005	1419674_a_at	Dpep1	dipeptidase 1 (renal)	-0.593	8.394	-2.35048	0.0415	-3.75317
1199	1416868_at	Cdkn2c	cyclin-dependent kinase inhibitor 2C (p18, inhibits CDK4)	-0.564	10.392	-2.3503	0.0415	-3.75344
3888	1419557_a_at	Tmem9	transmembrane protein 9	-0.64	6.331	-2.35012	0.0416	-3.75371
16714	1448602_at	Pygm	muscle glycogen phosphorylase	-1.32	11.915	-2.34939	0.0416	-3.7548
9161	1424966_at	9030407H20Rik	RIKEN cDNA 9030407H20 gene	-0.758	12.672	-2.34909	0.0416	-3.75526
19250	1451187_at	0610037P05Rik	RIKEN cDNA 0610037P05 gene	-0.386	10.626	-2.34882	0.0417	-3.75566
608	1416277_a_at	Rplp1	ribosomal protein, large, P1	-0.199	14.743	-2.34843	0.0417	-3.75622
2097	1417766_at	1810044O22Rik	RIKEN cDNA 1810044O22 gene	-0.35	10.685	-2.34818	0.0417	-3.75661
19492	1451429_at	5730466C23Rik	RIKEN cDNA 5730466C23 gene	-0.87	7.312	-2.34808	0.0417	-3.75675
16932	1448820_a_at	8030497I03Rik	RIKEN cDNA 8030497I03 gene	0.613	11.545	2.34795	0.0417	-3.75695
20183	1452120_at	4931433E08Rik	RIKEN cDNA 4931433E08 gene	0.792	6.929	2.34757	0.0417	-3.75751
10931	1426736_at	Gspt1	G1 to S phase transition 1	0.4	10.445	2.34714	0.0418	-3.75815
725	1416394_at	Bag1	Bcl2-associated athanogene 1	-0.228	12.598	-2.34655	0.0418	-3.75903
22370	1460346_at	Arsa	arylsulfatase A	0.441	9.244	2.34503	0.0419	-3.7613
19582	1451519_at	Rnf2	ring finger protein 2	0.595	9.133	2.34483	0.0419	-3.76159
2260	1417929_at	Slc7a8	solute carrier family 7 (cationic amino acid transporter, y+ system), member 8	0.627	5.744	2.3447	0.0419	-3.76179
10212	1426017_a_at	0610011L14Rik	RIKEN cDNA 0610011L14 gene	-0.257	7.46	-2.3441	0.042	-3.76267
9546	1425351_at	Npn3	neoplastic progression 3	-0.341	7.535	-2.34278	0.0421	-3.76464
9987	1425792_a_at	Rorc	RAR-related orphan receptor gamma	-1.85	6.053	-2.34266	0.0421	-3.76482
8422	1424227_at	Polr3h	polymerase (RNA) III (DNA directed) polypeptide H	-0.515	8.46	-2.34218	0.0421	-3.76553
19890	1451827_a_at	Nox4	NADPH oxidase 4	1.3	5.016	2.34207	0.0421	-3.7657
14104	1434743_x_at	Rusc1	RUN and SH3 domain containing 1	0.43	7.909	2.34156	0.0422	-3.76646
16775	1448663_s_at	Mvd	mevalonate (diphospho) decarboxylase	-0.774	9.495	-2.34133	0.0422	-3.76679
2768	1418437_a_at	Tcfl4	transcription factor-like 4	-0.38	8.892	-2.3409	0.0422	-3.76745
6663	1422468_at	Ppt1	palmitoyl-protein thioesterase 1	0.354	9.295	2.34076	0.0422	-3.76765
20981	1453556_x_at	2410026K10Rik	RIKEN cDNA 2410026K10 gene	-0.456	11.699	-2.34049	0.0422	-3.76805
2744	1418413_at	Cav3	caveolin 3	-1.2	5.735	-2.34039	0.0422	-3.76819
17806	1449714_at	5730472N09Rik	RIKEN cDNA 5730472N09 gene	-0.579	10.476	-2.33984	0.0423	-3.76902
18705	1450642_at	3110001I20Rik	RIKEN cDNA 3110001I20 gene	0.473	11.212	2.33919	0.0423	-3.76998
1129	1416798_a_at	Nme4	expressed in non-metastatic cells 4, protein	-0.526	2.73	-2.33839	0.0424	-3.77117
2540	1418209_a_at	Pfn2	profilin 2	-0.509	11.137	-2.3372	0.0425	-3.77295
16721	1448609_at	Tst	thiosulfate sulfurtransferase, mitochondrial	-1.15	9.021	-2.33692	0.0425	-3.77337
2803	1418472_at	Aspa	aspartoacylase (aminoacylase) 2	-0.444	6.452	-2.3369	0.0425	-3.77338
4047	1419716_a_at	Pou2f1	POU domain, class 2, transcription factor 1	0.279	2.674	2.33647	0.0425	-3.77404
16267	1448155_at	AI197427	expressed sequence AI197427	1.71	6.75	2.33549	0.0426	-3.77548
16852	1448740_at	Rangnrf	RAN guanine nucleotide release factor	-0.77	8.269	-2.33415	0.0427	-3.77747
16483	1448371_at	Mylpf	myosin light chain, phosphorylatable, fast skeletal muscle	-0.671	13.997	-2.3334	0.0427	-3.7786
21192	1454605_a_at	Pi4k2a	phosphatidylinositol 4-kinase type 2 alpha	-0.296	9.677	-2.33256	0.0428	-3.77985
19621	1451558_at	Fbxw7	F-box and WD-40 domain protein 7, archipelago homolog (Drosophila)	0.432	8.797	2.33242	0.0428	-3.78006
1526	1417195_at	AA407107	expressed sequence AA407107	0.372	7.136	2.33235	0.0428	-3.78016
172	1415841_at	Dncic2	dynein, cytoplasmic, intermediate chain 2	0.253	9.821	2.33117	0.0429	-3.78191
8767	1424572_a_at	H2afy	H2A histone family, member Y	0.545	10.979	2.33099	0.0429	-3.78218
18473	1450410_a_at	4930570C03Rik	RIKEN cDNA 4930570C03 gene	-0.51	9.92	-2.33083	0.0429	-3.78241
12182	1427987_at	Safb2	scaffold attachment factor B2	-0.204	8.774	-2.32981	0.043	-3.78393
19184	1451121_a_at	Gltscr2	glioma tumor suppressor candidate region gene 2	-0.4	11.832	-2.32854	0.0431	-3.78583
20411	1452348_s_at	Ifi205	interferon activated gene 205	1.54	8.383	2.32821	0.0431	-3.78631
2852	1418521_a_at	Mtx1	metaxin 1	-0.56	9.316	-2.32776	0.0432	-3.78698
1795	1417464_at	Tnnc2	troponin C2, fast	-0.466	14.468	-2.32713	0.0432	-3.78791
1383	1417052_at	Psmb3	proteasome (prosome, macropain) subunit, beta type 3	-0.264	11.893	-2.32681	0.0432	-3.78839
3594	1419263_a_at	Adrm1	adhesion regulating molecule 1	-0.387	10.738	-2.32656	0.0432	-3.78877
11178	1426983_at	Fnbp1	formin binding protein 1	0.529	7.681	2.32648	0.0432	-3.78889
13795	1434033_at	Tle1	transducin-like enhancer of split 1, homolog of Drosophila E(spl)	-0.532	8.031	-2.32617	0.0433	-3.78935
2383	1418052_at	Mvk	mevalonate kinase	-0.97	9.49	-2.32601	0.0433	-3.78959
12804	1429623_at	Zfp644	zinc finger protein 644	0.259	8.47	2.32593	0.0433	-3.7897
11479	1427284_a_at	Ttpa	tocopherol (alpha) transfer protein	-0.693	8.301	-2.32547	0.0433	-3.79039
6700	1422505_at	Chrac1	chromatin accessibility complex 1	-0.33	9.427	-2.32502	0.0434	-3.79106
14086	1434691_at	Sfrs2ip	splicing factor, arginine/serine-rich 2, interacting protein	1.03	7.484	2.32486	0.0434	-3.79129
7382	1423187_at	Klhl7	kelch-like 7 (Drosophila)	-0.397	12.687	-2.32386	0.0434	-3.79278
21234	1454675_at	Nr1d1	nuclear receptor subfamily 1, group D, member 1	-0.274	9.526	-2.32378	0.0434	-3.79289
8995	1424800_at	Enah	enabled homolog (Drosophila)	0.448	10.836	2.32346	0.0435	-3.79336
14859	1436893_a_at	Axot	axotrophin	0.758	10.028	2.32265	0.0435	-3.79457
15562	1438609_x_at	Tnni2	troponin I, skeletal, fast 2	-0.326	12.156	-2.32211	0.0436	-3.79537
8627	1424432_at	Ubtd1	ubiquitin domain containing 1	-0.399	9.424	-2.32168	0.0436	-3.79601
933	1416602_a_at	Rad52	RAD52 homolog (S. cerevisiae)	-0.288	7.118	-2.32097	0.0436	-3.79707
12687	1429124_s_at	Tceb3bp1	transcription elongation factor B polypeptide 3 binding protein 1	-0.355	7.95	-2.32041	0.0437	-3.79791
2512	1418181_at	Ptp4a3	protein tyrosine phosphatase 4a3	-0.655	10.355	-2.31993	0.0437	-3.79861
7998	1423803_s_at	Gltscr2	glioma tumor suppressor candidate region gene 2	-0.224	13.476	-2.31983	0.0437	-3.79877
18527	1450464_at	E4f1	E4F transcription factor 1	-0.594	7.274	-2.31968	0.0437	-3.79898
7071	1422876_at	Capn9	calpain 9 (nCL-4)	-0.891	7.643	-2.31915	0.0438	-3.79977
1201	1416870_at	Dnalc4	dynein, axonemal, light chain 4	-0.582	7.393	-2.31838	0.0438	-3.80092
1799	1417468_at	Nit1	nitrilase 1	-0.354	9.027	-2.31809	0.0439	-3.80134
7448	1423253_at	Mpz	myelin protein zero	-1.44	9.944	-2.31786	0.0439	-3.80168
18198	1450135_at	Fzd3	frizzled homolog 3 (Drosophila)	-0.542	5.384	-2.31767	0.0439	-3.80197
6849	1422654_at	Sgca	sarcoglycan, alpha (dystrophin-associated glycoprotein)	-1.17	7.427	-2.31706	0.0439	-3.80288
7019	1422824_s_at	Eps8	epidermal growth factor receptor pathway substrate 8	1.06	7.715	2.31517	0.0441	-3.80569
14491	1435802_at	na	gene model 157, (NCBI)	-0.552	4.673	-2.31479	0.0441	-3.80625
3303	1418972_at	Bcl10	B-cell leukemia/lymphoma 10	0.511	9.554	2.31449	0.0441	-3.80669
22282	1460256_at	Car3	carbonic anhydrase 3	-0.877	12.903	-2.31368	0.0442	-3.8079
6963	1422768_at	NA	NA	1.27	5.623	2.31344	0.0442	-3.80825
4679	1420484_a_at	Vtn	vitronectin	-0.252	4.221	-2.3132	0.0442	-3.8086
20643	1452580_a_at	Mrpl21	mitochondrial ribosomal protein L21	-0.254	9.133	-2.31264	0.0443	-3.80943
7801	1423606_at	A630052E07Rik	RIKEN cDNA A630052E07 gene	1.09	12.978	2.31237	0.0443	-3.80983
20075	1452012_a_at	Exosc1	exosome component 1	-0.305	9.148	-2.31213	0.0443	-3.81019
9222	1425027_s_at	2010005O13Rik	RIKEN cDNA 2010005O13 gene	-0.544	9.601	-2.31167	0.0443	-3.81088
14504	1435833_at	Timp4	tissue inhibitor of metalloproteinase 4	-0.409	2.93	-2.31077	0.0444	-3.81222
17524	1449412_at	1810046J19Rik	RIKEN cDNA 1810046J19 gene	-0.246	11.718	-2.31034	0.0444	-3.81284
8326	1424131_at	Col6a3	procollagen, type VI, alpha 3	0.764	10.961	2.30931	0.0445	-3.81439
3689	1419358_at	Sorcs2	sortilin-related VPS10 domain containing receptor 2	1.19	6.24	2.30924	0.0445	-3.81448
13167	1431429_a_at	Arl4	ADP-ribosylation factor-like 4	-0.563	10.372	-2.30921	0.0445	-3.81452
1896	1417565_at	Abhd5	abhydrolase domain containing 5	-0.415	11.653	-2.309	0.0445	-3.81484
10458	1426263_at	Igsf4c	immunoglobulin superfamily, member 4C	-0.74	7.357	-2.30868	0.0446	-3.81531
21396	1455066_s_at	9130229H14Rik	RIKEN cDNA 9130229H14 gene	0.311	9.705	2.3078	0.0446	-3.81661
21657	1455822_x_at	Surf4	surfeit gene 4	0.661	10.566	2.30737	0.0447	-3.81725
712	1416381_a_at	Prdx5	peroxiredoxin 5	-0.203	12.022	-2.30602	0.0448	-3.81926
18181	1450118_a_at	Tnnt3	troponin T3, skeletal, fast	-0.475	13.201	-2.30584	0.0448	-3.81953
16366	1448254_at	Ptn	pleiotrophin	0.527	9.295	2.30584	0.0448	-3.81953
20035	1451972_at	Glcci1	glucocorticoid induced transcript 1	1.36	6.846	2.30583	0.0448	-3.81954
4808	1420613_at	Ptp4a2	protein tyrosine phosphatase 4a2	0.477	12.053	2.30581	0.0448	-3.81957
11477	1427282_a_at	Fxn	frataxin	-1.02	7.234	-2.30556	0.0448	-3.81995
3255	1418924_at	2400009B11Rik	RIKEN cDNA 2400009B11 gene	-0.79	9.88	-2.30468	0.0449	-3.82124
20855	1452954_at	Ube2c	ubiquitin-conjugating enzyme E2C	0.366	9.223	2.30409	0.0449	-3.82212
2426	1418095_at	Smpx	small muscle protein, X-linked	-0.72	11.665	-2.30403	0.0449	-3.82221
11037	1426842_at	Ythdf3	YTH domain family 3	0.576	9.012	2.30297	0.045	-3.82378
659	1416328_a_at	Atp6v0e	ATPase, H+ transporting, V0 subunit	-0.203	12.583	-2.30292	0.045	-3.82386
21348	1454947_a_at	4930527B16Rik	RIKEN cDNA 4930527B16 gene	0.343	9.138	2.3016	0.0451	-3.82582
6166	1421971_a_at	Mrps34	mitochondrial ribosomal protein S34	-0.267	10.41	-2.30146	0.0451	-3.82602
19691	1451628_a_at	Ank3	ankyrin 3, epithelial	0.821	7.62	2.30091	0.0451	-3.82684
8167	1423972_at	Etfa	electron transferring flavoprotein, alpha polypeptide	-0.219	13.064	-2.30063	0.0452	-3.82725
17827	1449740_s_at	Dsg2	desmoglein 2	0.949	7.941	2.30003	0.0452	-3.82814
13006	1430811_a_at	Cdca1	cell division cycle associated 1	1.1	6.928	2.29969	0.0452	-3.82865
21609	1455713_x_at	Bcap37	B-cell receptor-associated protein 37	-0.293	10.58	-2.29876	0.0453	-3.83003
19080	1451017_at	Sdbcag84	serologically defined breast cancer antigen 84	-0.32	10.894	-2.29855	0.0453	-3.83033
8790	1424595_at	F11r	F11 receptor	-0.323	10.472	-2.29841	0.0453	-3.83054
6793	1422598_at	Casq1	calsequestrin 1	-1.38	11.238	-2.29772	0.0454	-3.83157
2834	1418503_at	Hspa9a	heat shock protein, A	0.418	10.716	2.29733	0.0454	-3.83214
11394	1427199_at	2510002A14Rik	RIKEN cDNA 2510002A14 gene	0.789	8.428	2.29613	0.0455	-3.83393
14609	1436179_a_at	Dnajc5	DnaJ (Hsp40) homolog, subfamily C, member 5	0.218	10.749	2.29604	0.0455	-3.83405
15952	1440831_at	6230421P05Rik	RIKEN cDNA 6230421P05 gene	0.792	10.997	2.2956	0.0455	-3.83471
9913	1425718_a_at	Ivns1abp	influenza virus NS1A binding protein	0.316	11.573	2.29557	0.0455	-3.83475
18983	1450920_at	Ccnb2	cyclin B2	0.439	8.152	2.29338	0.0457	-3.838
12334	1428143_a_at	Pnpla2	patatin-like phospholipase domain containing 2	-0.758	11.722	-2.293	0.0457	-3.83855
8146	1423951_at	1110025I09Rik	RIKEN cDNA 1110025I09 gene	-0.248	8.636	-2.29241	0.0458	-3.83944
9031	1424836_a_at	Clasp2	CLIP associating protein 2	0.54	8.767	2.29182	0.0458	-3.84031
10452	1426257_a_at	Sars1	seryl-aminoacyl-tRNA synthetase 1	-0.439	11.114	-2.29154	0.0459	-3.84071
22235	1460209_at	Usp39	ubiquitin specific protease 39	-0.251	9.454	-2.29013	0.046	-3.84281
13780	1434000_at	na	LOC434102	-0.292	10.308	-2.28867	0.0461	-3.84497
792	1416461_at	Gpiap1	GPI-anchored membrane protein 1	0.339	11.759	2.28761	0.0462	-3.84654
9794	1425599_a_at	Odag	ocular development associated gene	-0.409	9.404	-2.28712	0.0462	-3.84727
5336	1421141_a_at	Foxp1	forkhead box P1	0.468	9.707	2.2868	0.0462	-3.84774
11678	1427483_at	Slc25a24	solute carrier family 25 (mitochondrial carrier, phosphate carrier), member 24	0.375	7.416	2.28679	0.0462	-3.84776
22514	1460633_at	Prp19	PRP19/PSO4 homolog (S. cerevisiae)	1.36	6.8	2.28627	0.0463	-3.84852
2475	1418144_a_at	Pip5k1b	phosphatidylinositol-4-phosphate 5-kinase, type 1 beta	0.935	8.162	2.28576	0.0463	-3.84928
16383	1448271_a_at	Ddx21	DEAD (Asp-Glu-Ala-Asp) box polypeptide 21	0.427	8.337	2.28377	0.0465	-3.85222
160	1415829_at	Lbr	lamin B receptor	0.369	11.405	2.28272	0.0465	-3.85378
20525	1452462_a_at	Banp	Btg3 associated nuclear protein	-0.352	2.772	-2.28021	0.0467	-3.8575
16377	1448265_x_at	Eva1	epithelial V-like antigen 1	0.408	10.575	2.28009	0.0467	-3.85767
14270	1435151_a_at	Rps3	ribosomal protein S3	-0.209	14.986	-2.27913	0.0468	-3.85909
5359	1421164_a_at	Arhgef1	Rho guanine nucleotide exchange factor (GEF) 1	0.252	9.312	2.27898	0.0468	-3.85932
1807	1417476_at	Fbxw5	F-box and WD-40 domain protein 5	-0.726	7.777	-2.27864	0.0469	-3.85982
2423	1418092_s_at	Trip10	thyroid hormone receptor interactor 10	-0.675	8.66	-2.2779	0.0469	-3.86091
1955	1417624_at	Nab1	Ngfi-A binding protein 1	0.332	11.159	2.27763	0.0469	-3.86132
14853	1436884_x_at	Ewsr1	Ewing sarcoma breakpoint region 1	0.272	10.913	2.27711	0.047	-3.86209
8809	1424614_at	Frag1	FGF receptor activating protein 1	-0.544	9.762	-2.27706	0.047	-3.86216
22621	1460741_x_at	AA409289	expressed sequence AA409289	-0.371	9.887	-2.27676	0.047	-3.8626
10441	1426246_at	Pros1	protein S (alpha)	0.529	10.559	2.27661	0.047	-3.86281
13116	1431284_a_at	2210013K02Rik	RIKEN cDNA 2210013K02 gene	-0.59	8.737	-2.27656	0.047	-3.86289
22461	1460444_at	Arrb1	arrestin, beta 1	-0.661	9.342	-2.27605	0.0471	-3.86364
7728	1423533_a_at	Rhot1	ras homolog gene family, member T1	-0.347	10.521	-2.27443	0.0472	-3.86604
17196	1449084_s_at	Sh3d19	SH3 domain protein D19	0.461	10.701	2.2744	0.0472	-3.86608
15008	1437210_a_at	Brd2	bromodomain containing 2	0.604	10.358	2.27412	0.0472	-3.8665
2805	1418474_at	1500005A01Rik	RIKEN cDNA 1500005A01 gene	-0.629	9.299	-2.27408	0.0472	-3.86655
7915	1423720_a_at	Sara1	SAR1a gene homolog 1 (S. cerevisiae)	-0.311	11.023	-2.27343	0.0473	-3.86752
19160	1451097_at	Vasp	vasodilator-stimulated phosphoprotein	0.45	10.398	2.27333	0.0473	-3.86767
13676	1433724_at	D15Ertd621e	DNA segment, Chr 15, ERATO Doi 621, expressed	0.568	9.303	2.27329	0.0473	-3.86773
12325	1428131_a_at	Cdc42se1	CDC42 small effector 1	-0.278	10.602	-2.27253	0.0473	-3.86885
1415	1417084_at	Eif4ebp2	eukaryotic translation initiation factor 4E binding protein 2	1.12	6.998	2.27157	0.0474	-3.87027
11744	1427549_s_at	Krtap16-3	keratin associated protein 16-3	0.649	12.352	2.27133	0.0474	-3.87062
11627	1427432_a_at	Sfmbt1	Scm-like with four mbt domains 1	0.333	11.882	2.27114	0.0475	-3.87091
1344	1417013_at	Hspb8	heat shock 27kDa protein 8	-0.468	11.662	-2.27078	0.0475	-3.87144
1226	1416895_at	Efna1	ephrin A1	-0.283	9.137	-2.2701	0.0475	-3.87244
16403	1448291_at	Mmp9	matrix metalloproteinase 9	3.75	5.993	2.26972	0.0476	-3.873
14012	1434537_at	Slco3a1	solute carrier organic anion transporter family, member 3a1	0.353	8.881	2.26936	0.0476	-3.87354
13718	1433842_at	Lrrfip1	leucine rich repeat (in FLII) interacting protein 1	0.471	11.235	2.26855	0.0477	-3.87474
17960	1449897_a_at	Mtcp1	mature T-cell proliferation 1	-0.571	7.853	-2.26786	0.0477	-3.87575
1013	1416682_at	Ube3a	ubiquitin protein ligase E3A	0.512	5.381	2.26716	0.0478	-3.87678
12099	1427904_s_at	2410091C18Rik	RIKEN cDNA 2410091C18 gene	-0.34	8.024	-2.26676	0.0478	-3.87738
16820	1448708_at	Pparbp	peroxisome proliferator activated receptor binding protein	0.264	9.832	2.26592	0.0479	-3.87862
9860	1425665_a_at	Srp54	signal recognition particle 54	0.294	10.911	2.26568	0.0479	-3.87897
12919	1430297_a_at	2010301N04Rik	RIKEN cDNA 2010301N04 gene	-0.351	5.061	-2.26457	0.048	-3.88062
19041	1450978_at	Dvl1	dishevelled, dsh homolog 1 (Drosophila)	-0.444	10.126	-2.2636	0.0481	-3.88205
21936	1456438_x_at	Rpn1	ribophorin I	0.37	12.842	2.26219	0.0482	-3.88413
12534	1428616_at	Zfp131	zinc finger protein 131	0.673	9.072	2.26218	0.0482	-3.88415
6826	1422631_at	Ahr	aryl-hydrocarbon receptor	0.226	10.739	2.26194	0.0482	-3.8845
19348	1451285_at	Fus	fusion, derived from t(12; 16) malignant liposarcoma (human)	0.319	11.865	2.26166	0.0482	-3.88492
7637	1423442_a_at	Fbxw2	F-box and WD-40 domain protein 2	-0.27	9.877	-2.26147	0.0482	-3.88519
444	1416113_at	Fkbp8	FK506 binding protein 8	-0.348	10.908	-2.26138	0.0482	-3.88533
20664	1452601_a_at	Acbd6	acyl-Coenzyme A binding domain containing 6	-0.468	9.454	-2.26114	0.0483	-3.88567
2662	1418331_at	1110031I02Rik	RIKEN cDNA 1110031I02 gene	-0.487	8.87	-2.26079	0.0483	-3.8862
13849	1434149_at	4732423E21Rik	RIKEN cDNA 4732423E21 gene	0.57	7.776	2.26065	0.0483	-3.8864
6019	1421824_at	Bace1	beta-site APP cleaving enzyme 1	0.285	6.421	2.26057	0.0483	-3.88652
2329	1417998_at	Tebp	telomerase binding protein, p23	0.549	12.387	2.25987	0.0484	-3.88756
1440	1417109_at	Lcn7	lipocalin 7	-0.689	9.532	-2.25894	0.0484	-3.88893
235	1415904_at	Lpl	lipoprotein lipase	-0.363	13.236	-2.25873	0.0485	-3.88924
13162	1431420_s_at	2610524G07Rik	RIKEN cDNA 2610524G07 gene	-0.278	12.256	-2.25863	0.0485	-3.88938
10941	1426746_at	1810026J23Rik	RIKEN cDNA 1810026J23 gene	-0.26	10.206	-2.25857	0.0485	-3.88947
21766	1456028_x_at	Marcks	myristoylated alanine rich protein kinase C substrate	1.12	8.785	2.25835	0.0485	-3.88979
21736	1455978_a_at	Matn2	matrilin 2	0.723	6.499	2.25775	0.0485	-3.89068
10432	1426237_at	Sp2	Sp2 transcription factor	0.331	6.718	2.25671	0.0486	-3.89222
16459	1448347_a_at	Gpiap1	GPI-anchored membrane protein 1	0.313	12.375	2.25592	0.0487	-3.89339
1330	1416999_at	Smpd2	sphingomyelin phosphodiesterase 2, neutral	-0.436	9.629	-2.25541	0.0487	-3.89414
230	1415899_at	Junb	Jun-B oncogene	0.926	9.493	2.25475	0.0488	-3.89512
1399	1417068_a_at	Ptpn1	protein tyrosine phosphatase, non-receptor type 1	0.657	10.74	2.25459	0.0488	-3.89534
3155	1418824_at	AI788669	expressed sequence AI788669	1.64	7.028	2.25452	0.0488	-3.89545
1913	1417582_s_at	Dhodh	dihydroorotate dehydrogenase	-0.386	6.709	-2.2537	0.0489	-3.89666
4136	1419817_s_at	D1Ertd161e	DNA segment, Chr 1, ERATO Doi 161, expressed	-0.803	6.796	-2.25327	0.0489	-3.89729
990	1416659_at	Eif3s10	eukaryotic translation initiation factor 3, subunit 10 (theta)	0.214	11.929	2.25291	0.0489	-3.89782
16313	1448201_at	Sfrp2	secreted frizzled-related sequence protein 2	1.97	8.633	2.25257	0.049	-3.89832
9016	1424821_at	Ndfip1	Nedd4 family interacting protein 1	0.239	11.764	2.2525	0.049	-3.89844
21287	1454793_x_at	Ddx5	DEAD (Asp-Glu-Ala-Asp) box polypeptide 5	0.809	10.8	2.25229	0.049	-3.89874
15291	1437874_s_at	Hexb	hexosaminidase B	0.652	11.481	2.25107	0.0491	-3.90055
10583	1426388_s_at	Ryk	receptor-like tyrosine kinase	-0.272	10.226	-2.25094	0.0491	-3.90073
14121	1434784_s_at	D15Ertd405e	DNA segment, Chr 15, ERATO Doi 405, expressed	-0.587	7.303	-2.25076	0.0491	-3.90099
21763	1456015_x_at	Ndufv1	NADH dehydrogenase (ubiquinone) flavoprotein 1	-0.328	11.541	-2.25066	0.0491	-3.90114
3094	1418763_at	Nit2	nitrilase family, member 2	-0.351	9.152	-2.2497	0.0492	-3.90256
13386	1432188_s_at	Nup43	nucleoporin 43	-0.627	7.375	-2.24964	0.0492	-3.90264
12294	1428099_a_at	Sfrs1	splicing factor, arginine/serine-rich 1 (ASF/SF2)	0.335	11.602	2.24925	0.0492	-3.90323
8754	1424559_at	AW060207	expressed sequence AW060207	-0.487	8.103	-2.24904	0.0492	-3.90353
4814	1420619_a_at	Aes	amino-terminal enhancer of split	-0.446	11.347	-2.24899	0.0492	-3.9036
19332	1451269_at	Pdzk11	PDZ domain containing 11	-0.34	9.994	-2.24871	0.0493	-3.90402
16814	1448702_at	1110057H19Rik	RIKEN cDNA 1110057H19 gene	-0.364	10.28	-2.2484	0.0493	-3.90448
18783	1450720_at	Acp1	acid phosphatase 1, soluble	-0.34	10.407	-2.24792	0.0493	-3.90519
4069	1419738_a_at	Tpm2	tropomyosin 2, beta	-0.258	12.093	-2.24703	0.0494	-3.9065
8507	1424312_at	Adipor1	adiponectin receptor 1	-0.834	9.516	-2.24663	0.0494	-3.90709
20737	1452675_at	Rbm22	RNA binding motif protein 22	0.424	8.981	2.24633	0.0495	-3.90753
14145	1434844_at	MGC78289	similar to hypothetical protein FLJ23825	-0.49	5.834	-2.2461	0.0495	-3.90787
11361	1427166_a_at	Spg7	spastic paraplegia 7 homolog (human)	-0.285	7.192	-2.24603	0.0495	-3.90797
21324	1454890_at	Amot	angiomotin	-0.895	8.856	-2.24597	0.0495	-3.90806
3548	1419217_at	Gnefr	guanine nucleotide exchange factor (RCC1 related)	-1.15	8.906	-2.24447	0.0496	-3.91027
20089	1452026_a_at	Pla2g12a	phospholipase A2, group XIIA	-1.05	8.719	-2.24418	0.0496	-3.9107
14299	1435232_x_at	Mrpl15	mitochondrial ribosomal protein L15	-0.186	11.027	-2.2434	0.0497	-3.91184
9727	1425532_a_at	Bin1	bridging integrator 1	-0.585	10.409	-2.24202	0.0498	-3.91388
17461	1449349_at	Nudt1	nudix (nucleoside diphosphate linked moiety X)-type motif 1	-0.515	8.65	-2.23937	0.05	-3.91779
8400	1424205_at	Smarca5	SWI/SNF related, matrix associated, actin dependent regulator of chromatin, subfamily a, member 5	0.489	9.167	2.23589	0.0503	-3.92291
1111	1416780_at	Pfkm	phosphofructokinase, muscle	-0.834	11.943	-2.23584	0.0503	-3.92299
10694	1426499_at	Sh3glb2	SH3-domain GRB2-like endophilin B2	-0.761	9.291	-2.23555	0.0504	-3.92341
17595	1449483_at	Polk	polymerase (DNA directed), kappa	0.327	6.895	2.2355	0.0504	-3.92349
15175	1437616_x_at	Zdhhc14	zinc finger, DHHC domain containing 14	-0.269	1.82	-2.23548	0.0504	-3.92351
12315	1428120_at	Fbxw9	F-box and WD-40 domain protein 9	-0.375	8.365	-2.23454	0.0505	-3.92489
18680	1450617_at	AF078112	hypothetical protein, AAC33939	-0.279	4.555	-2.23454	0.0505	-3.9249
4359	1420088_at	Nfkbia	nuclear factor of kappa light chain gene enhancer in B-cells inhibitor, alpha	0.357	12.655	2.23447	0.0505	-3.925
3701	1419370_a_at	Mfap1	microfibrillar-associated protein 1	0.517	9.163	2.23434	0.0505	-3.9252
11080	1426885_a_at	Cdk2ap1	CDK2 (cyclin-dependent kinase 2)-associated protein 1	-0.273	11.832	-2.23353	0.0505	-3.92639
13766	1433951_at	Arl5	ADP-ribosylation factor-like 5	-0.207	12.399	-2.23102	0.0508	-3.93008
17044	1448932_at	Krt1-16	keratin complex 1, acidic, gene 16	0.86	12.173	2.23099	0.0508	-3.93013
21415	1455126_x_at	na	similar to protein of fungal metazoan origin like (11.1 kD) (2C514)	-0.294	11.768	-2.2307	0.0508	-3.93055
10049	1425854_x_at	Tcrb-V13	T-cell receptor beta, variable 13	0.656	7.592	2.23066	0.0508	-3.93061
7924	1423729_a_at	2500002L14Rik	RIKEN cDNA 2500002L14 gene	-0.503	11.13	-2.23013	0.0508	-3.93139
4517	1420304_x_at	Rps4x	ribosomal protein S4, X-linked	0.43	5.528	2.22969	0.0509	-3.93203
21422	1455141_at	Tnrc6	trinucleotide repeat containing 6	0.74	8.869	2.2287	0.0509	-3.93349
2264	1417933_at	Igfbp6	insulin-like growth factor binding protein 6	-0.673	12.191	-2.22786	0.051	-3.93473
19983	1451920_a_at	Recc1	replication factor C 1	0.949	3.316	2.2272	0.0511	-3.9357
22442	1460418_x_at	H2-T18	histocompatibility 2, T region locus 18	-0.521	4.627	-2.22719	0.0511	-3.93572
15303	1437908_a_at	1200007D18Rik	RIKEN cDNA 1200007D18 gene	1.09	6.612	2.22685	0.0511	-3.93622
18738	1450675_at	1810031K02Rik	RIKEN cDNA 1810031K02 gene	0.332	8.741	2.22633	0.0512	-3.93698
1304	1416973_at	Ssfa1	sperm specific antigen 1	-0.226	11.918	-2.22601	0.0512	-3.93746
17550	1449438_at	Dpm1	dolichol-phosphate (beta-D) mannosyltransferase 1	-0.343	10.969	-2.22544	0.0512	-3.93829
4704	1420509_at	2810036K01Rik	RIKEN cDNA 2810036K01 gene	0.245	7.259	2.2254	0.0512	-3.93835
7361	1423166_at	Cd36	CD36 antigen	-0.446	10.949	-2.22539	0.0512	-3.93837
8414	1424219_at	A530065E19Rik	RIKEN cDNA A530065E19 gene	-0.586	5.22	-2.22389	0.0514	-3.94056
15476	1438368_a_at	Matr3	matrin 3	0.535	11.597	2.22346	0.0514	-3.9412
11338	1427143_at	Jarid1b	jumonji, AT rich interactive domain 1B (Rbp2 like)	0.671	8.524	2.2217	0.0516	-3.94379
6194	1421999_at	Tshr	thyroid stimulating hormone receptor	-0.482	3.156	-2.2215	0.0516	-3.94408
2160	1417829_a_at	Rab15	RAB15, member RAS oncogene family	-0.812	9.804	-2.22129	0.0516	-3.94439
15531	1438510_a_at	Hars	histidyl-tRNA synthetase	0.43	11.954	2.221	0.0516	-3.94481
11964	1427769_x_at	Myl3	myosin, light polypeptide 3	-2.57	6.209	-2.22052	0.0517	-3.94551
14998	1437188_at	Gabbr1	gamma-aminobutyric acid (GABA-B) receptor, 1	-0.407	4.876	-2.21993	0.0517	-3.94638
20346	1452283_at	AW123240	expressed sequence AW123240	-0.441	6.867	-2.21901	0.0518	-3.94775
19121	1451058_at	2400002F11Rik	RIKEN cDNA 2400002F11 gene	-0.422	9.369	-2.21657	0.052	-3.95132
14135	1434821_at	Brd1	bromodomain containing 1	0.263	10.346	2.21651	0.052	-3.95141
1579	1417248_at	Ralbp1	ralA binding protein 1	0.95	9.176	2.21565	0.0521	-3.95268
10483	1426288_at	Lrp4	low density lipoprotein receptor-related protein 4	0.751	8.868	2.21504	0.0521	-3.95358
8184	1423989_at	2210010N04Rik	RIKEN cDNA 2210010N04 gene	-0.742	6.643	-2.21312	0.0523	-3.9564
7910	1423715_a_at	Nedd8	neural precursor cell expressed, developmentally down-regulated gene 8	-0.207	12.707	-2.21306	0.0523	-3.95649
13826	1434108_at	Fbxo11	F-box protein 11	0.545	9.176	2.21098	0.0525	-3.95954
937	1416606_s_at	Nola2	nucleolar protein family A, member 2	-0.189	12.246	-2.21001	0.0526	-3.96097
4070	1419739_at	Tpm2	tropomyosin 2, beta	-1.19	10.419	-2.20999	0.0526	-3.96099
16373	1448261_at	Cdh1	cadherin 1	0.389	11.27	2.20991	0.0526	-3.96111
20988	1453571_at	Mrpl19	mitochondrial ribosomal protein L19	0.537	7.313	2.20977	0.0526	-3.96131
20749	1452694_at	Ihpk1	inositol hexaphosphate kinase 1	-0.452	10.131	-2.20911	0.0526	-3.96228
10865	1426670_at	Agrn	agrin	0.398	9.134	2.20783	0.0528	-3.96416
1109	1416778_at	Sdpr	serum deprivation response	-0.351	10.538	-2.20706	0.0528	-3.96529
8401	1424206_at	Smarca5	SWI/SNF related, matrix associated, actin dependent regulator of chromatin, subfamily a, member 5	0.355	10.617	2.20673	0.0529	-3.96577
13984	1434479_at	Col5a1	procollagen, type V, alpha 1	0.722	9.526	2.20663	0.0529	-3.96591
2926	1418595_at	S3-12	plasma membrane associated protein, S3-12	-1.08	10.395	-2.20571	0.0529	-3.96728
7701	1423506_a_at	Nnat	neuronatin	-2.73	8.807	-2.20557	0.053	-3.96747
6154	1421959_s_at	Adcy3	adenylate cyclase 3	0.411	6.04	2.20544	0.053	-3.96768
13230	1431712_a_at	2310022A10Rik	RIKEN cDNA 2310022A10 gene	-0.415	8.15	-2.20508	0.053	-3.9682
7846	1423651_at	Hbld2	HESB like domain containing 2	-0.204	11.262	-2.20383	0.0531	-3.97003
14927	1437014_x_at	Prdx1	peroxiredoxin 1	0.32	10.557	2.20282	0.0532	-3.97151
22011	1456615_a_at	Falz	fetal Alzheimer antigen	0.512	9.846	2.20243	0.0532	-3.97209
20759	1452712_at	Hnrpa3	heterogeneous nuclear ribonucleoprotein A3	0.367	9.846	2.20235	0.0532	-3.97221
21569	1455578_x_at	Rpl41	ribosomal protein L41	-0.283	14.023	-2.20197	0.0533	-3.97275
266	1415935_at	Smoc2	SPARC related modular calcium binding 2	0.248	10.49	2.20173	0.0533	-3.97311
7669	1423474_at	Top1	topoisomerase (DNA) I	0.405	11.259	2.20134	0.0533	-3.97368
4271	1419984_s_at	Zfp644	zinc finger protein 644	0.32	7.911	2.2013	0.0533	-3.97374
21701	1455911_x_at	Np15	nuclear protein 15.6	-0.214	12.951	-2.20063	0.0534	-3.97472
13371	1432144_a_at	Rchy1	ring finger and CHY zinc finger domain containing 1	-0.278	11.863	-2.20022	0.0534	-3.97533
16508	1448396_at	D1Bwg0491e	DNA segment, Chr 1, Brigham & Women's Genetics 0491 expressed	0.315	9.798	2.20015	0.0534	-3.97543
20736	1452674_a_at	1200009C21Rik	RIKEN cDNA 1200009C21 gene	-0.181	12.535	-2.19908	0.0535	-3.977
6816	1422621_at	Ranbp2	RAN binding protein 2	0.659	10.059	2.19901	0.0535	-3.9771
17191	1449079_s_at	Dcbld2	discoidin, CUB and LCCL domain containing 2	-0.504	8.734	-2.1988	0.0536	-3.97741
18158	1450095_a_at	Acyp1	acylphosphatase 1, erythrocyte (common) type	-0.569	8.592	-2.19818	0.0536	-3.97832
9380	1425185_at	5830417C01Rik	RIKEN cDNA 5830417C01 gene	-0.184	11.215	-2.1978	0.0537	-3.97887
864	1416533_at	Egln2	EGL nine homolog 2 (C. elegans)	-0.294	11.202	-2.19777	0.0537	-3.97892
22569	1460688_s_at	AA407659	expressed sequence AA407659	-0.545	9.192	-2.19771	0.0537	-3.979
16915	1448803_at	Golga4	golgi autoantigen, golgin subfamily a, 4	1.34	7.499	2.19732	0.0537	-3.97958
11353	1427158_at	Mrps30	mitochondrial ribosomal protein S30	-0.383	9.384	-2.19727	0.0537	-3.97965
14015	1434541_x_at	Khdrbs1	KH domain containing, RNA binding, signal transduction associated 1	0.298	11.291	2.19683	0.0537	-3.98029
4862	1420667_at	Doc2b	double C2, beta	-0.532	3.448	-2.19683	0.0537	-3.9803
1174	1416843_at	Pde6d	phosphodiesterase 6D, cGMP-specific, rod, delta	-0.551	8.622	-2.19661	0.0538	-3.98062
5448	1421253_at	Nrap	nebulin-related anchoring protein	-1.65	9.143	-2.19653	0.0538	-3.98074
16800	1448688_at	Podxl	podocalyxin-like	-0.668	9.472	-2.19618	0.0538	-3.98124
12198	1428003_s_at	Ap1g2	adaptor protein complex AP-1, gamma 2 subunit	-0.544	5.439	-2.19615	0.0538	-3.9813
8122	1423927_at	Slc35b1	solute carrier family 35, member B1	-0.412	8.712	-2.196	0.0538	-3.9815
7372	1423177_a_at	Tprt	trans-prenyltransferase	0.369	11.305	2.19537	0.0539	-3.98243
17082	1448970_at	1200007B05Rik	RIKEN cDNA 1200007B05 gene	-0.364	10.531	-2.19449	0.0539	-3.98372
184	1415853_at	Def8	differentially expressed in FDCP 8	-0.666	10.827	-2.1942	0.054	-3.98415
8768	1424573_at	4432412D15Rik	RIKEN cDNA 4432412D15 gene	0.733	8.514	2.19303	0.0541	-3.98586
8221	1424026_s_at	BC013529	cDNA sequence BC013529	-0.376	11.072	-2.19303	0.0541	-3.98586
3893	1419562_at	Birc6	baculoviral IAP repeat-containing 6	0.43	8.333	2.19293	0.0541	-3.98601
10883	1426688_at	Sdha	succinate dehydrogenase complex, subunit A, flavoprotein (Fp)	-0.249	11.925	-2.1921	0.0542	-3.98722
8159	1423964_at	2410006F12Rik	RIKEN cDNA 2410006F12 gene	-0.384	10.315	-2.19174	0.0542	-3.98775
13712	1433824_x_at	Grsf1	G-rich RNA sequence binding factor 1	0.406	11.042	2.19164	0.0542	-3.98789
13725	1433859_at	D030070L09Rik	RIKEN cDNA D030070L09 gene	-0.346	9.704	-2.19043	0.0543	-3.98968
1513	1417182_at	Dnaja2	DnaJ (Hsp40) homolog, subfamily A, member 2	-0.292	9.043	-2.18991	0.0544	-3.99044
14070	1434643_at	Tbl1x	transducin (beta)-like 1 X-linked	0.541	4.334	2.18922	0.0544	-3.99144
17187	1449075_at	4930539P14Rik	RIKEN cDNA 4930539P14 gene	-0.765	6.949	-2.18919	0.0544	-3.99148
12583	1428766_at	Rnmtl1	RNA methyltransferase like 1	-0.473	7.392	-2.18899	0.0544	-3.99179
519	1416188_at	Gm2a	GM2 ganglioside activator protein	0.713	7.99	2.18806	0.0545	-3.99313
14739	1436620_at	Ddx5	DEAD (Asp-Glu-Ala-Asp) box polypeptide 5	-0.287	3.806	-2.18795	0.0545	-3.9933
9901	1425706_a_at	Ddb2	damage specific DNA binding protein 2	-0.825	6.589	-2.18737	0.0546	-3.99415
7526	1423331_a_at	Pvrl3	poliovirus receptor-related 3	0.707	8.148	2.18647	0.0547	-3.99546
12681	1429108_at	3222402P14Rik	RIKEN cDNA 3222402P14 gene	0.846	6.492	2.18636	0.0547	-3.99562
13583	1433543_at	Anln	anillin, actin binding protein (scraps homolog, Drosophila)	0.492	10.064	2.18626	0.0547	-3.99577
4827	1420632_a_at	Bscl2	Bernardinelli-Seip congenital lipodystrophy 2 homolog (human)	-0.451	10.531	-2.18616	0.0547	-3.99592
18049	1449986_at	2310034C09Rik	RIKEN cDNA 2310034C09 gene	0.394	12.243	2.18606	0.0547	-3.99607
6113	1421918_at	Anp32a	acidic (leucine-rich) nuclear phosphoprotein 32 family, member A	-0.319	5.9	-2.18458	0.0548	-3.99823
13084	1431125_a_at	Tarsl1	threonyl-tRNA synthetase-like 1	-0.296	8.636	-2.18451	0.0549	-3.99833
4818	1420623_x_at	Hspa8	heat shock protein 8	0.217	13.842	2.1842	0.0549	-3.99879
3781	1419450_at	Ormdl3	ORM1-like 3 (S. cerevisiae)	-0.422	10.721	-2.18357	0.0549	-3.99971
109	1415778_at	Morf4l2	mortality factor 4 like 2	0.225	12.721	2.18275	0.055	-4.00092
16608	1448496_a_at	Ing1	inhibitor of growth family, member 1	0.248	9.485	2.18235	0.0551	-4.00151
17043	1448931_at	F2rl1	coagulation factor II (thrombin) receptor-like 1	0.507	7.964	2.18183	0.0551	-4.00226
22228	1460202_at	Myoz1	myozenin 1	-1.35	11.41	-2.18093	0.0552	-4.00358
6008	1421813_a_at	Psap	prosaposin	0.507	12.617	2.1807	0.0552	-4.00391
6049	1421854_at	Fgl2	fibrinogen-like protein 2	1.16	9.793	2.17991	0.0553	-4.00506
19181	1451118_a_at	2410018C17Rik	RIKEN cDNA 2410018C17 gene	-0.428	8.321	-2.17983	0.0553	-4.00519
14136	1434823_x_at	1110002M09Rik	RIKEN cDNA 1110002M09 gene	-0.378	13.423	-2.17936	0.0553	-4.00587
13580	1433538_at	Marveld1	MARVEL (membrane-associating) domain containing 1	-0.671	9.354	-2.17906	0.0554	-4.00631
833	1416502_a_at	Preb	prolactin regulatory element binding	-0.367	9.001	-2.17891	0.0554	-4.00653
12078	1427883_a_at	Col3a1	procollagen, type III, alpha 1	0.333	14.646	2.17848	0.0554	-4.00716
3713	1419382_a_at	Dhrs4	dehydrogenase/reductase (SDR family) member 4	-0.447	9.519	-2.17751	0.0555	-4.00857
741	1416410_at	Pafah1b3	platelet-activating factor acetylhydrolase, isoform 1b, alpha1 subunit	-0.438	9.352	-2.17743	0.0555	-4.0087
8433	1424238_at	Sirt7	sirtuin 7 (silent mating type information regulation 2, homolog) 7 (S. cerevisiae)	-0.269	9.907	-2.17617	0.0556	-4.01054
15335	1437992_x_at	Gja1	gap junction membrane channel protein alpha 1	0.326	13.283	2.1753	0.0557	-4.0118
640	1416309_at	Nusap1	nucleolar and spindle associated protein 1	0.494	9.221	2.17499	0.0557	-4.01226
6723	1422528_a_at	Zfp36l1	zinc finger protein 36, C3H type-like 1	0.48	9.875	2.17493	0.0557	-4.01235
11611	1427416_x_at	Dusp7	dual specificity phosphatase 7	0.586	9.327	2.17485	0.0557	-4.01246
22606	1460726_at	Adss	adenylosuccinate synthetase, non muscle	0.238	10.712	2.17476	0.0558	-4.0126
15139	1437525_a_at	NA	NA	0.971	3.957	2.17407	0.0558	-4.01361
11473	1427278_at	Rsnl2	restin-like 2	0.689	9.592	2.17399	0.0558	-4.01372
21125	1454047_a_at	2410017P07Rik	RIKEN cDNA 2410017P07 gene	0.449	4.479	2.17387	0.0558	-4.0139
21452	1455220_at	Frat2	frequently rearranged in advanced T-cell lymphomas 2	0.227	8.229	2.17383	0.0558	-4.01395
5346	1421151_a_at	Epha2	Eph receptor A2	0.258	6.988	2.17379	0.0558	-4.01401
4449	1420218_at	Nr5a1	nuclear receptor subfamily 5, group A, member 1	-0.994	5.403	-2.17255	0.056	-4.01583
6053	1421858_at	Adam17	a disintegrin and metalloproteinase domain 17	0.492	10.444	2.17142	0.0561	-4.01747
21171	1454236_a_at	C030004A17Rik	RIKEN cDNA C030004A17 gene	-0.47	8.46	-2.17138	0.0561	-4.01753
12262	1428067_at	Rasl12	RAS-like, family 12	-0.366	5.436	-2.17115	0.0561	-4.01788
9120	1424925_at	Sec63	SEC63-like (S. cerevisiae)	0.483	8.852	2.17076	0.0561	-4.01844
16362	1448250_at	9030425E11Rik	RIKEN cDNA 9030425E11 gene	0.714	8.095	2.1705	0.0562	-4.01883
19256	1451193_x_at	Ttc4	tetratricopeptide repeat domain 4	-0.444	8.236	-2.16877	0.0563	-4.02134
20315	1452252_at	3830408P06Rik	RIKEN cDNA 3830408P06 gene	0.428	8.793	2.16872	0.0563	-4.02143
12827	1429758_at	D9Ertd278e	DNA segment, Chr 9, ERATO Doi 278, expressed	0.808	6.515	2.16744	0.0564	-4.02329
11294	1427099_at	Maz	MYC-associated zinc finger protein (purine-binding transcription factor)	-1.01	7.504	-2.16647	0.0565	-4.02471
538	1416207_at	Taz	tafazzin	-0.248	9.168	-2.1663	0.0565	-4.02496
3172	1418841_s_at	Cdc2l1	cell division cycle 2-like 1	-0.287	9.902	-2.16625	0.0566	-4.02503
19159	1451096_at	Ndufs2	NADH dehydrogenase (ubiquinone) Fe-S protein 2	-0.167	12.602	-2.1658	0.0566	-4.02568
8777	1424582_at	2610037M15Rik	RIKEN cDNA 2610037M15 gene	-0.499	7.18	-2.16389	0.0568	-4.02847
6098	1421903_at	Ixl	intersex-like (Drosophila)	-0.607	6.442	-2.16303	0.0569	-4.02974
19248	1451185_at	Sf3b5	splicing factor 3b, subunit 5	-0.394	10.057	-2.1626	0.0569	-4.03035
12039	1427844_a_at	Cebpb	CCAAT/enhancer binding protein (C/EBP), beta	0.364	10.877	2.16251	0.0569	-4.03048
7696	1423501_at	Max	Max protein	1.43	4.365	2.16209	0.0569	-4.03111
11282	1427087_at	Luc7l2	LUC7-like 2 (S. cerevisiae)	0.493	8.516	2.16199	0.057	-4.03124
4804	1420609_at	Axot	axotrophin	0.395	12.989	2.16197	0.057	-4.03127
4151	1419836_at	NA	NA	-0.398	4.323	-2.16196	0.057	-4.03128
17020	1448908_at	Ppap2b	phosphatidic acid phosphatase type 2B	0.635	10.656	2.16132	0.057	-4.03223
2282	1417951_at	Eno3	enolase 3, beta muscle	-1.38	12.181	-2.16102	0.057	-4.03266
22502	1460590_s_at	Ywhaq	tyrosine 3-monooxygenase/tryptophan 5-monooxygenase activation protein, theta polypeptide	0.22	11.93	2.16064	0.0571	-4.03322
22557	1460676_at	1300006C06Rik	RIKEN cDNA 1300006C06 gene	-0.317	9.842	-2.1602	0.0571	-4.03386
20678	1452615_s_at	Tpt1h	tRNA splicing 2' phosphotransferase 1 homolog (S. cerevisiae)	-0.631	3.548	-2.16014	0.0571	-4.03394
10451	1426256_at	Timm17a	translocator of inner mitochondrial membrane 17a	-0.237	11.539	-2.16007	0.0571	-4.03405
15114	1437463_x_at	Tgfbi	transforming growth factor, beta induced	0.786	11.622	2.16005	0.0571	-4.03408
4199	1419905_s_at	Hpgd	hydroxyprostaglandin dehydrogenase 15 (NAD)	0.331	10.457	2.15909	0.0572	-4.03548
12381	1428245_at	G6pc3	glucose 6 phosphatase, catalytic, 3	-0.367	7.43	-2.1584	0.0573	-4.03648
12796	1429583_at	Pcp2	Purkinje cell protein 2 (L7)	-0.36	3.859	-2.15812	0.0573	-4.0369
1625	1417294_at	Akr7a5	aldo-keto reductase family 7, member A5 (aflatoxin aldehyde reductase)	-0.542	9.356	-2.15799	0.0573	-4.03709
7040	1422845_at	Canx	calnexin	0.562	10.87	2.15774	0.0574	-4.03745
14570	1436016_x_at	Gdi3	guanosine diphosphate (GDP) dissociation inhibitor 3	0.296	13.331	2.15702	0.0574	-4.0385
18147	1450084_s_at	Ivns1abp	influenza virus NS1A binding protein	0.509	11.969	2.15663	0.0575	-4.03906
1872	1417541_at	Hells	helicase, lymphoid specific	1.01	7.293	2.15597	0.0575	-4.04002
940	1416609_at	BC004004	cDNA sequence BC004004	-0.248	10.934	-2.15589	0.0575	-4.04014
19354	1451291_at	2610036N15Rik	RIKEN cDNA 2610036N15 gene	-0.556	10.241	-2.15565	0.0576	-4.04049
6708	1422513_at	Ccnf	cyclin F	-0.63	5.045	-2.15536	0.0576	-4.04092
307	1415976_a_at	Carhsp1	calcium regulated heat stable protein 1	-0.827	8.057	-2.15526	0.0576	-4.04106
16512	1448400_a_at	Smarcd2	SWI/SNF related, matrix associated, actin dependent regulator of chromatin, subfamily d, member 2	0.333	11.172	2.155	0.0576	-4.04145
7879	1423684_at	Hnrpk	heterogeneous nuclear ribonucleoprotein K	0.178	12.623	2.15429	0.0577	-4.04248
2243	1417912_at	0610009E20Rik	RIKEN cDNA 0610009E20 gene	-0.264	9.269	-2.15417	0.0577	-4.04265
11363	1427168_a_at	Col14a1	procollagen, type XIV, alpha 1	1.25	8.496	2.15392	0.0577	-4.04301
472	1416141_a_at	Rps6	ribosomal protein S6	-0.372	13.744	-2.15283	0.0578	-4.04461
19500	1451437_at	5033406L14Rik	RIKEN cDNA 5033406L14 gene	0.559	8.841	2.15253	0.0579	-4.04504
21634	1455789_x_at	Hspa8	heat shock protein 8	0.344	13.984	2.15239	0.0579	-4.04524
8834	1424639_a_at	Hmgcl	3-hydroxy-3-methylglutaryl-Coenzyme A lyase	-0.366	10.463	-2.15234	0.0579	-4.04531
19206	1451143_at	1110006G06Rik	RIKEN cDNA 1110006G06 gene	-0.438	8.342	-2.15099	0.058	-4.04728
1677	1417346_at	Pycard	PYD and CARD domain containing	-0.426	13.276	-2.15094	0.058	-4.04736
9187	1424992_at	1810034M08Rik	RIKEN cDNA 1810034M08 gene	-0.949	7.2	-2.15061	0.058	-4.04784
17027	1448915_at	Zfp524	zinc finger protein 524	-0.614	6.692	-2.14975	0.0581	-4.04909
14109	1434751_at	AW214631	expressed sequence AW214631	0.669	9.041	2.14963	0.0581	-4.04926
10593	1426398_at	6130401J04Rik	RIKEN cDNA 6130401J04 gene	-0.369	9.292	-2.14952	0.0582	-4.04943
2458	1418127_a_at	Pdcd8	programmed cell death 8	0.427	9.571	2.14946	0.0582	-4.04952
12176	1427981_a_at	Csad	cysteine sulfinic acid decarboxylase	-0.219	8.699	-2.14925	0.0582	-4.04982
2126	1417795_at	Chl1	cell adhesion molecule with homology to L1CAM	0.646	7.679	2.1486	0.0582	-4.05076
2203	1417872_at	Fhl1	four and a half LIM domains 1	-0.451	13.139	-2.14806	0.0583	-4.05155
10736	1426541_a_at	2310067E08Rik	RIKEN cDNA 2310067E08 gene	0.746	8.086	2.1471	0.0584	-4.05295
16555	1448443_at	Serpini1	serine (or cysteine) proteinase inhibitor, clade I, member 1	-0.467	3.244	-2.1467	0.0584	-4.05354
11542	1427347_s_at	Tubb2	tubulin, beta 2	0.444	12.549	2.14646	0.0584	-4.05389
14128	1434799_x_at	Aldoa	aldolase 1, A isoform	-0.398	14.553	-2.14641	0.0585	-4.05395
10864	1426669_at	C530044N13Rik	RIKEN cDNA C530044N13 gene	-0.44	8.845	-2.14609	0.0585	-4.05443
6013	1421818_at	Bcl6	B-cell leukemia/lymphoma 6	0.268	9.872	2.14561	0.0585	-4.05512
4853	1420658_at	Ucp3	uncoupling protein 3, mitochondrial	-0.35	2.5	-2.14556	0.0585	-4.05519
18907	1450844_at	Stx6	syntaxin 6	-0.371	8.903	-2.14463	0.0586	-4.05655
13452	1432474_a_at	Krtcap3	keratinocyte associated protein 3	-0.419	6.435	-2.14442	0.0586	-4.05685
10561	1426366_at	Eif2c2	eukaryotic translation initiation factor 2C, 2	1.04	7.863	2.14349	0.0587	-4.05821
6087	1421892_at	Siat5	sialyltransferase 5	0.376	4.247	2.14344	0.0587	-4.05828
3766	1419435_at	Aox1	aldehyde oxidase 1	-0.895	4.829	-2.14326	0.0588	-4.05854
2418	1418087_at	Ufd1l	ubiquitin fusion degradation 1 like	-0.243	10.129	-2.14323	0.0588	-4.05858
12375	1428235_at	Sdhd	succinate dehydrogenase complex, subunit D, integral membrane protein	-0.393	11.261	-2.14308	0.0588	-4.0588
5664	1421469_a_at	Stat5a	signal transducer and activator of transcription 5A	-0.448	9.33	-2.1421	0.0589	-4.06023
10208	1426013_s_at	Plekha4	pleckstrin homology domain containing, family A (phosphoinositide binding specific) member 4	-0.716	4.475	-2.1417	0.0589	-4.06082
16423	1448311_at	Usp5	ubiquitin specific protease 5 (isopeptidase T)	-0.34	9.728	-2.14051	0.059	-4.06255
12719	1429246_a_at	Anxa6	annexin A6	-0.401	8.119	-2.14036	0.059	-4.06277
16666	1448554_s_at	Myh7	myosin, heavy polypeptide 7, cardiac muscle, beta	-0.881	7.799	-2.14022	0.0591	-4.06296
8094	1423899_at	Trip12	thyroid hormone receptor interactor 12	0.446	7.544	2.13963	0.0591	-4.06382
21533	1455470_x_at	Lasp1	LIM and SH3 protein 1	0.881	9.328	2.13933	0.0591	-4.06426
[truncated: 20,691 more rows]
