# Supplementary material for: Gene expression profile and synovial microcirculation at early stages of collagen-induced arthritis
Source: Arthritis Res Ther. 2005 May 17;7(4):R868–76. doi: 10.1186/ar1754 (PMC1175036; doi:10.1186/ar1754)
Supplement: Additional File 3 — Excel file showing the output of the topTable function of the GNU R limma package as provided by the R affylmGUI package: complete Freund's adjuvant (CFA) vs. no treatment. The columns first describe the genes using an internal identification number (ID), the Affymetrix probe set ID, the gene's symbol and a small description or full name. The statistics for the genes are summarized in the columns M (logarithmic fold change; the difference in logarithm of expression for each group), A (logarithmic mean expression), t (moderated t statistic), P value (nominal P value) and B (log odds that the gene is differentially expressed). With B positive, the gene is more likely to be differentially expressed than not. At 0 it is uncertain. [file ar1754-S3.xls]

## Sheet: toptable2_cII+cfa_vs_none
	ID	Symbol	Name	M	A	t	P.Value	B
2751	1418420_at	Myod1	myogenic differentiation 1	-1.99	1.675	-21.8	1.62e-09	10.4574
18835	1450772_at	Wnt11	wingless-related MMTV integration site 11	-2.03	3.017	-20.9	2.37e-09	10.254
8552	1424357_at	BC018222	cDNA sequence BC018222	-4.08	3.803	-19.7	4.15e-09	9.94086
16966	1448854_s_at	Mug1	murinoglobulin 1	-3.59	3.52	-19.2	5.31e-09	9.79669
11058	1426863_at	Rbmx	RNA binding motif protein, X chromosome	-1.84	3.765	-15.2	4.63e-08	8.3911
1547	1417216_at	Pim2	proviral integration site 2	-1.04	2.602	-13.3	1.66e-07	7.44669
4572	1420377_at	Siat8b	sialyltransferase 8 (alpha-2, 8-sialyltransferase) B	-1.32	2.173	-13.2	1.69e-07	7.43228
20713	1452650_at	Trim62	tripartite motif-containing 62	-1.99	4.252	-13.2	1.81e-07	7.3811
4047	1419716_a_at	Pou2f1	POU domain, class 2, transcription factor 1	-1.73	2.674	-12.5	2.81e-07	7.03523
7548	1423353_at	Cocoacrisp	Cocoacrisp protein	-1.89	2.744	-12.4	3e-07	6.98256
19637	1451574_at	Bcl9	B-cell CLL/lymphoma 9	-1.76	3.337	-12.4	3.21e-07	6.92989
9285	1425090_s_at	Kcnc4	potassium voltage gated channel, Shaw-related subfamily, member 4	-1.38	5.429	-12.1	3.92e-07	6.76736
11212	1427017_at	Satb2	special AT-rich sequence binding protein 2	-1.71	4.317	-12	4.08e-07	6.73481
21562	1455562_at	NA	NA	-1.04	3.19	-12	4.27e-07	6.69824
9541	1425346_at	Zfp318	zinc finger protein 318	-0.917	6.153	-11.5	5.96e-07	6.42507
15360	1438067_at	Nf1	neurofibromatosis 1	-1.2	3.408	-11.3	7.4e-07	6.24508
10238	1426043_a_at	Capn3	calpain 3	-1.34	2.544	-11.2	7.71e-07	6.21137
8992	1424797_a_at	Pitx2	paired-like homeodomain transcription factor 2	-2.28	4.031	-11	9.23e-07	6.06033
159	1415828_a_at	D3Ucla1	DNA segment, Chr 3, University of California at Los Angeles 1	2.3	12.279	10.5	1.34e-06	5.74056
566	1416235_at	AI596487	expressed sequence AI596487	2.34	9.415	10.2	1.8e-06	5.48933
11359	1427164_at	Il13ra1	interleukin 13 receptor, alpha 1	2.71	9.302	10.1	1.98e-06	5.40547
19053	1450990_at	Gpc3	glypican 3	-1.92	4.307	-9.88	2.39e-06	5.24115
4844	1420649_at	Atbf1	AT motif binding factor 1	-2.21	5.035	-9.85	2.44e-06	5.22117
14269	1435148_at	Atp1b2	ATPase, Na+/K+ transporting, beta 2 polypeptide	-1.82	5.962	-9.74	2.7e-06	5.13396
17686	1449574_a_at	Cdc42	cell division cycle 42 homolog (S. cerevisiae)	1.94	12.311	9.73	2.72e-06	5.12709
19662	1451599_at	Sesn2	sestrin 2	-1.25	7.004	-9.43	3.58e-06	4.88132
13002	1430778_a_at	Nubp1	nucleotide binding protein 1	1.29	8.611	9.26	4.19e-06	4.74061
882	1416551_at	Atp2a2	ATPase, Ca++ transporting, cardiac muscle, slow twitch 2	-1.2	10.608	-9.2	4.48e-06	4.68181
18499	1450436_s_at	NA	NA	-2	8.442	-9.15	4.69e-06	4.63958
17876	1449813_at	Zfp30	zinc finger protein 30	-0.858	3.184	-9.14	4.71e-06	4.63631
20852	1452940_x_at	Pitpnc1	phosphatidylinositol transfer protein, cytoplasmic 1	-2.26	3.823	-9.14	4.72e-06	4.63418
11872	1427677_a_at	Sox6	SRY-box containing gene 6	-1.92	5.262	-9.09	4.97e-06	4.58841
8944	1424749_at	Wdfy1	WD repeat and FYVE domain containing 1	1.45	6.759	8.92	5.82e-06	4.4453
4877	1420682_at	Chrnb1	cholinergic receptor, nicotinic, beta polypeptide 1 (muscle)	-1.41	5.941	-8.83	6.39e-06	4.35941
8851	1424656_s_at	Usp19	ubiquitin specific protease 19	-0.884	8.694	-8.81	6.49e-06	4.34592
13070	1431074_a_at	Pitpnc1	phosphatidylinositol transfer protein, cytoplasmic 1	-2.53	3.186	-8.81	6.52e-06	4.34217
19838	1451775_s_at	Il13ra1	interleukin 13 receptor, alpha 1	2.71	9.265	8.76	6.8e-06	4.30284
12725	1429280_at	2310067L16Rik	RIKEN cDNA 2310067L16 gene	-1.63	3.651	-8.6	7.96e-06	4.15946
1531	1417200_at	1300007B12Rik	RIKEN cDNA 1300007B12 gene	0.99	9.871	8.56	8.34e-06	4.11622
5213	1421018_at	1110018J18Rik	RIKEN cDNA 1110018J18 gene	1.61	9.069	8.51	8.77e-06	4.07102
5073	1420878_a_at	Ywhab	tyrosine 3-monooxygenase/tryptophan 5-monooxygenase activation protein, beta polypeptide	1.61	10.65	8.51	8.79e-06	4.06795
3660	1419329_at	Sh3d4	SH3 domain protein 4	-1.47	4.945	-8.48	9.03e-06	4.04375
18980	1450917_at	Myom2	myomesin 2	-3.06	6.958	-8.4	9.8e-06	3.96808
7915	1423720_a_at	Sara1	SAR1a gene homolog 1 (S. cerevisiae)	1.33	11.023	8.39	9.9e-06	3.95852
22078	1457272_at	NA	NA	-1.26	4.565	-8.38	1e-05	3.94942
11595	1427400_at	Lbx1h	lady bird-like homeobox 1 homolog (Drosophila)	-2.55	3.98	-8.37	1.01e-05	3.9384
21043	1453796_a_at	1200009B18Rik	RIKEN cDNA 1200009B18 gene	1.11	9.043	8.36	1.02e-05	3.92832
12640	1428922_at	1200009O22Rik	RIKEN cDNA 1200009O22 gene	-0.885	2.345	-8.3	1.08e-05	3.87768
11528	1427333_s_at	Sfrs15	splicing factor, arginine/serine-rich 15	-0.931	7.408	-8.29	1.1e-05	3.8618
17632	1449520_at	AI428795	expressed sequence AI428795	-1.81	6.187	-8.25	1.14e-05	3.82633
20254	1452191_at	Prcp	prolylcarboxypeptidase (angiotensinase C)	2.07	8.318	8.22	1.17e-05	3.80265
17219	1449107_at	Nudt4	nudix (nucleoside diphosphate linked moiety X)-type motif 4	1.49	10.397	8.19	1.21e-05	3.77227
15803	1439214_a_at	Api5	apoptosis inhibitor 5	3.65	7.385	8.15	1.26e-05	3.73528
5528	1421333_a_at	Mynn	myoneurin	2.88	5.357	8.08	1.36e-05	3.66217
11228	1427033_at	Dnmbp	dynamin binding protein	-1.13	6.914	-8.07	1.38e-05	3.65253
5845	1421650_at	Mepe	matrix extracellular phosphoglycoprotein with ASARM motif (bone)	-2.07	8.724	-8.05	1.41e-05	3.63306
19219	1451156_s_at	Vldlr	very low density lipoprotein receptor	-1.43	4.871	-7.98	1.52e-05	3.56035
12777	1429530_a_at	4122402O22Rik	RIKEN cDNA 4122402O22 gene	-2.01	3.61	-7.93	1.6e-05	3.51605
5324	1421129_a_at	Atp2a3	ATPase, Ca++ transporting, ubiquitous	-1.63	9.202	-7.89	1.67e-05	3.47142
3054	1418723_at	Edg7	endothelial differentiation, lysophosphatidic acid G-protein-coupled receptor 7	-1.29	5.795	-7.85	1.73e-05	3.43846
4660	1420465_s_at	Mup1	major urinary protein 1	2.11	13.379	7.81	1.83e-05	3.38893
7587	1423392_at	Clic4	chloride intracellular channel 4 (mitochondrial)	3.49	9.006	7.76	1.93e-05	3.33942
22124	1459211_at	Gli2	GLI-Kruppel family member GLI2	-0.807	6.392	-7.73	1.99e-05	3.30941
21546	1455493_at	NA	NA	-0.898	7.016	-7.71	2.03e-05	3.29033
7412	1423217_a_at	2510049I19Rik	RIKEN cDNA 2510049I19 gene	0.941	9.695	7.68	2.09e-05	3.26218
3632	1419301_at	Fzd4	frizzled homolog 4 (Drosophila)	-1.64	7.011	-7.61	2.25e-05	3.19223
354	1416023_at	Fabp3	fatty acid binding protein 3, muscle and heart	-1.92	8.925	-7.55	2.42e-05	3.12264
21367	1455001_x_at	Rpl13a	ribosomal protein L13a	0.983	12.653	7.54	2.45e-05	3.1144
10349	1426154_s_at	Mup3	major urinary protein 3	4.9	9.045	7.53	2.46e-05	3.109
3371	1419040_at	Cyp2d22	cytochrome P450, family 2, subfamily d, polypeptide 22	-3.7	3.552	-7.5	2.57e-05	3.06952
5091	1420896_at	Snap23	synaptosomal-associated protein 23	1.93	8.939	7.47	2.62e-05	3.04772
9712	1425517_s_at	Ogt	O-linked N-acetylglucosamine (GlcNAc) transferase (UDP-N-acetylglucosamine	-1.26	6.862	-7.47	2.65e-05	3.03856
5992	1421797_a_at	Snx12	sorting nexin 12	1.48	6.766	7.39	2.9e-05	2.95444
14930	1437024_at	4122402O22Rik	RIKEN cDNA 4122402O22 gene	-1.58	3.246	-7.36	2.97e-05	2.92952
15947	1440253_at	D230035N22Rik	RIKEN cDNA D230035N22 gene	-0.945	11.331	-7.34	3.04e-05	2.90722
2659	1418328_at	Cpt1b	carnitine palmitoyltransferase 1b, muscle	-2.52	2.386	-7.3	3.19e-05	2.86137
4576	1420381_a_at	Rpl31	ribosomal protein L31	1.65	10.111	7.29	3.23e-05	2.85101
15985	1442169_at	Vldlr	very low density lipoprotein receptor	-2.24	5.834	-7.21	3.53e-05	2.7677
7121	1422926_at	Mc2r	melanocortin 2 receptor	-0.716	2.188	-7.2	3.6e-05	2.74898
6650	1422455_s_at	Nsf	N-ethylmaleimide sensitive fusion protein	1.86	7.292	7.19	3.61e-05	2.74631
4169	1419866_s_at	Sca2	spinocerebellar ataxia 2 homolog (human)	-1.42	7.7	-7.18	3.68e-05	2.72647
6663	1422468_at	Ppt1	palmitoyl-protein thioesterase 1	1.25	9.295	7.15	3.78e-05	2.70035
9132	1424937_at	2310076L09Rik	RIKEN cDNA 2310076L09 gene	-0.681	2.551	-7.15	3.81e-05	2.69403
14592	1436079_s_at	Vapb	vesicle-associated membrane protein, associated protein B and C	-1.09	6.797	-7.14	3.82e-05	2.6901
8733	1424538_at	Ubl4	ubiquitin-like 4	1.27	10.739	7.11	3.96e-05	2.65677
13304	1431890_a_at	Mllt3	myeloid/lymphoid or mixed lineage-leukemia translocation to 3 homolog (Drosophila)	-0.747	2.959	-7.08	4.13e-05	2.61767
9615	1425420_s_at	Lats2	large tumor suppressor 2	-1.16	2.543	-7.07	4.16e-05	2.60898
2177	1417846_at	Ulk2	Unc-51 like kinase 2 (C. elegans)	-0.662	8.147	-7.06	4.23e-05	2.59491
3916	1419585_at	Rp2h	retinitis pigmentosa 2 homolog (human)	2.24	5.574	7.06	4.23e-05	2.59477
13923	1434333_a_at	Prkd2	protein kinase D2	-0.847	4.086	-7.05	4.25e-05	2.58844
2481	1418150_at	Mtmr4	myotubularin related protein 4	-1.52	5.2	-7.02	4.39e-05	2.55834
1747	1417416_at	Kcna1	potassium voltage-gated channel, shaker-related subfamily, member 1	-0.921	2.686	-7.01	4.46e-05	2.54285
18113	1450050_at	Hira	histone cell cycle regulation defective homolog A (S. cerevisiae)	-1.44	4.612	-7	4.52e-05	2.52978
18087	1450024_at	Sufu	suppressor of fused homolog (Drosophila)	-1.03	8.196	-6.96	4.7e-05	2.49218
8080	1423885_at	Lamc1	laminin, gamma 1	-1.53	8.929	-6.94	4.82e-05	2.46817
18008	1449945_at	Ppargc1b	peroxisome proliferative activated receptor, gamma, coactivator 1 beta	-1.34	6.029	-6.89	5.15e-05	2.40512
16493	1448381_at	Gfm1	G elongation factor 1	-1.25	4.491	-6.88	5.21e-05	2.39346
20546	1452483_a_at	Cd44	CD44 antigen	1.73	9.631	6.87	5.23e-05	2.3905
12462	1428402_at	Zcchc3	zinc finger, CCHC domain containing 3	-2.2	3.712	-6.87	5.28e-05	2.38138
22254	1460228_at	Usf2	upstream transcription factor 2	-0.856	9.488	-6.85	5.37e-05	2.36524
12063	1427868_x_at	Myh1	myosin, heavy polypeptide 1, skeletal muscle, adult	-1.03	13.938	-6.8	5.69e-05	2.30875
20403	1452340_at	6820424L24Rik	RIKEN cDNA 6820424L24 gene	-1.16	4.913	-6.8	5.7e-05	2.30772
10350	1426155_a_at	Osr2	odd-skipped related 2 (Drosophila)	-0.782	3.069	-6.76	5.98e-05	2.26099
925	1416594_at	Sfrp1	secreted frizzled-related sequence protein 1	3.26	7.358	6.76	6.01e-05	2.25644
17198	1449086_at	Rnf141	ring finger protein 141	2.18	5.795	6.75	6.05e-05	2.2506
8763	1424568_at	6330415F13Rik	RIKEN cDNA 6330415F13 gene	-1.52	5.572	-6.71	6.36e-05	2.20162
16281	1448169_at	Krt1-18	keratin complex 1, acidic, gene 18	-2.19	4.709	-6.7	6.41e-05	2.19436
21393	1455060_at	G3bp	Ras-GTPase-activating protein SH3-domain binding protein	-1.09	8.449	-6.67	6.7e-05	2.1521
21222	1454651_x_at	Mbp	myelin basic protein	-1.02	8.61	-6.66	6.74e-05	2.14666
13977	1434465_x_at	Vldlr	very low density lipoprotein receptor	-1.59	9.574	-6.66	6.8e-05	2.13851
4841	1420646_at	D10Ertd438e	DNA segment, Chr 10, ERATO Doi 438, expressed	1.75	6.956	6.62	7.14e-05	2.09134
14556	1435977_at	Tm6sf1	transmembrane 6 superfamily member 1	-0.647	6.895	-6.61	7.2e-05	2.08305
12326	1428132_at	Cdc42se1	CDC42 small effector 1	0.96	9.886	6.6	7.29e-05	2.07059
11110	1426915_at	Dapk1	death associated protein kinase 1	-0.812	9.704	-6.57	7.57e-05	2.03371
2291	1417960_at	Cpeb1	cytoplasmic polyadenylation element binding protein 1	-2.28	3.759	-6.57	7.58e-05	2.03234
7212	1423017_a_at	Il1rn	interleukin 1 receptor antagonist	3.75	7.806	6.53	7.89e-05	1.99444
19781	1451718_at	Plp1	proteolipid protein (myelin) 1	-1.67	7.406	-6.51	8.09e-05	1.96956
3408	1419077_at	Mpp3	membrane protein, palmitoylated 3 (MAGUK p55 subfamily member 3)	-1.6	4.018	-6.51	8.15e-05	1.96249
12839	1429800_at	9130221H12Rik	RIKEN cDNA 9130221H12 gene	-0.944	5.549	-6.46	8.6e-05	1.91063
20984	1453564_a_at	Vps24	vacuolar protein sorting 24 (yeast)	0.897	10.354	6.46	8.62e-05	1.90849
21423	1455143_at	Nlgn2	neuroligin 2	-1.27	4.729	-6.45	8.79e-05	1.88996
14998	1437188_at	Gabbr1	gamma-aminobutyric acid (GABA-B) receptor, 1	-1.37	4.876	-6.44	8.83e-05	1.88569
13802	1434044_at	Repin1	replication initiator 1	-1.06	7.498	-6.43	9e-05	1.86707
14184	1434927_at	Hspb7	heat shock protein family, member 7 (cardiovascular)	-1.81	10.263	-6.42	9.02e-05	1.86439
22464	1460455_at	na	similar to CG1530-PA	-1.41	10	-6.41	9.15e-05	1.85075
3686	1419355_at	Klf7	Kruppel-like factor 7 (ubiquitous)	-1.94	5.561	-6.38	9.51e-05	1.81289
9487	1425292_at	Dtna	dystrobrevin alpha	-0.56	2.823	-6.37	9.67e-05	1.79655
2231	1417900_a_at	Vldlr	very low density lipoprotein receptor	-2.61	6.97	-6.36	9.78e-05	1.7862
16451	1448339_at	D9Wsu20e	DNA segment, Chr 9, Wayne State University 20, expressed	0.807	12.114	6.36	9.82e-05	1.78166
14183	1434924_at	Phf2	PHD finger protein 2	-0.957	9.332	-6.34	0.000101	1.75911
2179	1417848_at	Gig1	glucocorticoid induced gene 1	-1.71	6.891	-6.33	0.000101	1.7528
16209	1448095_at	NA	NA	-0.958	6.259	-6.32	0.000103	1.73385
19640	1451577_at	9630033C03Rik	RIKEN cDNA 9630033C03 gene	-1.64	3.887	-6.31	0.000104	1.72949
21005	1453634_a_at	Erp29	endoplasmic reticulum protein 29	0.607	10.747	6.31	0.000104	1.725
18742	1450679_at	5730470L24Rik	RIKEN cDNA 5730470L24 gene	0.693	9.044	6.3	0.000105	1.71309
18788	1450725_s_at	Car14	carbonic anhydrase 14	-0.7	2.435	-6.3	0.000105	1.71301
11240	1427045_at	Synpo	synaptopodin	-2.84	4.486	-6.28	0.000108	1.68533
18910	1450847_at	Ncbp2	nuclear cap binding protein subunit 2	0.684	9.553	6.27	0.000109	1.67645
2418	1418087_at	Ufd1l	ubiquitin fusion degradation 1 like	-0.819	10.129	-6.25	0.000112	1.65004
20343	1452280_at	Farp1	FERM, RhoGEF (Arhgef) and pleckstrin domain protein 1 (chondrocyte-derived)	-1.18	7.859	-6.24	0.000114	1.63596
15385	1438143_s_at	Sca2	spinocerebellar ataxia 2 homolog (human)	-1.31	8.001	-6.22	0.000116	1.61903
3239	1418908_at	Pam	peptidylglycine alpha-amidating monooxygenase	-0.8	10.875	-6.21	0.000119	1.59763
12092	1427897_s_at	2400003N08Rik	RIKEN cDNA 2400003N08 gene	0.876	10.077	6.2	0.000119	1.59751
19809	1451746_a_at	Apg12l	autophagy 12-like (S. cerevisiae)	2.19	5.529	6.2	0.00012	1.58636
19503	1451440_at	Chodl	chondrolectin	-2.03	5.028	-6.19	0.000121	1.5828
14364	1435417_at	AI464131	expressed sequence AI464131	-1.98	5.9	-6.17	0.000124	1.55432
2669	1418338_at	Wdr33	WD repeat domain 33	-0.944	8.94	-6.15	0.000128	1.52445
4670	1420475_at	Mtpn	myotrophin	1.55	9.9	6.13	0.000131	1.50264
21951	1456470_x_at	4930542G03Rik	RIKEN cDNA 4930542G03 gene	-0.588	2.238	-6.11	0.000134	1.48257
10017	1425822_a_at	Dtx1	deltex 1 homolog (Drosophila)	-1.61	2.79	-6.1	0.000135	1.47231
16297	1448185_at	Herpud1	homocysteine-inducible, endoplasmic reticulum stress-inducible, ubiquitin-like domain member 1	-0.722	11.38	-6.1	0.000137	1.4611
4748	1420553_x_at	Serpina1a	serine (or cysteine) proteinase inhibitor, clade A, member 1a	-3.24	4.478	-6.08	0.000138	1.44753
7277	1423082_at	Derl1	Der1-like domain family, member 1	1.21	10.329	6.08	0.000139	1.44291
8963	1424768_at	Cald1	caldesmon 1	3.56	8.656	6.07	0.000141	1.42911
384	1416053_at	Lrrn1	leucine rich repeat protein 1, neuronal	-1.57	4.921	-6.06	0.000143	1.41736
17318	1449206_at	Mg29	mitsugumin 29	-1.45	3.798	-6.06	0.000143	1.41504
15607	1438680_at	NA	NA	-0.983	8.521	-6.03	0.000148	1.38051
18512	1450449_a_at	2900002H16Rik	RIKEN cDNA 2900002H16 gene	-1.14	8.816	-6.03	0.000149	1.37694
12759	1429427_s_at	Tcf4	transcription factor 4	-1.7	4.38	-6.02	0.00015	1.37008
16666	1448554_s_at	Myh7	myosin, heavy polypeptide 7, cardiac muscle, beta	-2.86	7.799	-6.01	0.000153	1.34957
5481	1421286_a_at	Atp4a	ATPase, H+/K+ transporting, alpha polypeptide	-1.11	2.914	-6	0.000154	1.34545
3508	1419177_at	D8Ertd531e	DNA segment, Chr 8, ERATO Doi 531, expressed	-0.954	9.396	-6	0.000154	1.34232
15294	1437885_at	D030029J20Rik	RIKEN cDNA D030029J20 gene	-1.17	7.347	-5.99	0.000155	1.3348
17004	1448892_at	Dock7	dedicator of cytokinesis 7	-0.671	9.663	-5.98	0.000157	1.32186
7331	1423136_at	AU015741	expressed sequence AU015741	-2.12	6.635	-5.98	0.000158	1.3202
18985	1450922_a_at	Tgfb2	transforming growth factor, beta 2	-1.91	5.72	-5.97	0.000161	1.3032
19435	1451372_a_at	Art1	ADP-ribosyltransferase 1	-1.9	7.896	-5.97	0.000161	1.30294
12449	1428368_at	Arhgap21	Rho GTPase activating protein 21	-0.782	9.325	-5.95	0.000164	1.27977
20790	1452769_at	3732413I11Rik	RIKEN cDNA 3732413I11 gene	-0.522	10.743	-5.94	0.000167	1.26266
15757	1439036_a_at	Atp1b1	ATPase, Na+/K+ transporting, beta 1 polypeptide	-1.08	11.127	-5.94	0.000168	1.26
2410	1418079_at	Psme3	proteaseome (prosome, macropain) 28 subunit, 3	1.18	8.958	5.9	0.000175	1.21946
3633	1419302_at	Heyl	hairy/enhancer-of-split related with YRPW motif-like	-1.19	2.86	-5.9	0.000177	1.2081
16778	1448666_s_at	Tob2	transducer of ERBB2, 2	-1.11	11.252	-5.89	0.000178	1.20356
15396	1438163_x_at	Rhbdl7	rhomboid, veinlet-like 7 (Drosophila)	1.23	6.222	5.87	0.000182	1.1792
12439	1428357_at	2610019F03Rik	RIKEN cDNA 2610019F03 gene	-2.85	3.817	-5.86	0.000185	1.16357
19232	1451169_at	Nomo1	nodal modulator 1	-1.49	6.533	-5.86	0.000185	1.16281
904	1416573_at	Pofut2	protein O-fucosyltransferase 2	1.54	6.369	5.85	0.000187	1.15136
12756	1429410_at	1810057B09Rik	RIKEN cDNA 1810057B09 gene	-1.46	6.833	-5.85	0.000189	1.14447
11631	1427436_at	Six2	sine oculis-related homeobox 2 homolog (Drosophila)	-0.966	3.929	-5.83	0.000192	1.12555
14409	1435559_at	Myo6	myosin VI	-1.11	6.624	-5.83	0.000193	1.1202
12496	1428510_at	Lphn1	latrophilin 1	-1.69	7.893	-5.83	0.000194	1.12008
2448	1418117_at	Ndufs4	NADH dehydrogenase (ubiquinone) Fe-S protein 4	-0.67	3.687	-5.83	0.000194	1.11853
6228	1422033_a_at	Cntf	ciliary neurotrophic factor	-0.951	6.555	-5.82	0.000194	1.11529
19460	1451397_at	Tnrc15	trinucleotide repeat containing 15	-0.698	7.43	-5.78	0.000205	1.06131
12407	1428299_at	AI324963	expressed sequence AI324963	-1.16	7.407	-5.77	0.00021	1.04015
18878	1450815_s_at	Chchd2	coiled-coil-helix-coiled-coil-helix domain containing 2	0.572	12.856	5.76	0.00021	1.03832
1024	1416693_at	Foxc2	forkhead box C2	-1.41	4.468	-5.76	0.000211	1.03642
330	1415999_at	Hey1	hairy/enhancer-of-split related with YRPW motif 1	-0.792	2.162	-5.75	0.000213	1.02578
22266	1460240_a_at	Hnrpc	heterogeneous nuclear ribonucleoprotein C	0.635	12.317	5.75	0.000214	1.02325
17170	1449058_at	Gli1	GLI-Kruppel family member GLI1	-1.02	2.387	-5.75	0.000214	1.02085
16540	1448428_at	Nbl1	neuroblastoma, suppression of tumorigenicity 1	-0.955	9.804	-5.74	0.000217	1.00644
13638	1433658_x_at	Pcbp4	poly(rC) binding protein 4	-0.852	8.237	-5.74	0.000218	1.00495
14867	1436908_at	Pcm1	pericentriolar material 1	-1.33	7.309	-5.74	0.000218	1.00417
10839	1426644_at	2810442O16Rik	RIKEN cDNA 2810442O16 gene	-0.623	11.407	-5.74	0.000218	1.00405
3778	1419447_s_at	Tbc1d1	TBC1 domain family, member 1	-1.07	5.926	-5.73	0.000219	1.00045
14254	1435106_at	3732412D22Rik	RIKEN cDNA 3732412D22 gene	-1.35	7.208	-5.73	0.000219	0.99655
3771	1419440_at	Rnf30	ring finger protein 30	-1.36	8.668	-5.73	0.00022	0.99515
21087	1453960_a_at	Capzb	capping protein (actin filament) muscle Z-line, beta	1.94	10.643	5.73	0.000221	0.98915
8727	1424532_at	Ylpm1	YLP motif containing 1	-0.792	8.926	-5.72	0.000223	0.98161
339	1416008_at	Satb1	special AT-rich sequence binding protein 1	-1.88	7.441	-5.71	0.000226	0.96856
15165	1437591_a_at	Wdr1	WD repeat domain 1	5.47	8.971	5.71	0.000227	0.96322
1026	1416695_at	Bzrp	benzodiazepine receptor, peripheral	1.08	11.343	5.7	0.000228	0.96088
18135	1450072_at	Ash1l	ash1 (absent, small, or homeotic)-like (Drosophila)	-0.778	8.429	-5.68	0.000236	0.92374
10473	1426278_at	2310061N23Rik	RIKEN cDNA 2310061N23 gene	1.86	13.05	5.67	0.000238	0.91829
17158	1449046_a_at	1110007C05Rik	RIKEN cDNA 1110007C05 gene	0.652	8.528	5.65	0.000243	0.89449
16162	1448029_at	D10Mgi24	DNA Segment, Chr 10, Mouse Genome Informatics 24	-1.26	7.35	-5.65	0.000244	0.89139
22553	1460672_at	2410002F23Rik	RIKEN cDNA 2410002F23 gene	-1.19	7.133	-5.64	0.000247	0.88208
10212	1426017_a_at	0610011L14Rik	RIKEN cDNA 0610011L14 gene	-0.711	7.46	-5.62	0.000256	0.84566
12473	1428454_at	Bcas3	breast carcinoma amplified sequence 3	-1.01	7.512	-5.58	0.000269	0.79761
7818	1423623_at	2810021B07Rik	RIKEN cDNA 2810021B07 gene	0.568	6.084	5.58	0.000269	0.79533
15195	1437667_a_at	Bach2	BTB and CNC homology 2	-1.8	5.18	-5.58	0.00027	0.79294
7929	1423734_at	Rac1	RAS-related C3 botulinum substrate 1	0.84	12.257	5.56	0.000277	0.7692
14559	1435981_at	NA	NA	-2.33	4.107	-5.56	0.000277	0.76889
20823	1452844_at	Pou6f1	POU domain, class 6, transcription factor 1	-1.42	5.32	-5.56	0.000277	0.76819
10770	1426575_at	Tmem23	transmembrane protein 23	2.13	8.7	5.51	0.000295	0.70587
8397	1424202_at	Seh1l	SEH1-like (S. cerevisiae	0.826	9.126	5.51	0.000297	0.69915
19093	1451030_at	Akr1c21	aldo-keto reductase family 1, member C21	-2.02	6.044	-5.5	0.0003	0.68816
3058	1418727_at	Nup155	nucleoporin 155	-1.44	7.161	-5.49	0.000303	0.67982
15505	1438443_at	9630033C03Rik	RIKEN cDNA 9630033C03 gene	-1.04	9.403	-5.49	0.000305	0.67255
13698	1433786_x_at	4930412F15Rik	RIKEN cDNA 4930412F15 gene	0.792	12.426	5.49	0.000306	0.67048
9518	1425323_a_at	BC008155	cDNA sequence BC008155	0.647	10.737	5.49	0.000306	0.67044
16501	1448389_at	Wdr5	WD repeat domain 5	1.68	7.457	5.46	0.000317	0.63578
7008	1422813_at	Cacng1	calcium channel, voltage-dependent, gamma subunit 1	-1.91	8.178	-5.46	0.000317	0.63547
6058	1421863_at	Vamp1	vesicle-associated membrane protein 1	-2.27	5.11	-5.46	0.000319	0.62951
14319	1435304_at	Sod1	superoxide dismutase 1, soluble	-1.21	5.834	-5.45	0.000322	0.61918
13178	1431507_a_at	Synj2bp	synaptojanin 2 binding protein	0.878	9.424	5.44	0.000324	0.61296
10553	1426358_at	NA	NA	-0.85	10.166	-5.43	0.00033	0.59351
14230	1435030_at	Upf2	UPF2 regulator of nonsense transcripts homolog (yeast)	-0.603	8.969	-5.43	0.000331	0.59085
4555	1420360_at	Dkk1	dickkopf homolog 1 (Xenopus laevis)	-1.48	2.31	-5.42	0.000332	0.58809
7432	1423237_at	Galnt1	UDP-N-acetyl-alpha-D-galactosamine	0.881	9.738	5.42	0.000333	0.58567
8012	1423817_s_at	2010315L10Rik	RIKEN cDNA 2010315L10 gene	0.56	11.803	5.41	0.00034	0.56653
11641	1427446_s_at	Ttn	titin	-1.87	10.922	-5.4	0.000342	0.55978
19830	1451767_at	Ncf1	neutrophil cytosolic factor 1	2.58	7.287	5.4	0.000342	0.55907
11221	1427026_at	Myh4	myosin, heavy polypeptide 4, skeletal muscle	-2.66	10.83	-5.4	0.000345	0.55031
1188	1416857_at	Sdf2	stromal cell derived factor 2	0.58	11.741	5.39	0.000348	0.5425
20813	1452828_at	Fbxo21	F-box only protein 21	-1.14	3.982	-5.39	0.000351	0.53482
22217	1460191_at	0610042I15Rik	RIKEN cDNA 0610042I15 gene	4.55	7.921	5.39	0.000351	0.53468
17312	1449200_at	Nup155	nucleoporin 155	-0.72	6.807	-5.38	0.000352	0.53106
16908	1448796_s_at	Tbrg4	transforming growth factor beta regulated gene 4	-0.9	6.964	-5.38	0.000353	0.5292
12450	1428369_s_at	Arhgap21	Rho GTPase activating protein 21	-1.25	8.609	-5.38	0.000354	0.52596
17455	1449343_s_at	Sin3a	transcriptional regulator, SIN3A (yeast)	-0.617	9.333	-5.36	0.000362	0.50419
13852	1434155_a_at	2310061I04Rik	RIKEN cDNA 2310061I04 gene	-0.978	8.951	-5.33	0.00038	0.45529
7095	1422900_at	Mgea5	meningioma expressed antigen 5 (hyaluronidase)	2.01	9.353	5.33	0.00038	0.45462
1314	1416983_s_at	Foxo1	forkhead box O1	-0.893	8.945	-5.32	0.000383	0.44896
16763	1448651_at	Nudt5	nudix (nucleoside diphosphate linked moiety X)-type motif 5	0.873	10.132	5.32	0.000386	0.43959
11537	1427342_at	5330408N05Rik	RIKEN cDNA 5330408N05 gene	-1.06	6.437	-5.31	0.000389	0.43329
11323	1427128_at	Ptpn23	protein tyrosine phosphatase, non-receptor type 23	-1.76	4.967	-5.3	0.000393	0.42202
3850	1419519_at	Igf1	insulin-like growth factor 1	1.34	9.145	5.3	0.000396	0.41603
4009	1419678_at	Lats2	large tumor suppressor 2	2.36	5.39	5.3	0.000397	0.41161
4092	1419761_a_at	Gabpb1	GA repeat binding protein, beta 1	1.08	6.243	5.29	0.000399	0.40868
21362	1454984_at	AW061234	expressed sequence AW061234	-0.841	9.924	-5.29	0.000402	0.39923
2583	1418252_at	Padi2	peptidyl arginine deiminase, type II	-1.53	5.706	-5.28	0.000406	0.3904
18994	1450931_at	Dock9	dedicator of cytokinesis 9	-1.09	5.499	-5.28	0.000406	0.38944
3045	1418714_at	Dusp8	dual specificity phosphatase 8	-1.47	3.772	-5.28	0.000407	0.38885
13961	1434419_s_at	Tardbp	TAR DNA binding protein	1.26	9.075	5.28	0.000407	0.38732
8584	1424389_at	Nupl1	nucleoporin like 1	1.51	7.047	5.27	0.000411	0.37748
932	1416601_a_at	Dscr1	Down syndrome critical region homolog 1 (human)	6.31	7.711	5.26	0.000418	0.36167
717	1416386_a_at	M6pr	mannose-6-phosphate receptor, cation dependent	1.85	10.203	5.23	0.000433	0.32563
13757	1433928_a_at	Rpl13a	ribosomal protein L13a	1.47	11.784	5.23	0.000434	0.32513
7154	1422959_s_at	Zfp313	zinc finger protein 313	5.94	7.254	5.23	0.000435	0.32324
18725	1450662_at	Tesk1	testis specific protein kinase 1	-1.07	7.302	-5.22	0.000441	0.30944
4407	1420159_at	Myo1e	myosin IE	-2.05	3.263	-5.22	0.000442	0.30657
17249	1449137_at	Pdha1	pyruvate dehydrogenase E1 alpha 1	3.15	10.579	5.22	0.000444	0.30257
2858	1418527_a_at	Fusip1	FUS interacting protein (serine-arginine rich) 1	1.1	8.558	5.21	0.000448	0.29343
9899	1425704_at	BC022224	cDNA sequence BC022224	-0.939	3.168	-5.2	0.000453	0.2826
11326	1427131_s_at	C330018J07Rik	RIKEN cDNA C330018J07 gene	-0.776	11.331	-5.2	0.000455	0.27761
4673	1420478_at	D10Ertd284e	DNA segment, Chr 10, ERATO Doi 284, expressed	1.04	11.508	5.19	0.000463	0.26139
16415	1448303_at	Gpnmb	glycoprotein (transmembrane) nmb	-1.29	8.493	-5.18	0.000466	0.25407
3611	1419280_at	Pip5k2a	phosphatidylinositol-4-phosphate 5-kinase, type II, alpha	1.35	5.172	5.18	0.000468	0.24926
14109	1434751_at	AW214631	expressed sequence AW214631	1.86	9.041	5.18	0.000469	0.24866
3825	1419494_a_at	Tpd52	tumor protein D52	0.52	11.265	5.15	0.000484	0.2156
8318	1424123_at	BC011209	cDNA sequence BC011209	-1.8	4.844	-5.15	0.000488	0.20835
872	1416541_at	Skd3	suppressor of K+ transport defect 3	-0.488	8.026	-5.12	0.000505	0.17406
7122	1422927_at	2310016N21Rik	RIKEN cDNA 2310016N21 gene	-2.02	4.686	-5.12	0.000507	0.17081
4667	1420472_at	Mtpn	myotrophin	2.29	8.695	5.12	0.000508	0.16948
5392	1421197_a_at	Acin1	apoptotic chromatin condensation inducer 1	-0.436	9.598	-5.11	0.000515	0.15592
16422	1448310_at	Ick	intestinal cell kinase	-0.938	6.068	-5.11	0.000515	0.15551
10965	1426770_at	Pex5	peroxisome biogenesis factor 5	-0.86	9.084	-5.11	0.000517	0.15078
15615	1438705_at	AI465270	expressed sequence AI465270	-0.803	6.273	-5.11	0.000517	0.15061
19420	1451357_at	E130307M08Rik	RIKEN cDNA E130307M08 gene	0.638	10.537	5.1	0.000521	0.14387
9223	1425028_a_at	Tpm2	tropomyosin 2, beta	-0.844	12.208	-5.09	0.000531	0.12441
2084	1417753_at	Pkd2	polycystic kidney disease 2	-0.674	9.731	-5.09	0.000531	0.12422
5878	1421683_at	Tcte3	t-complex-associated testis expressed 3	-1	3.91	-5.09	0.000531	0.12384
1212	1416881_at	Mcl1	myeloid cell leukemia sequence 1	1.16	11.255	5.09	0.000533	0.12183
11660	1427465_at	Atp1a2	ATPase, Na+/K+ transporting, alpha 2 polypeptide	-1.46	8.869	-5.09	0.000533	0.12117
1927	1417596_at	Eppb9	endothelial precursor protein B9	0.967	8.253	5.08	0.000537	0.11386
2747	1418416_x_at	Psg23	pregnancy-specific glycoprotein 23	0.611	4.017	5.08	0.000539	0.10996
16383	1448271_a_at	Ddx21	DEAD (Asp-Glu-Ala-Asp) box polypeptide 21	1.1	8.337	5.07	0.000543	0.10343
6348	1422153_a_at	Asb11	ankyrin repeat and SOCS box-containing protein 11	-1.52	2.764	-5.07	0.000544	0.10105
350	1416019_at	Dr1	down-regulator of transcription 1	2.38	8.147	5.07	0.000547	0.09491
10979	1426784_at	Trim47	tripartite motif protein 47	-0.704	8.974	-5.06	0.000552	0.08687
20603	1452540_a_at	Hist1h2bp	histone 1, H2bp	0.637	11.937	5.06	0.000557	0.0769
14526	1435881_at	Map3k12	mitogen activated protein kinase kinase kinase 12	-0.851	10.478	-5.05	0.000558	0.07536
1397	1417066_at	Cabc1	chaperone, ABC1 activity of bc1 complex like (S. pombe)	-0.856	8.54	-5.05	0.00056	0.07164
7361	1423166_at	Cd36	CD36 antigen	-1.17	10.949	-5.05	0.000563	0.06678
13882	1434235_at	Slc20a2	solute carrier family 20, member 2	-0.628	9.434	-5.05	0.000564	0.06581
8434	1424239_at	2310066E14Rik	RIKEN cDNA 2310066E14 gene	-1.21	7.375	-5.01	0.000597	0.00847
691	1416360_at	Snag1	sorting nexin associated golgi protein 1	1.41	6.372	4.99	0.000611	-0.01513
11075	1426880_at	BC026657	cDNA sequence BC026657	-1.2	9.145	-4.99	0.000612	-0.0152
1708	1417377_at	D9Ertd341e	DNA segment, Chr 9, ERATO Doi 341, expressed	-1.03	7.943	-4.98	0.00062	-0.02827
17934	1449871_at	Tbx18	T-box18	-0.9	3.577	-4.98	0.000622	-0.03139
21726	1455958_s_at	9130017A15Rik	RIKEN cDNA 9130017A15 gene	-0.676	10.116	-4.98	0.000622	-0.03165
3546	1419215_at	Aox4	aldehyde oxidase 4	-0.959	3.979	-4.97	0.000629	-0.04327
8974	1424779_at	D10Ucla1	DNA segment, Chr 10, University of California at Los Angeles 1	1.16	8.872	4.97	0.000631	-0.04664
10199	1426004_a_at	Tgm2	transglutaminase 2, C polypeptide	1.8	7.702	4.97	0.000632	-0.04744
12373	1428229_at	Prkcn	protein kinase C, nu	-1.19	8.363	-4.97	0.000633	-0.04906
12621	1428871_at	Casc3	cancer susceptibility candidate 3	-0.684	10.538	-4.96	0.000637	-0.05491
20577	1452514_a_at	Kit	kit oncogene	-1.17	7.347	-4.96	0.000637	-0.05501
1337	1417006_at	Commd4	COMM domain containing 4	0.427	10.434	4.96	0.000643	-0.0652
14647	1436300_at	Ripk5	receptor interacting protein kinase 5	-0.703	9.461	-4.95	0.000646	-0.06966
5358	1421163_a_at	Nfia	nuclear factor I/A	-1.76	6.862	-4.95	0.000648	-0.07188
5404	1421209_s_at	Ikbkg	inhibitor of kappaB kinase gamma	1.76	8.039	4.95	0.000648	-0.07315
464	1416133_at	D030063F01Rik	RIKEN cDNA D030063F01 gene	-0.619	11.064	-4.95	0.000651	-0.07686
6967	1422772_at	C1galt1	core 1 UDP-galactose	2.17	8.023	4.94	0.000658	-0.08741
13794	1434032_at	AV028425	expressed sequence AV028425	-0.48	1.687	-4.93	0.000663	-0.09538
22613	1460733_at	AA407659	expressed sequence AA407659	-0.778	9.574	-4.93	0.000664	-0.0972
6946	1422751_at	Tle1	transducin-like enhancer of split 1, homolog of Drosophila E(spl)	-1.37	6.347	-4.93	0.00067	-0.10608
11763	1427568_a_at	4921524P20Rik	RIKEN cDNA 4921524P20 gene	0.729	6.699	4.92	0.000678	-0.11793
560	1416229_at	Rfk	riboflavin kinase	0.564	10.325	4.91	0.000689	-0.13319
1037	1416706_at	Rpe	ribulose-5-phosphate-3-epimerase	0.923	9.75	4.91	0.000689	-0.13377
21796	1456084_x_at	Fmod	fibromodulin	-1.51	13.384	-4.9	0.000692	-0.1374
6647	1422452_at	Bag3	Bcl2-associated athanogene 3	-0.613	10.905	-4.9	0.000692	-0.1376
12924	1430332_a_at	Gusb	glucuronidase, beta	2.44	6.938	4.9	0.000696	-0.14332
457	1416126_at	Rpo1-2	RNA polymerase 1-2	-0.463	5.748	-4.89	0.000703	-0.15403
4888	1420693_at	Myom1	myomesin 1	-2.01	8.094	-4.89	0.000712	-0.16606
21028	1453740_a_at	Ccnl2	cyclin L2	5.33	7.002	4.88	0.000716	-0.17218
9723	1425528_at	Prrx1	paired related homeobox 1	-0.631	9.49	-4.88	0.000717	-0.17296
11257	1427062_at	Rbbp8	retinoblastoma binding protein 8	1.13	7.562	4.88	0.000719	-0.17645
4913	1420718_at	Odz2	odd Oz/ten-m homolog 2 (Drosophila)	-0.746	7.374	-4.86	0.00074	-0.20411
12290	1428095_a_at	Tmem24	transmembrane protein 24	-0.877	7.098	-4.85	0.000744	-0.21019
2913	1418582_at	Cbfa2t3h	core-binding factor, runt domain, alpha subunit 2, translocated to, 3 homolog (human)	-0.799	5.678	-4.85	0.000748	-0.21514
19448	1451385_at	2310056P07Rik	RIKEN cDNA 2310056P07 gene	0.571	12.193	4.85	0.000748	-0.21556
10122	1425927_a_at	Atf5	activating transcription factor 5	-0.471	10.604	-4.85	0.000751	-0.21907
5208	1421013_at	Pitpnb	phosphatidylinositol transfer protein, beta	3.59	9.105	4.85	0.000751	-0.21963
11360	1427165_at	Il13ra1	interleukin 13 receptor, alpha 1	0.996	10.875	4.85	0.000754	-0.22338
6688	1422493_at	Cpox	coproporphyrinogen oxidase	-0.982	7.389	-4.84	0.000763	-0.23482
13778	1433995_s_at	D16Bwg1543e	DNA segment, Chr 16, Brigham & Women's Genetics 1543 expressed	-0.569	11.183	-4.83	0.000768	-0.24171
10443	1426248_at	Farp1	FERM, RhoGEF (Arhgef) and pleckstrin domain protein 1 (chondrocyte-derived)	-0.828	11.098	-4.83	0.000772	-0.24683
11062	1426867_at	Dmrt2	doublesex and mab-3 related transcription factor 2	-0.958	2.65	-4.83	0.000773	-0.24792
12668	1429052_at	Ptprd	protein tyrosine phosphatase, receptor type, D	-1.39	6.478	-4.82	0.000779	-0.25502
7675	1423480_at	1500002M01Rik	RIKEN cDNA 1500002M01 gene	-0.888	6.32	-4.82	0.00078	-0.25695
6090	1421895_at	Eif2s3x	eukaryotic translation initiation factor 2, subunit 3, structural gene X-linked	3.43	9.189	4.82	0.000781	-0.2579
12704	1429198_at	1810030O07Rik	RIKEN cDNA 1810030O07 gene	3.35	7.646	4.81	0.000797	-0.27808
6298	1422103_a_at	Stat5b	signal transducer and activator of transcription 5B	-0.674	9.333	-4.81	0.000798	-0.2787
4840	1420645_at	Rnf110	ring finger protein 110	-0.936	5.802	-4.8	0.000801	-0.28327
9359	1425164_a_at	Phkg1	phosphorylase kinase gamma 1	-1.88	6.038	-4.8	0.000805	-0.28737
280	1415949_at	Cpe	carboxypeptidase E	-0.827	13.044	-4.8	0.000806	-0.28927
13941	1434369_a_at	Cryab	crystallin, alpha B	-1.05	11.778	-4.8	0.000806	-0.28935
16821	1448709_at	Arid1a	AT rich interactive domain 1A (Swi1 like)	-0.884	10.389	-4.8	0.000806	-0.28961
12127	1427932_s_at	NA	NA	3.81	10.096	4.79	0.000818	-0.30412
11640	1427445_a_at	Ttn	titin	-1.68	11.074	-4.79	0.00082	-0.30683
8359	1424164_at	Mrpl50	mitochondrial ribosomal protein L50	1.06	7.613	4.79	0.000823	-0.30987
873	1416542_at	Phf1	PHD finger protein 1	-0.735	3.734	-4.78	0.000824	-0.31093
13615	1433597_at	9430010O03Rik	RIKEN cDNA 9430010O03 gene	-0.578	11.452	-4.78	0.000826	-0.31314
14471	1435754_at	D6Bwg1452e	DNA segment, Chr 6, Brigham & Women's Genetics 1452 expressed	-0.965	9.104	-4.78	0.000826	-0.31316
15980	1442006_at	NA	NA	-1.18	9.609	-4.77	0.000836	-0.32548
16797	1448685_at	2900010M23Rik	RIKEN cDNA 2900010M23 gene	0.637	12.156	4.77	0.000837	-0.32685
13520	1433448_at	B430110G05Rik	RIKEN cDNA B430110G05 gene	-0.982	7.715	-4.77	0.000839	-0.32879
5113	1420918_at	Sgk3	serum/glucocorticoid regulated kinase 3	1.44	8.701	4.77	0.000847	-0.33866
12917	1430293_a_at	1300006N24Rik	RIKEN cDNA 1300006N24 gene	0.485	10.156	4.76	0.000854	-0.34667
10355	1426160_a_at	Stk16	serine/threonine kinase 16	0.93	7.205	4.76	0.000859	-0.35226
12323	1428129_at	Lman1	lectin, mannose-binding, 1	1.57	9.037	4.76	0.00086	-0.35412
5297	1421102_a_at	Vamp3	vesicle-associated membrane protein 3	5.22	8.362	4.75	0.000861	-0.35486
15354	1438040_a_at	Targ2	transforming growth factor alpha regulated gene 2	4.27	10.43	4.75	0.000869	-0.36394
8324	1424129_at	1200003O06Rik	RIKEN cDNA 1200003O06 gene	0.981	10.825	4.74	0.000877	-0.37272
12628	1428880_at	0610038F07Rik	RIKEN cDNA 0610038F07 gene	0.464	10.107	4.74	0.000881	-0.37791
786	1416455_a_at	Cryab	crystallin, alpha B	-1.18	11.754	-4.73	0.000888	-0.38537
13779	1433999_at	Slk	STE20-like kinase (yeast)	-0.608	9.883	-4.73	0.000896	-0.39473
59	1415728_at	Pabpn1	poly(A) binding protein, nuclear 1	-0.823	10.386	-4.72	0.000908	-0.40796
7886	1423691_x_at	Krt2-8	keratin complex 2, basic, gene 8	-1.22	3.952	-4.72	0.000909	-0.40849
1122	1416791_a_at	Nxf1	nuclear RNA export factor 1 homolog (S. cerevisiae)	-0.544	9.549	-4.71	0.000915	-0.41557
12478	1428467_at	1190002A23Rik	RIKEN cDNA 1190002A23 gene	-0.501	4.02	-4.71	0.000916	-0.4167
22348	1460324_at	Dnmt3a	DNA methyltransferase 3A	-1.64	5.754	-4.7	0.00093	-0.43109
10791	1426596_a_at	Smn1	survival motor neuron 1	-0.622	8.492	-4.69	0.000944	-0.44662
14479	1435767_at	Scn3b	sodium channel, voltage-gated, type III, beta	-0.466	2.165	-4.68	0.000961	-0.46387
13633	1433640_at	NA	NA	-1.33	4.274	-4.68	0.000961	-0.46408
19652	1451589_at	Gats	opposite strand transcription unit to Stag3	-2.13	6.462	-4.67	0.00097	-0.47302
8245	1424050_s_at	Fgfr1	fibroblast growth factor receptor 1	-1.24	9.194	-4.66	0.000991	-0.49487
15051	1437324_x_at	Fmod	fibromodulin	-1.38	10.653	-4.66	0.000997	-0.50088
2645	1418314_a_at	NA	NA	-1.54	6.241	-4.65	0.001	-0.50747
853	1416522_a_at	Grcc10	gene rich cluster, C10 gene	0.579	11.356	4.65	0.00101	-0.50854
12356	1428194_at	Usp9x	ubiquitin specific protease 9, X chromosome	-1.15	8.367	-4.65	0.00101	-0.51318
580	1416249_at	BC004012	cDNA sequence BC004012	2.12	9.702	4.64	0.00101	-0.51654
14170	1434893_at	NA	NA	-1.88	6.524	-4.64	0.00102	-0.52205
6241	1422046_at	Itgam	integrin alpha M	2.4	5.776	4.64	0.00102	-0.52213
15174	1437615_s_at	5730409F24Rik	RIKEN cDNA 5730409F24 gene	-0.819	8.719	-4.64	0.00103	-0.5299
21459	1455236_x_at	4930412F15Rik	RIKEN cDNA 4930412F15 gene	0.671	12.748	4.63	0.00103	-0.53316
22373	1460349_at	BC006909	cDNA sequence BC006909	-0.578	9.142	-4.62	0.00104	-0.54604
289	1415958_at	Slc2a4	solute carrier family 2 (facilitated glucose transporter), member 4	-2.09	8.932	-4.62	0.00104	-0.54711
633	1416302_at	Ebf1	early B-cell factor 1	-0.917	6.602	-4.62	0.00105	-0.55012
15086	1437394_at	Centg2	centaurin, gamma 2	-0.833	3.585	-4.62	0.00105	-0.55609
561	1416230_at	Rfk	riboflavin kinase	0.602	10.734	4.62	0.00106	-0.55679
20170	1452107_s_at	Npnt	nephronectin	-1.08	5.536	-4.61	0.00107	-0.57167
3025	1418694_at	Kcmf1	potassium channel modulatory factor 1	-0.905	8.978	-4.61	0.00107	-0.57363
4397	1420142_s_at	Pa2g4	proliferation-associated 2G4	-0.811	10.695	-4.6	0.00108	-0.58323
16463	1448351_at	Coro1b	coronin, actin binding protein 1B	0.815	10.357	4.58	0.00111	-0.60555
21303	1454822_x_at	AB023957	cDNA sequence AB023957	-0.774	9.826	-4.58	0.00111	-0.60904
3292	1418961_at	1110005F07Rik	RIKEN cDNA 1110005F07 gene	0.876	8.173	4.58	0.00111	-0.60981
11215	1427020_at	Scara3	scavenger receptor class A, member 3	-1.18	11.007	-4.58	0.00112	-0.6122
12347	1428172_at	Prpf39	PRP39 pre-mRNA processing factor 39 homolog (yeast)	-1.91	6.382	-4.58	0.00112	-0.61309
12332	1428140_at	Oxct1	3-oxoacid CoA transferase 1	0.71	11.946	4.56	0.00115	-0.64287
16484	1448372_a_at	Tmem4	transmembrane protein 4	0.697	11.286	4.56	0.00116	-0.64797
8894	1424699_at	4921511K06Rik	RIKEN cDNA 4921511K06 gene	-0.699	8.642	-4.56	0.00116	-0.64883
14118	1434776_at	Sema5a	sema domain, seven thrombospondin repeats (type 1 and type 1-like), transmembrane domain (TM) and short cytoplasmic domain, (semaphorin) 5A	-1.28	4.269	-4.55	0.00116	-0.65326
10135	1425940_a_at	Ssbp3	single-stranded DNA binding protein 3	-0.866	8.647	-4.55	0.00117	-0.65677
3387	1419056_at	Rtn2	reticulon 2 (Z-band associated protein)	-1.92	9.507	-4.54	0.00118	-0.66443
15132	1437513_a_at	Tde2	tumor differentially expressed 2	5.46	7.762	4.54	0.00118	-0.66519
19770	1451707_s_at	Slc41a3	solute carrier family 41, member 3	-1.34	4.164	-4.54	0.00118	-0.66548
12415	1428311_at	2810012H18Rik	RIKEN cDNA 2810012H18 gene	-0.789	10.648	-4.54	0.00118	-0.67083
18254	1450191_a_at	Sox13	SRY-box containing gene 13	-0.562	7.163	-4.54	0.00119	-0.67352
13050	1431020_a_at	Fgfr1op2	FGFR1 oncogene partner 2	1.04	9.981	4.54	0.00119	-0.67808
12722	1429253_at	Zfp262	zinc finger protein 262	-1.5	3.783	-4.53	0.00119	-0.6802
18938	1450875_at	Gpr37	G protein-coupled receptor 37	-0.701	2.871	-4.53	0.0012	-0.68495
15508	1438458_a_at	1110004P21Rik	RIKEN cDNA 1110004P21 gene	-0.69	10.619	-4.53	0.0012	-0.68806
14325	1435321_at	3732412D22Rik	RIKEN cDNA 3732412D22 gene	-2.05	8.805	-4.53	0.00121	-0.69207
4132	1419812_s_at	D11Ertd99e	DNA segment, Chr 11, ERATO Doi 99, expressed	0.461	11.582	4.52	0.00122	-0.70028
3623	1419292_at	Htra3	serine protease HTRA3	-0.726	10.078	-4.52	0.00122	-0.70245
17231	1449119_at	Arih2	ariadne homolog 2 (Drosophila)	0.657	7.806	4.52	0.00123	-0.70567
7654	1423459_at	Cops2	COP9 (constitutive photomorphogenic) homolog, subunit 2 (Arabidopsis thaliana)	0.862	11.647	4.51	0.00123	-0.71305
4069	1419738_a_at	Tpm2	tropomyosin 2, beta	-0.597	12.093	-4.51	0.00124	-0.7151
12402	1428288_at	2310051E17Rik	RIKEN cDNA 2310051E17 gene	-0.433	11.195	-4.51	0.00124	-0.71896
15225	1437718_x_at	Fmod	fibromodulin	-1.39	12.051	-4.51	0.00125	-0.72205
17908	1449845_a_at	Ephb4	Eph receptor B4	-1.27	7.122	-4.5	0.00126	-0.73429
11605	1427410_at	4932411A06Rik	RIKEN cDNA 4932411A06 gene	1.98	5.586	4.49	0.00127	-0.74176
2512	1418181_at	Ptp4a3	protein tyrosine phosphatase 4a3	-1.46	10.355	-4.49	0.00127	-0.7445
4755	1420560_at	Chrne	cholinergic receptor, nicotinic, epsilon polypeptide	-2.53	4.778	-4.49	0.00127	-0.74494
16982	1448870_at	Ltbp1	latent transforming growth factor beta binding protein 1	-1.47	7.629	-4.49	0.00128	-0.74611
16812	1448700_at	G0s2	G0/G1 switch gene 2	-1.35	9.392	-4.49	0.00128	-0.74915
14406	1435537_at	Ptprd	protein tyrosine phosphatase, receptor type, D	-0.931	6.585	-4.49	0.00128	-0.74922
3086	1418755_at	Tbx15	T-box 15	-1.55	8.588	-4.49	0.00129	-0.75364
8464	1424269_a_at	Myl6	myosin, light polypeptide 6, alkali, smooth muscle and non-muscle	0.433	13.652	4.48	0.00129	-0.75659
9144	1424949_at	Ureb1	upstream regulatory element binding protein 1e	-1.54	5.337	-4.48	0.00129	-0.75905
16642	1448530_at	Gmpr	guanosine monophosphate reductase	-1.18	7.937	-4.48	0.00129	-0.76021
4910	1420715_a_at	Pparg	peroxisome proliferator activated receptor gamma	-1	9.082	-4.48	0.0013	-0.76651
18705	1450642_at	3110001I20Rik	RIKEN cDNA 3110001I20 gene	-1.04	11.212	-4.47	0.00131	-0.77309
19172	1451109_a_at	Nedd4	neural precursor cell expressed, developmentally down-regulted gene 4	3.11	11.663	4.47	0.00131	-0.77465
14292	1435219_x_at	4921513J16Rik	RIKEN cDNA 4921513J16 gene	1.27	10.651	4.47	0.00132	-0.7794
18079	1450016_at	Ccng1	cyclin G1	1.9	8.872	4.47	0.00132	-0.78317
5210	1421015_s_at	Pole3	polymerase (DNA directed), epsilon 3 (p17 subunit)	0.615	7.795	4.47	0.00133	-0.78372
16665	1448553_at	Myh7	myosin, heavy polypeptide 7, cardiac muscle, beta	-4.02	7.274	-4.46	0.00134	-0.79388
7068	1422873_at	Prg2	proteoglycan 2, bone marrow	-2.34	4.204	-4.45	0.00135	-0.80462
14123	1434787_at	AI854770	expressed sequence AI854770	-0.77	6.896	-4.45	0.00136	-0.80915
22615	1460735_at	Svil	supervillin	-0.855	6.295	-4.45	0.00136	-0.81195
12176	1427981_a_at	Csad	cysteine sulfinic acid decarboxylase	-0.522	8.699	-4.44	0.00137	-0.81437
17595	1449483_at	Polk	polymerase (DNA directed), kappa	-0.749	6.895	-4.44	0.00139	-0.82833
10978	1426783_at	Dhfr	dihydrofolate reductase	-0.668	8.825	-4.43	0.0014	-0.83948
10089	1425894_at	Mrgprf	MAS-related GPR, member F	-1.18	8.149	-4.43	0.0014	-0.84099
10094	1425899_a_at	Itsn1	intersectin 1 (SH3 domain protein 1A)	1.35	7.51	4.43	0.00141	-0.84269
21558	1455546_s_at	Sf3a2	splicing factor 3a, subunit 2	-0.524	11.044	-4.42	0.00141	-0.84684
7061	1422866_at	Col13a1	procollagen, type XIII, alpha 1	-1.16	3.942	-4.42	0.00142	-0.84924
522	1416191_at	Sec61a1	Sec61 alpha 1 subunit (S. cerevisiae)	6.99	7.532	4.42	0.00142	-0.85289
12750	1429370_a_at	Psmd11	proteasome (prosome, macropain) 26S subunit, non-ATPase, 11	-0.48	10.424	-4.41	0.00144	-0.86725
1479	1417148_at	Pdgfrb	platelet derived growth factor receptor, beta polypeptide	-0.82	6.472	-4.41	0.00144	-0.86947
9226	1425031_at	Fcmd	Fukuyama type congenital muscular dystrophy homolog (human)	-0.712	4.708	-4.4	0.00145	-0.87641
18917	1450854_at	Pa2g4	proliferation-associated 2G4	-0.702	8.467	-4.4	0.00146	-0.88044
6142	1421947_at	Gng12	guanine nucleotide binding protein (G protein), gamma 12	0.755	10.88	4.39	0.00148	-0.89155
20408	1452345_at	Lmod2	leiomodin 2 (cardiac)	-1.43	9.679	-4.39	0.00149	-0.90105
4922	1420727_a_at	Tmlhe	trimethyllysine hydroxylase, epsilon	0.619	8.675	4.39	0.00149	-0.90136
21525	1455441_at	Map3k7	mitogen activated protein kinase kinase kinase 7	-0.682	9.652	-4.39	0.00149	-0.90199
20347	1452284_at	Ptprz1	protein tyrosine phosphatase, receptor type Z, polypeptide 1	-1.13	6.721	-4.38	0.0015	-0.90784
14468	1435738_x_at	4930412F15Rik	RIKEN cDNA 4930412F15 gene	0.701	12.878	4.38	0.0015	-0.90822
18443	1450380_at	AU040950	expressed sequence AU040950	-0.764	9.683	-4.38	0.00151	-0.9118
9745	1425550_a_at	Prkar1a	protein kinase, cAMP dependent regulatory, type I, alpha	0.572	11.608	4.38	0.00151	-0.91213
8361	1424166_at	Msh3	mutS homolog 3 (E. coli)	-1.41	4.938	-4.38	0.00151	-0.91302
20812	1452823_at	Gstk1	glutathione S-transferase kappa 1	0.75	9.62	4.38	0.00151	-0.91309
7752	1423557_at	Ifngr2	interferon gamma receptor 2	1.22	7.808	4.38	0.00151	-0.9151
20414	1452351_at	C030027K23Rik	RIKEN cDNA C030027K23 gene	-1.12	7.118	-4.37	0.00154	-0.93277
21396	1455066_s_at	9130229H14Rik	RIKEN cDNA 9130229H14 gene	-0.678	9.705	-4.36	0.00155	-0.93711
7323	1423128_at	Aip	aryl-hydrocarbon receptor-interacting protein	0.604	10.155	4.36	0.00155	-0.9376
2065	1417734_at	Akap8l	A kinase (PRKA) anchor protein 8-like	-1.11	6.292	-4.35	0.00157	-0.95203
8557	1424362_at	D830019K17Rik	RIKEN cDNA D830019K17 gene	-1.64	3.673	-4.35	0.00157	-0.95391
15249	1437772_s_at	Fuca1	fucosidase, alpha-L- 1, tissue	5.25	8.017	4.35	0.00159	-0.96357
13863	1434190_at	Sms	spermine synthase	-0.569	8.378	-4.34	0.0016	-0.9703
19135	1451072_a_at	Rnf4	ring finger protein 4	3.21	8.986	4.34	0.0016	-0.97248
19036	1450973_s_at	Mapkbp1	mitogen activated protein kinase binding protein 1	-0.416	8.21	-4.34	0.00161	-0.97649
8861	1424666_at	5430405G24Rik	RIKEN cDNA 5430405G24 gene	-0.811	8.034	-4.34	0.00161	-0.97865
16846	1448734_at	Cp	ceruloplasmin	-0.729	9.051	-4.33	0.00162	-0.9814
14112	1434757_at	Cbfa2t2h	core-binding factor, runt domain, alpha subunit 2, translocated to, 2 homolog (human)	-0.85	8.776	-4.33	0.00162	-0.98154
20986	1453569_s_at	Mark4	MAP/microtubule affinity-regulating kinase 4	-0.811	9.045	-4.33	0.00162	-0.98409
18165	1450102_a_at	Amfr	autocrine motility factor receptor	-0.578	10.977	-4.32	0.00165	-1.00024
10708	1426513_at	Rbm28	RNA binding motif protein 28	-0.83	8.724	-4.32	0.00166	-1.0054
17211	1449099_at	Lrba	LPS-responsive beige-like anchor	-0.776	10.017	-4.32	0.00166	-1.01005
17185	1449073_at	1110055E19Rik	RIKEN cDNA 1110055E19 gene	-1.59	8.028	-4.32	0.00166	-1.01023
7821	1423626_at	Dst	dystonin	-0.975	9.787	-4.32	0.00167	-1.01091
8350	1424155_at	Fabp4	fatty acid binding protein 4, adipocyte	-0.347	3.444	-4.31	0.00167	-1.01417
18822	1450759_at	Bmp6	bone morphogenetic protein 6	-1.36	6.74	-4.31	0.00167	-1.01485
12425	1428327_at	2310001H13Rik	RIKEN cDNA 2310001H13 gene	-0.769	9.323	-4.31	0.00168	-1.01895
1929	1417598_a_at	Fxr1h	fragile X mental retardation gene 1, autosomal homolog	-0.607	10.02	-4.31	0.00169	-1.02512
19406	1451343_at	2210415M20Rik	RIKEN cDNA 2210415M20 gene	0.84	8.441	4.3	0.00171	-1.03661
7470	1423275_at	Ddx26	DEAD/H (Asp-Glu-Ala-Asp/His) box polypeptide 26	-1.33	7.069	-4.3	0.00171	-1.03772
17600	1449488_at	Pitx1	paired-like homeodomain transcription factor 1	-0.391	1.728	-4.29	0.00172	-1.04503
22513	1460631_at	Ogt	O-linked N-acetylglucosamine (GlcNAc) transferase (UDP-N-acetylglucosamine	-1.5	9.433	-4.29	0.00172	-1.04544
15851	1439375_x_at	Aldoa	aldolase 1, A isoform	-0.568	12.909	-4.29	0.00172	-1.04576
18861	1450798_at	Tnxb	tenascin XB	-1.72	10.414	-4.29	0.00173	-1.04603
13853	1434162_at	9830127L17Rik	RIKEN cDNA 9830127L17 gene	-0.39	10.012	-4.29	0.00173	-1.05025
11059	1426864_a_at	Ncam1	neural cell adhesion molecule 1	-2.03	4.854	-4.29	0.00174	-1.05501
12385	1428249_at	Pygo2	pygopus 2	-0.378	9.713	-4.28	0.00175	-1.06222
10868	1426673_at	Cdh3	cadherin 3	-0.928	5.531	-4.28	0.00175	-1.063
8791	1424596_s_at	Lmcd1	LIM and cysteine-rich domains 1	-1.99	10.455	-4.28	0.00177	-1.07048
19682	1451619_at	Golph3l	golgi phosphoprotein 3-like	1.65	3.7	4.27	0.00178	-1.07463
12560	1428698_at	2310004I03Rik	RIKEN cDNA 2310004I03 gene	-0.67	9.518	-4.27	0.00178	-1.0756
1464	1417133_at	Pmp22	peripheral myelin protein	-0.559	12.773	-4.27	0.00179	-1.08105
14615	1436198_at	Prep	prolyl endopeptidase	-0.613	5.255	-4.27	0.00179	-1.08397
13174	1431475_a_at	Hoxa10	homeo box A10	-1.28	7.448	-4.27	0.0018	-1.08652
9465	1425270_at	Kif1b	kinesin family member 1B	-1.08	8.822	-4.26	0.0018	-1.08911
11046	1426851_a_at	Nov	nephroblastoma overexpressed gene	-1.72	10.32	-4.26	0.00181	-1.09146
5276	1421081_a_at	Banf1	barrier to autointegration factor 1	0.362	11.771	4.26	0.00181	-1.09428
14402	1435530_at	C77823	expressed sequence C77823	-1.05	9.119	-4.26	0.00181	-1.09481
499	1416168_at	Serpinf1	serine (or cysteine) proteinase inhibitor, clade F, member 1	-0.703	12.756	-4.26	0.00182	-1.09691
3996	1419665_a_at	Nupr1	nuclear protein 1	-0.654	12.681	-4.26	0.00182	-1.09904
5298	1421103_at	Bmp2k	BMP2 inducible kinase	-0.813	3.889	-4.25	0.00183	-1.10327
9121	1424926_at	Sec63	SEC63-like (S. cerevisiae)	2.36	7.424	4.25	0.00184	-1.10977
1052	1416721_s_at	Sfrs6	splicing factor, arginine/serine-rich 6	-0.618	11.791	-4.25	0.00185	-1.11508
13957	1434410_at	BC043118	cDNA sequence BC043118	-0.739	7.735	-4.24	0.00186	-1.11897
8975	1424780_a_at	D10Ucla1	DNA segment, Chr 10, University of California at Los Angeles 1	-1.03	10.95	-4.24	0.00186	-1.11941
2664	1418333_at	Mtf1	metal response element binding transcription factor 1	-0.73	7.811	-4.24	0.00186	-1.12034
18085	1450022_at	Gtpbp1	GTP binding protein 1	2.93	6.946	4.24	0.00186	-1.12131
2672	1418341_at	Rab4a	RAB4A, member RAS oncogene family	-1.82	2.932	-4.24	0.00186	-1.12268
451	1416120_at	Rrm2	ribonucleotide reductase M2	0.911	7.572	4.24	0.00187	-1.12549
8085	1423890_x_at	Atp1b1	ATPase, Na+/K+ transporting, beta 1 polypeptide	-1.1	11.894	-4.24	0.00188	-1.13234
7386	1423191_at	Fnbp4	formin binding protein 4	-0.694	7.955	-4.24	0.00188	-1.13235
22139	1459890_s_at	1110008P14Rik	RIKEN cDNA 1110008P14 gene	0.396	11.516	4.23	0.00188	-1.13372
19601	1451538_at	Sox9	SRY-box containing gene 9	-1.12	5.47	-4.23	0.00189	-1.13449
6052	1421857_at	Adam17	a disintegrin and metalloproteinase domain 17	5.44	6.802	4.23	0.0019	-1.14097
2397	1418066_at	Cfl2	cofilin 2, muscle	-1.15	9.204	-4.23	0.0019	-1.1412
11018	1426823_s_at	Psme4	proteasome (prosome, macropain) activator subunit 4	-0.535	11.132	-4.23	0.0019	-1.14329
18941	1450878_at	Sri	sorcin	0.633	11.147	4.23	0.00191	-1.14618
8696	1424501_at	4732497O03Rik	RIKEN cDNA 4732497O03 gene	-0.768	8.824	-4.23	0.00191	-1.14769
17603	1449491_at	Card10	caspase recruitment domain family, member 10	-1.05	8.821	-4.22	0.00194	-1.1604
6916	1422721_at	Tnk1	tyrosine kinase, non-receptor, 1	-0.471	2.522	-4.22	0.00194	-1.16123
22389	1460365_a_at	Dnm1	dynamin 1	-1.02	9.037	-4.22	0.00194	-1.16256
8679	1424484_at	Mobk1b	MOB1, Mps One Binder kinase activator-like 1B (yeast)	6.5	7.649	4.22	0.00194	-1.16326
4802	1420607_at	Rbm18	RNA binding motif protein 18	3.22	6.871	4.21	0.00194	-1.1649
1198	1416867_at	Bet1	blocked early in transport 1 homolog (S. cerevisiae)	0.956	8.308	4.21	0.00194	-1.16496
18242	1450179_at	Sost	sclerostin	-3.37	6.171	-4.21	0.00195	-1.16735
11224	1427029_at	Htra3	serine protease HTRA3	-1.98	6.911	-4.21	0.00197	-1.17667
16047	1444028_s_at	Dock9	dedicator of cytokinesis 9	-0.586	10.235	-4.21	0.00197	-1.1769
12355	1428193_at	Usp9x	ubiquitin specific protease 9, X chromosome	-1.12	9.202	-4.2	0.00198	-1.18479
20506	1452443_s_at	Helz	helicase with zinc finger domain	-0.67	7.152	-4.2	0.00199	-1.18798
7938	1423743_at	Arcn1	archain 1	3.15	8.654	4.2	0.00199	-1.18801
10352	1426157_a_at	Cd209b	CD209b antigen	1.81	7.663	4.2	0.00199	-1.18801
17689	1449577_x_at	Tpm2	tropomyosin 2, beta	-1.14	11.972	-4.2	0.00199	-1.18928
7560	1423365_at	Cacna1g	calcium channel, voltage-dependent, T type, alpha 1G subunit	-0.802	1.436	-4.2	0.002	-1.19513
1580	1417249_at	Polm	polymerase (DNA directed), mu	-0.61	4.587	-4.19	0.002	-1.19532
7435	1423240_at	Src	Rous sarcoma oncogene	-0.797	6.938	-4.19	0.00201	-1.19941
19215	1451152_a_at	Atp1b1	ATPase, Na+/K+ transporting, beta 1 polypeptide	-1.16	11.313	-4.19	0.00202	-1.20274
6883	1422688_a_at	Nras	neuroblastoma ras oncogene	0.557	10.066	4.19	0.00202	-1.20503
3008	1418677_at	Actn3	actinin alpha 3	-0.969	11.898	-4.19	0.00203	-1.20662
6323	1422128_at	Rpl14	ribosomal protein L14	0.975	10.466	4.18	0.00205	-1.21709
2290	1417959_at	Pdlim7	PDZ and LIM domain 7	-1.38	8.613	-4.18	0.00207	-1.22556
13919	1434328_at	na	hypothetical LOC381225	0.882	11.545	4.17	0.00207	-1.22609
15355	1438045_at	Eea1	early endosome antigen 1	-0.765	9.635	-4.17	0.00208	-1.23125
2268	1417937_at	Dact1	dapper homolog 1, antagonist of beta-catenin (xenopus)	-0.874	6.043	-4.17	0.0021	-1.24035
5145	1420950_at	Znrf1	zinc and ring finger 1	-1.07	1.63	-4.16	0.0021	-1.24264
18981	1450918_s_at	Src	Rous sarcoma oncogene	-1.1	6.608	-4.16	0.00211	-1.24766
16505	1448393_at	Cldn7	claudin 7	-0.403	2.678	-4.16	0.00212	-1.24999
7301	1423106_at	Ube2b	ubiquitin-conjugating enzyme E2B, RAD6 homology (S. cerevisiae)	0.565	10.789	4.16	0.00213	-1.25598
13955	1434402_at	1110053F04Rik	RIKEN cDNA 1110053F04 gene	-0.684	9.286	-4.15	0.00214	-1.25897
21110	1454018_at	Tlk2	tousled-like kinase 2 (Arabidopsis)	-1.46	5.108	-4.15	0.00214	-1.26046
18070	1450007_at	1500003O03Rik	RIKEN cDNA 1500003O03 gene	4.91	9.395	4.15	0.00214	-1.2621
1720	1417389_at	Gpc1	glypican 1	-0.556	10.042	-4.15	0.00215	-1.26402
6186	1421991_a_at	Igfbp4	insulin-like growth factor binding protein 4	4.91	8.258	4.15	0.00216	-1.27153
14004	1434515_at	Ncoa1	nuclear receptor coactivator 1	-1.16	8.692	-4.14	0.00218	-1.27972
6819	1422624_at	Rev1l	REV1-like (S. cerevisiae)	-0.89	8.058	-4.14	0.00218	-1.28008
8919	1424724_a_at	D16Ertd472e	DNA segment, Chr 16, ERATO Doi 472, expressed	1.64	8.226	4.14	0.00218	-1.28101
22497	1460569_x_at	Cldn3	claudin 3	-1.67	4.461	-4.14	0.00219	-1.28255
18950	1450887_at	Rqcd1	rcd1 (required for cell differentiation) homolog 1 (S. pombe)	-0.625	9.96	-4.14	0.00219	-1.28323
22068	1456748_a_at	Nipsnap1	4-nitrophenylphosphatase domain and non-neuronal SNAP25-like protein homolog 1 (C. elegans)	-1.54	4.525	-4.14	0.0022	-1.28651
1151	1416820_at	Cdc37	cell division cycle 37 homolog (S. cerevisiae)	-0.761	3.871	-4.13	0.00221	-1.29367
15205	1437685_x_at	Fmod	fibromodulin	-1.29	12.084	-4.13	0.00222	-1.29907
17171	1449059_a_at	Oxct1	3-oxoacid CoA transferase 1	0.52	12.25	4.13	0.00223	-1.29924
8009	1423814_at	Ddx41	DEAD (Asp-Glu-Ala-Asp) box polypeptide 41	0.646	8.831	4.13	0.00223	-1.30023
7090	1422895_at	Vamp4	vesicle-associated membrane protein 4	0.963	10.345	4.12	0.00224	-1.305
10941	1426746_at	1810026J23Rik	RIKEN cDNA 1810026J23 gene	-0.548	10.206	-4.12	0.00224	-1.30582
9045	1424850_at	Map3k1	mitogen activated protein kinase kinase kinase 1	-0.594	8.712	-4.12	0.00225	-1.3108
9215	1425020_at	Ubxd4	UBX domain containing 4	-0.775	11.37	-4.12	0.00226	-1.31577
10656	1426461_at	Ugp2	UDP-glucose pyrophosphorylase 2	-0.827	9.113	-4.11	0.00229	-1.3276
13254	1431760_a_at	C330016H24Rik	RIKEN cDNA C330016H24 gene	2.06	7.035	4.11	0.00229	-1.32774
7787	1423592_at	NA	NA	-0.897	9.176	-4.11	0.00229	-1.32786
7443	1423248_at	Nktr	natural killer tumor recognition sequence	-0.829	8.977	-4.1	0.00232	-1.33886
21792	1456080_a_at	Tde1	tumor differentially expressed 1	7.23	9.187	4.1	0.00232	-1.33907
1325	1416994_at	Ttc1	tetratricopeptide repeat domain 1	2.46	7.885	4.1	0.00232	-1.33931
14491	1435802_at	na	gene model 157, (NCBI)	-1.13	4.673	-4.1	0.00232	-1.33949
13614	1433595_at	Slc35d1	solute carrier family 35 (UDP-glucuronic acid/UDP-N-acetylgalactosamine dual transporter), member D1	-0.814	4.473	-4.1	0.00232	-1.33956
16293	1448181_at	Klf15	Kruppel-like factor 15	-0.471	7.664	-4.1	0.00232	-1.34063
3210	1418879_at	9030611O19Rik	RIKEN cDNA 9030611O19 gene	0.436	6.882	4.1	0.00232	-1.34173
1965	1417634_at	Sod3	superoxide dismutase 3, extracellular	4.89	7.374	4.1	0.00232	-1.3422
18449	1450386_at	Kpna3	karyopherin (importin) alpha 3	-0.464	9.943	-4.1	0.00233	-1.34513
2456	1418125_at	4632409L19Rik	RIKEN cDNA 4632409L19 gene	-0.481	8.204	-4.09	0.00234	-1.35062
16301	1448189_a_at	Fliih	flightless I homolog (Drosophila)	-0.755	9.593	-4.09	0.00234	-1.35102
9700	1425505_at	Mylk	myosin, light polypeptide kinase	-0.95	8.382	-4.09	0.00234	-1.35113
19194	1451131_at	Arl6ip1	ADP-ribosylation factor-like 6 interacting protein 1	1.72	10.68	4.09	0.00235	-1.35304
2459	1418128_at	Adcy6	adenylate cyclase 6	-1.25	7.913	-4.09	0.00235	-1.35399
6837	1422642_at	Cdc42ep3	CDC42 effector protein (Rho GTPase binding) 3	-0.505	7.563	-4.09	0.00236	-1.35604
6681	1422486_a_at	Smad4	MAD homolog 4 (Drosophila)	-0.736	10.393	-4.09	0.00236	-1.35803
8317	1424122_s_at	Commd1	COMM domain containing 1	0.717	11.114	4.09	0.00236	-1.35922
9145	1424950_at	Sox9	SRY-box containing gene 9	-1.11	9.188	-4.09	0.00237	-1.36085
13860	1434180_at	Plekhc1	pleckstrin homology domain containing, family C (with FERM domain) member 1	-0.552	10.977	-4.09	0.00237	-1.3628
10602	1426407_at	1600010O03Rik	RIKEN cDNA 1600010O03 gene	-0.558	11.568	-4.09	0.00238	-1.36429
1095	1416764_at	Ttc11	tetratricopeptide repeat domain 11	0.453	12.303	4.08	0.00238	-1.36565
20904	1453147_at	Polr3e	polymerase (RNA) III (DNA directed) polypeptide E	-0.414	2.143	-4.08	0.00238	-1.36631
13908	1434306_at	Rab3ip	RAB3A interacting protein	-0.698	7.482	-4.08	0.00238	-1.36703
2564	1418233_a_at	Trappc5	trafficking protein particle complex 5	0.563	7.785	4.08	0.00239	-1.36949
18010	1449947_s_at	NA	NA	-0.382	4.628	-4.08	0.00239	-1.371
12077	1427882_at	4930588M11Rik	RIKEN cDNA 4930588M11 gene	1.19	8.228	4.08	0.00239	-1.37132
12309	1428114_at	Slc14a1	solute carrier family 14 (urea transporter), member 1	-1.45	3.973	-4.08	0.0024	-1.37293
15856	1439381_x_at	Marveld1	MARVEL (membrane-associating) domain containing 1	-0.555	11.75	-4.08	0.0024	-1.37322
22145	1459902_at	2700007P21Rik	RIKEN cDNA 2700007P21 gene	0.864	6.812	4.08	0.00241	-1.37713
13959	1434416_a_at	A930017K11Rik	RIKEN cDNA A930017K11 gene	-2.66	6.837	-4.08	0.00241	-1.37798
663	1416332_at	Cirbp	cold inducible RNA binding protein	-1.6	10.07	-4.08	0.00241	-1.3791
12760	1429428_at	Tcf4	transcription factor 4	-0.99	8.057	-4.07	0.00242	-1.38139
11133	1426938_at	Nova1	neuro-oncological ventral antigen 1	-1.87	4.763	-4.07	0.00242	-1.38245
544	1416213_x_at	Surf4	surfeit gene 4	0.744	10.787	4.07	0.00242	-1.38468
12032	1427837_at	Igk-V32	immunoglobulin kappa chain variable 32 (V32)	-1.11	2.983	-4.07	0.00243	-1.38772
200	1415869_a_at	Trim28	tripartite motif protein 28	-0.565	11.256	-4.07	0.00245	-1.39498
15082	1437382_at	Orc4l	origin recognition complex, subunit 4-like (S. cerevisiae)	-0.754	9.554	-4.07	0.00245	-1.39565
22003	1456601_x_at	Fxyd2	FXYD domain-containing ion transport regulator 2	-1.31	8.76	-4.06	0.00246	-1.39934
2766	1418435_at	Mkrn1	makorin, ring finger protein, 1	1.27	8.93	4.06	0.00246	-1.40074
13680	1433736_at	Hcfc1	host cell factor C1	-0.825	10.039	-4.06	0.00247	-1.40372
9348	1425153_at	Myh2	myosin, heavy polypeptide 2, skeletal muscle, adult	-1.02	13.499	-4.06	0.00247	-1.40406
8507	1424312_at	Adipor1	adiponectin receptor 1	-1.74	9.516	-4.06	0.00248	-1.40808
6510	1422315_x_at	Phkg1	phosphorylase kinase gamma 1	-1.49	6.45	-4.06	0.00249	-1.4095
16841	1448729_a_at	2005-09-04	septin 4	-1.37	6.745	-4.05	0.0025	-1.41322
10574	1426379_at	Eif4b	eukaryotic translation initiation factor 4B	1.98	10.776	4.05	0.00251	-1.41867
21359	1454974_at	Ntn1	netrin 1	-1.23	9.373	-4.05	0.00252	-1.4211
19518	1451455_at	BC051244	cDNA sequence BC051244	-0.629	2.878	-4.05	0.00252	-1.42138
10930	1426735_at	2010002H18Rik	RIKEN cDNA 2010002H18 gene	-0.799	9.292	-4.05	0.00253	-1.42644
2242	1417911_at	Ccna2	cyclin A2	1.13	9.002	4.04	0.00254	-1.43246
1245	1416914_s_at	Mtvr2	mammary tumor virus receptor 2	-0.45	10.957	-4.04	0.00255	-1.43433
8968	1424773_at	1110012M11Rik	RIKEN cDNA 1110012M11 gene	0.485	7.979	4.04	0.00255	-1.43547
20502	1452439_s_at	Sfrs2	splicing factor, arginine/serine-rich 2 (SC-35)	-0.531	9.813	-4.04	0.00255	-1.43636
21923	1456399_at	Bace1	beta-site APP cleaving enzyme 1	-1.4	7.683	-4.04	0.00255	-1.43657
11472	1427277_at	Six1	sine oculis-related homeobox 1 homolog (Drosophila)	-1.98	4.918	-4.04	0.00255	-1.43677
17412	1449300_at	BC003236	cDNA sequence BC003236	1.33	8.355	4.04	0.00256	-1.43848
21532	1455466_at	Gpr133	G protein-coupled receptor 133	-1.08	7.943	-4.03	0.00258	-1.4476
16734	1448622_at	Lsm4	LSM4 homolog, U6 small nuclear RNA associated (S. cerevisiae)	0.631	10.962	4.03	0.00259	-1.44868
22585	1460704_at	Rfng	radical fringe gene homolog (Drosophila)	-0.44	7.971	-4.03	0.00259	-1.44902
17180	1449068_at	Zfp148	zinc finger protein 148	-1.29	7.238	-4.03	0.0026	-1.45313
12073	1427878_at	0610010O12Rik	RIKEN cDNA 0610010O12 gene	-0.722	9.609	-4.02	0.00262	-1.46127
21227	1454663_at	Eif5	eukaryotic translation initiation factor 5	0.91	12.158	4.02	0.00263	-1.46415
15398	1438165_x_at	Vat1	vesicle amine transport protein 1 homolog (T californica)	-0.626	10.846	-4.02	0.00263	-1.46583
21429	1455158_at	Itga3	integrin alpha 3	-1.19	7.197	-4.02	0.00265	-1.47452
126	1415795_at	Spin	spindlin	1.02	7.076	4.01	0.00266	-1.47653
1771	1417440_at	Arid1a	AT rich interactive domain 1A (Swi1 like)	-1.25	9.061	-4.01	0.00267	-1.48169
2499	1418168_at	Zcchc14	zinc finger, CCHC domain containing 14	-1.08	7.68	-4.01	0.00267	-1.48179
4394	1420138_at	Slc19a1	solute carrier family 19 (sodium/hydrogen exchanger), member 1	-0.902	7.041	-4.01	0.00267	-1.48182
8907	1424712_at	Elys	embryonic large molecule derived from yolk sac	-0.472	8.98	-4.01	0.00267	-1.48189
10554	1426359_at	5730454B08Rik	RIKEN cDNA 5730454B08 gene	-0.799	8.926	-4.01	0.00267	-1.482
3225	1418894_s_at	Pbx2	pre B-cell leukemia transcription factor 2	-0.689	8.828	-4.01	0.00268	-1.48367
13659	1433689_s_at	Rps9	ribosomal protein S9	0.413	13.975	4.01	0.00268	-1.48478
14616	1436201_x_at	Mbp	myelin basic protein	-1.13	8.731	-4.01	0.00269	-1.48711
509	1416178_a_at	Plekhb1	pleckstrin homology domain containing, family B (evectins) member 1	-0.723	5.847	-4.01	0.00269	-1.48778
10497	1426302_at	Tmprss4	transmembrane protease, serine 4	0.688	10.458	4.01	0.00269	-1.48964
3146	1418815_at	Cdh2	cadherin 2	-1.23	3.985	-4	0.00271	-1.49422
10760	1426565_at	Igf1r	insulin-like growth factor I receptor	-0.684	6.655	-3.99	0.00274	-1.50624
14853	1436884_x_at	Ewsr1	Ewing sarcoma breakpoint region 1	-0.55	10.913	-3.99	0.00277	-1.51622
19691	1451628_a_at	Ank3	ankyrin 3, epithelial	-1.64	7.62	-3.99	0.00277	-1.51814
13995	1434500_at	Ttyh2	tweety homolog 2 (Drosophila)	-0.922	9.51	-3.99	0.00278	-1.52033
19299	1451236_at	Rerg	RAS-like, estrogen-regulated, growth-inhibitor	-0.82	5.481	-3.98	0.00279	-1.52459
18181	1450118_a_at	Tnnt3	troponin T3, skeletal, fast	-0.947	13.201	-3.98	0.0028	-1.52692
3616	1419285_s_at	Cyhr1	cysteine and histidine rich 1	0.943	7.961	3.97	0.00283	-1.5389
5951	1421756_a_at	Gpr19	G protein-coupled receptor 19	-0.337	2.625	-3.97	0.00284	-1.54067
21854	1456228_x_at	Mbp	myelin basic protein	-0.992	9.024	-3.97	0.00285	-1.54524
11425	1427230_at	B930041F14Rik	RIKEN cDNA B930041F14 gene	-1.24	7.414	-3.97	0.00286	-1.54836
6174	1421979_at	Phex	phosphate regulating gene with homologies to endopeptidases on the X chromosome (hypophosphatemia, vitamin D resistant rickets)	-2.74	6.787	-3.97	0.00286	-1.54868
20537	1452474_a_at	Art3	ADP-ribosyltransferase 3	-1.47	8.998	-3.97	0.00287	-1.55132
14065	1434628_a_at	Rhpn2	rhophilin, Rho GTPase binding protein 2	-1.74	4.138	-3.97	0.00287	-1.55141
20794	1452774_at	Hnrpa3	heterogeneous nuclear ribonucleoprotein A3	-0.592	10.726	-3.96	0.00288	-1.55603
8037	1423842_a_at	Rnf41	ring finger protein 41	0.711	5.99	3.96	0.00289	-1.55802
3690	1419359_at	Clp1	cardiac lineage protein 1	-1.38	8.093	-3.96	0.00289	-1.55816
16286	1448174_at	Cul1	cullin 1	-0.297	9.96	-3.96	0.0029	-1.56148
21373	1455009_at	Cpd	carboxypeptidase D	-0.853	10.282	-3.96	0.0029	-1.56334
7327	1423132_a_at	na	similar to TGF beta-inducible nuclear protein 1 (L-name related LNR42)	0.607	12.602	3.96	0.0029	-1.56415
7258	1423063_at	Dnmt3a	DNA methyltransferase 3A	-1.22	6.885	-3.96	0.00291	-1.56509
12729	1429292_a_at	2310046K01Rik	RIKEN cDNA 2310046K01 gene	-0.505	7.064	-3.96	0.00291	-1.56576
7509	1423314_s_at	Pde7a	phosphodiesterase 7A	-1.05	4.705	-3.96	0.00292	-1.56855
20315	1452252_at	3830408P06Rik	RIKEN cDNA 3830408P06 gene	-0.901	8.793	-3.96	0.00292	-1.56865
9726	1425531_at	Znhit1	zinc finger, HIT domain containing 1	0.766	9.618	3.95	0.00294	-1.57678
5379	1421184_a_at	3300001H21Rik	RIKEN cDNA 3300001H21 gene	2.94	9.059	3.95	0.00295	-1.57863
13632	1433639_at	5730593F17Rik	RIKEN cDNA 5730593F17 gene	-0.795	8.324	-3.95	0.00295	-1.58096
14881	1436934_s_at	Aco2	aconitase 2, mitochondrial	-0.535	10.67	-3.95	0.00295	-1.58134
1150	1416819_at	Cdc37	cell division cycle 37 homolog (S. cerevisiae)	0.562	11.59	3.95	0.00296	-1.58158
3050	1418719_at	2410004L22Rik	RIKEN cDNA 2410004L22 gene	0.705	6.164	3.95	0.00296	-1.58358
21416	1455128_x_at	Tnrc6	trinucleotide repeat containing 6	-0.623	8.49	-3.94	0.00298	-1.58839
18639	1450576_a_at	Sf3a2	splicing factor 3a, subunit 2	-2	4.16	-3.94	0.00298	-1.59067
2541	1418210_at	Pfn2	profilin 2	-1.19	11.305	-3.94	0.00299	-1.59155
19807	1451744_a_at	Zadh1	zinc binding alcohol dehydrogenase, domain containing 1	0.856	6.074	3.93	0.00302	-1.60162
16541	1448429_at	Gyg1	glycogenin 1	-0.957	10.336	-3.93	0.00302	-1.60241
2346	1418015_at	Pum2	pumilio 2 (Drosophila)	-1.15	11.208	-3.93	0.00302	-1.6038
18251	1450188_s_at	Lipg	lipase, endothelial	-1.56	3.196	-3.93	0.00303	-1.60787
3752	1419421_at	Ank1	ankyrin 1, erythroid	-0.643	8.657	-3.93	0.00304	-1.60933
1732	1417401_at	Rai14	retinoic acid induced 14	3.84	5.543	3.93	0.00304	-1.61041
15844	1439368_a_at	Slc9a3r2	solute carrier family 9 (sodium/hydrogen exchanger), isoform 3 regulator 2	-1.35	7.323	-3.93	0.00304	-1.61106
12416	1428312_at	2810002D13Rik	RIKEN cDNA 2810002D13 gene	-0.532	7.783	-3.92	0.00307	-1.62064
10437	1426242_at	Polr2a	polymerase (RNA) II (DNA directed) polypeptide A	-1	10.369	-3.92	0.00308	-1.62211
17411	1449299_at	Lrp5	low density lipoprotein receptor-related protein 5	-1.44	5.819	-3.92	0.00308	-1.62289
19806	1451743_at	D19Wsu162e	DNA segment, Chr 19, Wayne State University 162, expressed	4.72	6.49	3.92	0.00308	-1.62316
22235	1460209_at	Usp39	ubiquitin specific protease 39	-0.497	9.454	-3.92	0.00308	-1.62349
61	1415730_at	5730453I16Rik	RIKEN cDNA 5730453I16 gene	-0.459	9.584	-3.92	0.00309	-1.62526
13679	1433733_a_at	Cry1	cryptochrome 1 (photolyase-like)	-1.19	8.119	-3.92	0.00309	-1.62547
576	1416245_at	0610033H09Rik	RIKEN cDNA 0610033H09 gene	0.345	11.328	3.92	0.00309	-1.62587
2876	1418545_at	Wasf1	WASP family 1	-0.727	3.64	-3.92	0.0031	-1.62877
7005	1422810_at	Zfp191	zinc finger protein 191	1.3	5.295	3.92	0.0031	-1.62904
3042	1418711_at	Pdgfa	platelet derived growth factor, alpha	-1.31	6.77	-3.92	0.0031	-1.62977
11177	1426982_at	E030034P13Rik	RIKEN cDNA E030034P13 gene	-0.775	8.173	-3.91	0.00311	-1.63282
21438	1455182_at	Kif1b	kinesin family member 1B	-0.948	10.122	-3.91	0.00311	-1.63383
16941	1448829_at	D19Mgi11	DNA Segment, Chr 19, Mouse Genome Informatics 11	-1	8.277	-3.91	0.00312	-1.63399
11357	1427162_a_at	Elk4	ELK4, member of ETS oncogene family	-0.799	10.726	-3.91	0.00312	-1.63587
10461	1426266_s_at	Arch	archease	0.651	10.022	3.91	0.00314	-1.6426
1279	1416948_at	Mrpl23	mitochondrial ribosomal protein L23	0.394	11.241	3.91	0.00315	-1.64374
2127	1417796_at	Gps2	G protein pathway suppressor 2	-0.81	8.208	-3.9	0.00317	-1.65188
659	1416328_a_at	Atp6v0e	ATPase, H+ transporting, V0 subunit	0.398	12.583	3.9	0.00317	-1.65235
16510	1448398_s_at	Rpl22	ribosomal protein L22	0.591	10.395	3.9	0.00318	-1.65486
44	1415713_a_at	Ddx24	DEAD (Asp-Glu-Ala-Asp) box polypeptide 24	-0.478	9.109	-3.9	0.00319	-1.65684
22258	1460232_s_at	Hsd3b6	hydroxysteroid dehydrogenase-6, delta<5>-3-beta	-2.75	4.321	-3.9	0.0032	-1.65981
15955	1440936_at	Synj2	synaptojanin 2	-0.941	5.179	-3.9	0.0032	-1.66111
13825	1434104_at	NA	NA	0.502	7.784	3.9	0.00321	-1.66333
18069	1450006_at	Ncoa4	nuclear receptor coactivator 4	2.53	9.655	3.89	0.00324	-1.67357
1224	1416893_at	3110001A13Rik	RIKEN cDNA 3110001A13 gene	2.1	9.083	3.89	0.00325	-1.67476
12398	1428280_at	Fip1l1	FIP1 like 1 (S. cerevisiae)	-0.695	8.919	-3.89	0.00325	-1.67501
2053	1417722_at	Pgls	6-phosphogluconolactonase	0.37	11.112	3.89	0.00325	-1.67719
4090	1419759_at	Abcb1a	ATP-binding cassette, sub-family B (MDR/TAP), member 1A	-0.936	5.831	-3.88	0.00326	-1.68012
19370	1451307_at	Mrpl14	mitochondrial ribosomal protein L14	0.456	9.923	3.88	0.00327	-1.68071
13695	1433783_at	Ldb3	LIM domain binding 3	-2.45	9.29	-3.88	0.00328	-1.68568
17129	1449017_at	Nutf2	nuclear transport factor 2	-0.771	6.283	-3.88	0.00329	-1.68823
16508	1448396_at	D1Bwg0491e	DNA segment, Chr 1, Brigham & Women's Genetics 0491 expressed	-0.641	9.798	-3.88	0.00329	-1.6895
338	1416007_at	Satb1	special AT-rich sequence binding protein 1	-2.36	6.474	-3.88	0.0033	-1.69033
18107	1450044_at	Fzd7	frizzled homolog 7 (Drosophila)	-1.46	8.465	-3.87	0.00332	-1.6981
1810	1417479_at	4930511A21Rik	RIKEN cDNA 4930511A21 gene	-0.892	3.154	-3.87	0.00333	-1.6991
11427	1427232_at	Sdccag33	serologically defined colon cancer antigen 33	-1	8.296	-3.87	0.00333	-1.69923
2409	1418078_at	Psme3	proteaseome (prosome, macropain) 28 subunit, 3	-1.02	9.811	-3.87	0.00333	-1.69935
478	1416147_at	Hspa4	heat shock protein 4	1.34	6.609	3.87	0.00333	-1.69959
10841	1426646_at	9130011J15Rik	RIKEN cDNA 9130011J15 gene	0.657	9.894	3.87	0.00333	-1.69966
4679	1420484_a_at	Vtn	vitronectin	-0.487	4.221	-3.87	0.00333	-1.70042
14783	1436747_at	NA	NA	0.465	10.593	3.87	0.00333	-1.70068
8883	1424688_at	Creb3l3	cAMP responsive element binding protein 3-like 3	0.779	6	3.87	0.00333	-1.70075
4592	1420397_a_at	Spen	SPEN homolog, transcriptional regulator (Drosophila)	-1.26	9.321	-3.87	0.00334	-1.70441
6695	1422500_at	Idh3a	isocitrate dehydrogenase 3 (NAD+) alpha	-0.878	6.725	-3.87	0.00335	-1.70653
8955	1424760_a_at	Smyd2	SET and MYND domain containing 2	-1.02	10.704	-3.87	0.00335	-1.70713
13090	1431166_at	Chd1	chromodomain helicase DNA binding protein 1	-1.57	5.285	-3.87	0.00336	-1.70772
767	1416436_a_at	2410003P15Rik	RIKEN cDNA 2410003P15 gene	1.05	6.848	3.87	0.00336	-1.71031
4815	1420620_a_at	Rnf13	ring finger protein 13	3.36	9.325	3.86	0.00337	-1.71171
18849	1450786_x_at	1110001A05Rik	RIKEN cDNA 1110001A05 gene	1.16	9.129	3.86	0.00337	-1.71207
12286	1428091_at	Klhl7	kelch-like 7 (Drosophila)	-0.799	7.606	-3.86	0.00337	-1.71306
11501	1427306_at	Ryr1	ryanodine receptor 1, skeletal muscle	-1.05	11.784	-3.86	0.00338	-1.71369
14272	1435156_at	BC046331	cDNA sequence BC046331	-0.965	6.672	-3.86	0.0034	-1.71946
6772	1422577_at	Cs	citrate synthase	1.62	11.726	3.86	0.0034	-1.72099
11171	1426976_at	Usp47	ubiquitin specific protease 47	-0.42	10.296	-3.85	0.00342	-1.72719
17182	1449070_x_at	AB023957	cDNA sequence AB023957	-0.797	8.922	-3.85	0.00343	-1.72943
17111	1448999_at	BB094273	expressed sequence BB094273	-0.544	8.502	-3.85	0.00346	-1.73958
12408	1428301_at	B930046C15Rik	RIKEN cDNA B930046C15 gene	-0.542	4.955	-3.85	0.00347	-1.74106
17617	1449505_at	Kpna1	karyopherin (importin) alpha 1	-0.903	9.513	-3.84	0.00348	-1.74482
10878	1426683_at	A230103N10Rik	RIKEN cDNA A230103N10 gene	0.521	10.303	3.84	0.00349	-1.74645
17228	1449116_a_at	Dtymk	deoxythymidylate kinase	0.989	7.812	3.84	0.0035	-1.74895
7085	1422890_at	Pcdh18	protocadherin 18	-0.851	3.536	-3.84	0.00351	-1.75271
12592	1428788_at	1700012G19Rik	RIKEN cDNA 1700012G19 gene	-0.912	9.926	-3.84	0.00352	-1.75428
3468	1419137_at	Shank3	SH3/ankyrin domain gene 3	-1.71	5.504	-3.84	0.00352	-1.75614
1549	1417218_at	2810048G17Rik	RIKEN cDNA 2810048G17 gene	-0.512	3.161	-3.83	0.00354	-1.76018
12470	1428449_at	Gtf3c2	general transcription factor IIIC, polypeptide 2, beta	-0.75	6.621	-3.83	0.00356	-1.76707
12393	1428266_at	Myl3	myosin, light polypeptide 3	-2.05	8.854	-3.82	0.00359	-1.7757
20155	1452092_at	D7Ertd558e	DNA segment, Chr 7, ERATO Doi 558, expressed	-1.08	8.866	-3.82	0.0036	-1.77649
10859	1426664_x_at	Pcanap6	prostate cancer associated protein 6	-0.837	7.489	-3.82	0.00363	-1.78471
14456	1435714_x_at	AU020094	expressed sequence AU020094	-1.75	5.348	-3.82	0.00363	-1.78508
21483	1455298_at	Idb4	inhibitor of DNA binding 4	-1.03	4.471	-3.82	0.00364	-1.78807
10005	1425810_a_at	Csrp1	cysteine and glycine-rich protein 1	2.57	10.356	3.81	0.00365	-1.79257
5457	1421262_at	Lipg	lipase, endothelial	-1.44	4.625	-3.81	0.00366	-1.79353
12461	1428401_at	Zcchc3	zinc finger, CCHC domain containing 3	-0.713	5.326	-3.81	0.00366	-1.79435
9500	1425305_at	Zfp295	zinc finger protein 295	-0.709	6.728	-3.81	0.00367	-1.79653
934	1416603_at	Rpl22	ribosomal protein L22	0.365	14.265	3.81	0.00367	-1.79654
16527	1448415_a_at	Sema3b	sema domain, immunoglobulin domain (Ig), short basic domain, secreted, (semaphorin) 3B	-1.41	5.076	-3.81	0.00368	-1.80084
21324	1454890_at	Amot	angiomotin	-1.75	8.856	-3.81	0.00369	-1.80224
2351	1418020_s_at	Cpd	carboxypeptidase D	3.93	8.25	3.81	0.00369	-1.80292
13686	1433756_at	Yars	tyrosyl-tRNA synthetase	-1.01	8.614	-3.8	0.00374	-1.81666
14342	1435358_at	Mrps23	mitochondrial ribosomal protein S23	-1.16	8.169	-3.8	0.00374	-1.81675
12686	1429122_a_at	1700040I03Rik	RIKEN cDNA 1700040I03 gene	-0.587	6.831	-3.8	0.00376	-1.82126
18754	1450691_at	Caskin2	cask-interacting protein 2	-1.04	8.22	-3.8	0.00376	-1.82169
20647	1452584_at	1500032L24Rik	RIKEN cDNA 1500032L24 gene	0.413	11.887	3.79	0.00378	-1.82625
16341	1448229_s_at	Ccnd2	cyclin D2	-1.93	3.98	-3.79	0.00378	-1.8274
15430	1438221_at	C130065N10Rik	RIKEN cDNA C130065N10 gene	-0.625	8.366	-3.79	0.00379	-1.82845
10560	1426365_at	2810403A07Rik	RIKEN cDNA 2810403A07 gene	-1.58	8.238	-3.79	0.00382	-1.83543
22280	1460254_at	1810049H13Rik	RIKEN cDNA 1810049H13 gene	0.368	7.838	3.79	0.00382	-1.8365
15923	1439482_at	F830021D11Rik	RIKEN cDNA F830021D11 gene	-0.931	8.067	-3.79	0.00382	-1.83662
13554	1433496_at	Glt25d1	glycosyltransferase 25 domain containing 1	1.27	6.948	3.78	0.00383	-1.83956
19083	1451020_at	BC031361	cDNA sequence BC031361	-1.69	6.158	-3.78	0.00383	-1.84028
4031	1419700_a_at	Prom1	prominin 1	-1.84	4.734	-3.78	0.00386	-1.84573
22275	1460249_at	Lnx2	ligand of numb-protein X 2	-0.796	8.079	-3.78	0.00388	-1.85101
13994	1434499_a_at	Ldh2	lactate dehydrogenase 2, B chain	-0.874	10.413	-3.78	0.00388	-1.85143
17379	1449267_at	3110023E09Rik	RIKEN cDNA 3110023E09 gene	1.86	7.567	3.78	0.00388	-1.85246
20919	1453207_at	Pcp2	Purkinje cell protein 2 (L7)	0.9	11.025	3.78	0.00388	-1.85251
12149	1427954_at	BC048403	cDNA sequence BC048403	-0.742	3.907	-3.77	0.0039	-1.85658
6949	1422754_at	Tmod1	tropomodulin 1	-1.5	8.48	-3.77	0.00391	-1.85988
14417	1435586_at	A730042J05Rik	RIKEN cDNA A730042J05 gene	-0.68	7.292	-3.77	0.00393	-1.86442
11096	1426901_s_at	Camta2	calmodulin binding transcription activator 2	-0.742	4.93	-3.77	0.00393	-1.86501
10508	1426313_at	Bre	brain and reproductive organ-expressed protein	3.82	6.345	3.77	0.00394	-1.86767
12974	1430604_a_at	Dab2	disabled homolog 2 (Drosophila)	1.81	7.096	3.76	0.00396	-1.87273
7407	1423212_at	Phc1	polyhomeotic-like 1 (Drosophila)	-0.671	7.942	-3.76	0.00398	-1.87645
4947	1420752_at	Dtx3	deltex 3 homolog (Drosophila)	-0.706	7.977	-3.76	0.00398	-1.87724
14232	1435039_a_at	Pip5k1b	phosphatidylinositol-4-phosphate 5-kinase, type 1 beta	-1.26	5.071	-3.76	0.00398	-1.87753
8461	1424266_s_at	AU018778	expressed sequence AU018778	-1.16	5.196	-3.76	0.00398	-1.87774
7941	1423746_at	Txndc5	thioredoxin domain containing 5	1.11	9.33	3.76	0.00399	-1.87971
5512	1421317_x_at	Myb	myeloblastosis oncogene	-0.708	7.598	-3.76	0.00399	-1.88038
5062	1420867_at	1110032D12Rik	RIKEN cDNA 1110032D12 gene	3.18	10.492	3.75	0.00402	-1.88638
20331	1452268_at	2810485I05Rik	RIKEN cDNA 2810485I05 gene	-0.711	9.626	-3.75	0.00402	-1.88641
2097	1417766_at	1810044O22Rik	RIKEN cDNA 1810044O22 gene	-0.645	10.685	-3.75	0.00403	-1.89046
16951	1448839_at	D17Ertd288e	DNA segment, Chr 17, ERATO Doi 288, expressed	-0.577	7.854	-3.75	0.00404	-1.89235
18986	1450923_at	Tgfb2	transforming growth factor, beta 2	-1.5	6.395	-3.75	0.00405	-1.89561
16399	1448287_at	Rpo1-3	RNA polymerase 1-3	0.591	12.27	3.75	0.00407	-1.89951
21419	1455134_at	AI957324	expressed sequence AI957324	-1.19	7.292	-3.74	0.00409	-1.90337
19621	1451558_at	Fbxw7	F-box and WD-40 domain protein 7, archipelago homolog (Drosophila)	-0.801	8.797	-3.74	0.0041	-1.90612
17941	1449878_a_at	Slc12a6	solute carrier family 12, member 6	-0.518	8.375	-3.74	0.0041	-1.90768
15831	1439272_at	Mlr1	Mblk1-related protein-1	-1.17	4.055	-3.74	0.0041	-1.90794
359	1416028_a_at	Hn1	hematological and neurological expressed sequence 1	0.379	11.269	3.74	0.00411	-1.91024
15572	1438625_s_at	Pctk1	PCTAIRE-motif protein kinase 1	-0.541	13.149	-3.73	0.00415	-1.91877
14032	1434569_at	Grpel1	GrpE-like 1, mitochondrial	-1.02	8.615	-3.73	0.00416	-1.92229
5382	1421187_at	Ccr2	chemokine (C-C motif) receptor 2	2.91	5.405	3.73	0.0042	-1.93018
11182	1426987_at	5430417L22Rik	RIKEN cDNA 5430417L22 gene	-0.705	9.602	-3.73	0.0042	-1.93127
547	1416216_at	Reps1	RalBP1 associated Eps domain containing protein	-0.632	9.412	-3.73	0.0042	-1.9317
2540	1418209_a_at	Pfn2	profilin 2	-0.937	11.137	-3.73	0.00421	-1.93343
8065	1423870_at	2610208M17Rik	RIKEN cDNA 2610208M17 gene	0.5	10.15	3.72	0.00426	-1.94463
17522	1449410_a_at	Gas5	growth arrest specific 5	0.551	12.7	3.72	0.00426	-1.945
12293	1428098_a_at	Tm7sf3	transmembrane 7 superfamily member 3	0.908	6.598	3.72	0.00427	-1.94671
20799	1452781_a_at	Gtf3c2	general transcription factor IIIC, polypeptide 2, beta	-0.908	9.318	-3.72	0.00428	-1.9494
20782	1452753_at	6230415M23Rik	RIKEN cDNA 6230415M23 gene	0.428	9.502	3.71	0.00429	-1.95085
8924	1424729_at	BC054059	cDNA sequence BC054059	-1.33	7.878	-3.71	0.0043	-1.95346
989	1416658_at	Frzb	frizzled-related protein	-2.48	5.69	-3.71	0.00431	-1.95566
11069	1426874_at	BC022641	cDNA sequence BC022641	-0.901	8.58	-3.71	0.00431	-1.95736
15317	1437947_x_at	Vdac1	voltage-dependent anion channel 1	-0.786	11.7	-3.71	0.00432	-1.95873
18479	1450416_at	Cbx5	chromobox homolog 5 (Drosophila HP1a)	0.796	6.379	3.71	0.00432	-1.95953
17936	1449873_at	Bmp8a	bone morphogenetic protein 8a	-0.97	3.7	-3.71	0.00434	-1.9628
18970	1450907_at	5730406I15Rik	RIKEN cDNA 5730406I15 gene	0.305	11.094	3.7	0.00436	-1.96809
21604	1455694_at	BC042396	cDNA sequence BC042396	-1.41	6.093	-3.7	0.00438	-1.97211
17561	1449449_at	Ptges	prostaglandin E synthase	0.849	6.015	3.7	0.00439	-1.9753
11333	1427138_at	AW324073	expressed sequence AW324073	-0.664	6.335	-3.7	0.0044	-1.97665
18130	1450067_a_at	1810034K20Rik	RIKEN cDNA 1810034K20 gene	0.524	9.73	3.7	0.00442	-1.9811
15417	1438187_at	Slc25a29	solute carrier family 25 (mitochondrial carrier, palmitoylcarnitine transporter), member 29	-0.634	1.147	-3.69	0.00443	-1.98291
1139	1416808_at	Nid1	nidogen 1	-0.982	10.159	-3.69	0.00444	-1.98599
13631	1433636_at	Bms1l	BMS1-like, ribosome assembly protein (yeast)	-0.437	8.568	-3.69	0.00444	-1.98665
7270	1423075_at	Lman2	lectin, mannose-binding 2	1.04	10.462	3.69	0.00445	-1.98735
11184	1426989_at	Clstn3	calsyntenin 3	-0.726	2.413	-3.69	0.00446	-1.99072
14419	1435592_at	Rev1l	REV1-like (S. cerevisiae)	-1.04	4.7	-3.69	0.00447	-1.99195
4832	1420637_at	Prps2	phosphoribosyl pyrophosphate synthetase 2	1.34	6.732	3.68	0.0045	-1.99858
6102	1421907_at	Pparbp	peroxisome proliferator activated receptor binding protein	-0.404	10.138	-3.68	0.0045	-2.00033
10403	1426208_x_at	Plagl1	pleiomorphic adenoma gene-like 1	-0.914	10.469	-3.68	0.00451	-2.00085
4287	1420004_s_at	Pom121	nuclear pore membrane protein 121	-0.655	5.805	-3.68	0.00451	-2.00127
15163	1437586_at	A230071A22Rik	RIKEN cDNA A230071A22 gene	-0.732	8.659	-3.68	0.00451	-2.00178
21375	1455013_at	Arih2	ariadne homolog 2 (Drosophila)	-0.68	9.345	-3.68	0.00452	-2.00281
3710	1419379_x_at	Fxyd2	FXYD domain-containing ion transport regulator 2	-1.88	8.047	-3.68	0.00452	-2.00308
1252	1416921_x_at	Aldoa	aldolase 1, A isoform	-0.482	14.567	-3.68	0.00452	-2.00351
2070	1417739_at	1110030J09Rik	RIKEN cDNA 1110030J09 gene	0.683	9.338	3.68	0.00452	-2.00438
8648	1424453_at	Pcyt1a	phosphate cytidylyltransferase 1, choline, alpha isoform	4.47	7.377	3.68	0.00453	-2.00514
21097	1453993_a_at	Bnip2	BCL2/adenovirus E1B 19kDa-interacting protein 1, NIP2	0.491	11.407	3.68	0.00453	-2.00609
8378	1424183_at	Acat1	acetyl-Coenzyme A acetyltransferase 1	0.353	12.16	3.68	0.00453	-2.00639
7994	1423799_at	Sui1-rs1	suppressor of initiator codon mutations, related sequence 1 (S. cerevisiae)	-0.459	12.986	-3.67	0.00457	-2.01397
1957	1417626_at	Usmg4	upregulated during skeletal muscle growth 4	-1.68	11.293	-3.67	0.00459	-2.01801
10480	1426285_at	Lama2	laminin, alpha 2	-2.12	7.329	-3.67	0.0046	-2.02135
7611	1423416_at	Smarcc1	SWI/SNF related, matrix associated, actin dependent regulator of chromatin, subfamily c, member 1	-0.744	8.653	-3.67	0.00461	-2.02312
13549	1433491_at	Epb4.1l2	erythrocyte protein band 4.1-like 2	2.94	7.63	3.67	0.00463	-2.02778
11183	1426988_at	C230080I20Rik	RIKEN cDNA C230080I20 gene	-1.75	5.839	-3.67	0.00463	-2.02807
10900	1426705_s_at	Iars	isoleucine-tRNA synthetase	-0.638	10.505	-3.67	0.00464	-2.02904
5949	1421754_at	NA	NA	0.543	9.541	3.66	0.00465	-2.03181
9620	1425425_a_at	Wif1	Wnt inhibitory factor 1	-1.83	8.005	-3.66	0.00465	-2.03235
8142	1423947_at	1110008P14Rik	RIKEN cDNA 1110008P14 gene	0.333	10.078	3.66	0.00466	-2.03309
5388	1421193_a_at	Pbx3	pre B-cell leukemia transcription factor 3	-0.638	6.594	-3.66	0.00466	-2.03492
2067	1417736_at	D19Mgi11	DNA Segment, Chr 19, Mouse Genome Informatics 11	2.24	3.799	3.66	0.00467	-2.0355
6283	1422088_at	Lmyc1	lung carcinoma myc related oncogene 1	5.24	6.923	3.66	0.00467	-2.03607
19801	1451738_at	Ogt	O-linked N-acetylglucosamine (GlcNAc) transferase (UDP-N-acetylglucosamine	1.26	7.014	3.66	0.00468	-2.03767
1873	1417542_at	Rps6ka2	ribosomal protein S6 kinase, polypeptide 2	-1.64	7.666	-3.66	0.0047	-2.04335
17577	1449465_at	Reln	reelin	-2.58	6.406	-3.65	0.00473	-2.04893
12779	1429533_at	D830041H16Rik	RIKEN cDNA D830041H16 gene	5.86	7.976	3.65	0.00479	-2.06062
20766	1452721_a_at	2900091E11Rik	RIKEN cDNA 2900091E11 gene	0.495	9.409	3.64	0.00481	-2.0654
6027	1421832_at	Twsg1	twisted gastrulation homolog 1 (Drosophila)	5.4	8.259	3.64	0.00483	-2.06901
9702	1425507_at	Arfrp1	ADP-ribosylation factor related protein 1	0.38	10.075	3.64	0.00487	-2.07709
8878	1424683_at	1810015C04Rik	RIKEN cDNA 1810015C04 gene	-0.427	12.524	-3.63	0.00488	-2.07931
15812	1439246_x_at	NA	NA	-0.29	2.592	-3.63	0.00488	-2.07934
19288	1451225_at	Ptpn11	protein tyrosine phosphatase, non-receptor type 11	-0.329	11.851	-3.63	0.00488	-2.07957
1318	1416987_at	Elp4	elongation protein 4 homolog (S. cerevisiae)	-0.791	2.787	-3.63	0.00488	-2.07991
11161	1426966_at	Axin1	axin 1	-0.558	10.074	-3.63	0.00488	-2.08005
11214	1427019_at	Ptprz1	protein tyrosine phosphatase, receptor type Z, polypeptide 1	-0.817	5.637	-3.63	0.00489	-2.0808
4203	1419909_at	9630025B04Rik	RIKEN cDNA 9630025B04 gene	-0.721	1.704	-3.63	0.00489	-2.08172
1027	1416696_at	D17Wsu104e	DNA segment, Chr 17, Wayne State University 104, expressed	0.938	9.376	3.63	0.0049	-2.08434
7842	1423647_a_at	Zdhhc3	zinc finger, DHHC domain containing 3	2.29	7.969	3.63	0.00491	-2.08575
18808	1450745_at	C1galt1	core 1 UDP-galactose	0.875	7.89	3.63	0.00492	-2.08708
18442	1450379_at	Msn	moesin	3.87	9.363	3.63	0.00492	-2.08728
19146	1451083_s_at	Aars	alanyl-tRNA synthetase	-0.77	10.134	-3.63	0.00492	-2.08761
15558	1438602_s_at	Masp1	mannan-binding lectin serine protease 1	-2.94	3.259	-3.63	0.00493	-2.08969
13784	1434009_at	6430596G11Rik	RIKEN cDNA 6430596G11 gene	-0.736	9.265	-3.63	0.00493	-2.0899
16890	1448778_at	Sfrs4	splicing factor, arginine/serine-rich 4 (SRp75)	-0.447	9.784	-3.63	0.00493	-2.09037
7893	1423698_at	D15Ertd785e	DNA segment, Chr 15, ERATO Doi 785, expressed	0.555	10.732	3.63	0.00494	-2.09127
14541	1435941_at	Rhbdl4	rhomboid, veinlet-like 4 (Drosophila)	-0.528	5.818	-3.63	0.00494	-2.09169
12454	1428380_at	0610007C21Rik	RIKEN cDNA 0610007C21 gene	-0.506	11.612	-3.63	0.00494	-2.09226
16891	1448779_at	Ciz1	CDKN1A interacting zinc finger protein 1	-0.832	8.685	-3.62	0.00497	-2.0984
6818	1422623_x_at	Rpl41	ribosomal protein L41	0.343	14.476	3.62	0.00497	-2.09843
10937	1426742_at	Atp5f1	ATP synthase, H+ transporting, mitochondrial F0 complex, subunit b, isoform 1	0.333	12.348	3.62	0.00497	-2.09865
20803	1452790_x_at	Ndufa3	NADH dehydrogenase (ubiquinone) 1 alpha subcomplex, 3	0.404	13.261	3.62	0.00497	-2.09875
7266	1423071_x_at	9930105H17Rik	RIKEN cDNA 9930105H17 gene	-0.417	4.221	-3.62	0.00499	-2.10243
20214	1452151_at	BC021523	cDNA sequence BC021523	-0.804	9.091	-3.62	0.005	-2.10342
16605	1448493_at	Paip2	polyadenylate-binding protein-interacting protein 2	0.371	12.415	3.62	0.005	-2.10365
10711	1426516_a_at	Lpin1	lipin 1	-0.69	7.59	-3.62	0.00501	-2.10557
16928	1448816_at	Ptgis	prostaglandin I2 (prostacyclin) synthase	-1.26	10.458	-3.62	0.00502	-2.10809
13555	1433497_at	Aqr	aquarius	-0.489	9.301	-3.62	0.00502	-2.10819
6849	1422654_at	Sgca	sarcoglycan, alpha (dystrophin-associated glycoprotein)	-2.11	7.427	-3.62	0.00502	-2.10843
6079	1421884_at	Sos1	Son of sevenless homolog 1 (Drosophila)	-1.5	3.504	-3.62	0.00503	-2.10905
13531	1433471_at	AI465550	expressed sequence AI465550	-0.82	8.578	-3.61	0.00506	-2.11546
20217	1452154_at	Iars	isoleucine-tRNA synthetase	-0.634	8.782	-3.61	0.00506	-2.1162
14986	1437159_at	C130097A14Rik	RIKEN cDNA C130097A14 gene	-1.42	7.092	-3.61	0.00508	-2.11946
14035	1434579_x_at	Ndufs8	NADH dehydrogenase (ubiquinone) Fe-S protein 8	0.574	11.74	3.61	0.0051	-2.12289
21214	1454636_at	Cbx5	chromobox homolog 5 (Drosophila HP1a)	-0.835	9.205	-3.61	0.0051	-2.12337
20996	1453604_a_at	Hbs1l	Hbs1-like (S. cerevisiae)	3.32	6.787	3.61	0.00511	-2.12454
20649	1452586_at	Anapc13	anaphase promoting complex subunit 13	0.382	10.925	3.6	0.00513	-2.12888
13910	1434311_at	Cnot6l	CCR4-NOT transcription complex, subunit 6-like	-1.14	8.571	-3.6	0.00515	-2.1335
17199	1449087_at	Rnf141	ring finger protein 141	2.02	5.873	3.6	0.00515	-2.13406
4171	1419869_s_at	AW610836	expressed sequence AW610836	-0.584	11.12	-3.6	0.00519	-2.14072
14732	1436586_x_at	Rps14	ribosomal protein S14	0.352	14.391	3.59	0.0052	-2.14206
1034	1416703_at	Mapk14	mitogen activated protein kinase 14	-0.336	11.14	-3.59	0.0052	-2.14328
7180	1422985_at	Fzd1	frizzled homolog 1 (Drosophila)	2.06	5.582	3.59	0.00522	-2.1462
13208	1431655_a_at	2610037M15Rik	RIKEN cDNA 2610037M15 gene	0.878	5.135	3.59	0.00522	-2.14652
14258	1435114_at	Wdhd1	WD repeat and HMG-box DNA binding protein 1	-0.785	3.162	-3.59	0.00524	-2.14964
705	1416374_at	Ap3m1	adaptor-related protein complex 3, mu 1 subunit	0.971	8.586	3.59	0.00524	-2.14967
21775	1456042_s_at	na	similar to Tce4 protein	-0.585	9.145	-3.59	0.00525	-2.15153
3604	1419273_at	C80913	expressed sequence C80913	-0.632	10.3	-3.59	0.00525	-2.1516
13926	1434336_s_at	Rcor1	REST corepressor 1	-0.691	10.568	-3.58	0.00529	-2.15897
5541	1421346_a_at	Slc6a6	solute carrier family 6 (neurotransmitter transporter, taurine), member 6	-1.15	11.447	-3.58	0.00535	-2.17106
16414	1448302_at	2410004N11Rik	RIKEN cDNA 2410004N11 gene	0.64	9.809	3.58	0.00536	-2.17338
12849	1429859_a_at	Arl2bp	ADP-ribosylation factor-like 2 binding protein	2.87	8.43	3.58	0.00536	-2.17355
20501	1452438_s_at	Taf4a	TAF4A RNA polymerase II, TATA box binding protein (TBP)-associated factor	-0.74	7.121	-3.58	0.00537	-2.17384
16595	1448483_a_at	Ndufb2	NADH dehydrogenase (ubiquinone) 1 beta subcomplex, 2	0.455	12.389	3.57	0.0054	-2.17926
22198	1460172_at	5730403B10Rik	RIKEN cDNA 5730403B10 gene	-1.21	9.194	-3.57	0.00541	-2.18126
4062	1419731_at	Cyp2b19	cytochrome P450, family 2, subfamily b, polypeptide 19	-1.2	10.165	-3.57	0.00541	-2.18186
11108	1426913_at	Lss	lanosterol synthase	-2.99	6.8	-3.57	0.00543	-2.18483
1495	1417164_at	Dusp10	dual specificity phosphatase 10	-1.03	4.551	-3.57	0.00543	-2.18495
4582	1420387_at	Mpv17	Mpv17 transgene, kidney disease mutant	0.675	8.598	3.57	0.00543	-2.18579
937	1416606_s_at	Nola2	nucleolar protein family A, member 2	0.352	12.246	3.57	0.00544	-2.18732
1183	1416852_a_at	Ncdn	neurochondrin	-1.82	6.394	-3.56	0.0055	-2.19894
95	1415764_at	5730454B08Rik	RIKEN cDNA 5730454B08 gene	-0.606	11.45	-3.56	0.00551	-2.1993
5707	1421512_at	Cep2	centrosomal protein 2	-0.406	3.236	-3.56	0.00552	-2.20142
12178	1427983_at	Suhw3	suppressor of hairy wing homolog 3 (Drosophila)	-0.667	7.178	-3.56	0.00552	-2.20174
2253	1417922_at	Kbtbd4	kelch repeat and BTB (POZ) domain containing 4	-0.411	8.131	-3.56	0.00552	-2.20182
5460	1421265_a_at	Rnpc1	RNA-binding region (RNP1, RRM) containing 1	-0.527	6.296	-3.56	0.00552	-2.20226
1384	1417053_at	Phb	prohibitin	0.445	10.871	3.55	0.00555	-2.20739
13683	1433745_at	Trio	triple functional domain (PTPRF interacting)	-1.3	7.188	-3.55	0.00557	-2.21058
2586	1418255_s_at	Srf	serum response factor	-0.607	9.325	-3.55	0.0056	-2.21682
13124	1431304_a_at	1300007B12Rik	RIKEN cDNA 1300007B12 gene	1.12	7.91	3.54	0.00565	-2.2242
11047	1426852_x_at	Nov	nephroblastoma overexpressed gene	-1.55	10.711	-3.54	0.00566	-2.22591
6736	1422541_at	Ptprm	protein tyrosine phosphatase, receptor type, M	-1.07	7.783	-3.54	0.00569	-2.23236
17662	1449550_at	Myo1c	myosin IC	-2.15	6.16	-3.54	0.00573	-2.23872
13811	1434060_at	Fbxl22	F-box and leucine-rich repeat protein 22	-0.762	8.964	-3.53	0.00575	-2.24207
7450	1423255_at	na	similar to ATPase, H+ transporting, V1 subunit G isoform 1; ATPase, H+ transporting, lysosomal (vacuolar proton pump); ATPase, H+ transporting, lysosomal 13kD, V1 subunit G isoform 1; lysosomal 13kDa	0.338	12.783	3.53	0.00576	-2.24351
2631	1418300_a_at	Mknk2	MAP kinase-interacting serine/threonine kinase 2	-0.298	12.827	-3.53	0.00576	-2.24384
20732	1452669_at	2810012G03Rik	RIKEN cDNA 2810012G03 gene	-0.508	9.882	-3.53	0.00577	-2.24529
19280	1451217_a_at	1500034J20Rik	RIKEN cDNA 1500034J20 gene	0.646	11.57	3.53	0.00578	-2.24677
2217	1417886_at	1810009A15Rik	RIKEN cDNA 1810009A15 gene	0.505	10.982	3.53	0.00578	-2.24745
11601	1427406_at	6030460N08Rik	RIKEN cDNA 6030460N08 gene	-0.78	7.807	-3.53	0.00581	-2.25194
22425	1460401_at	2310050N11Rik	RIKEN cDNA 2310050N11 gene	-0.632	10.985	-3.53	0.00581	-2.25326
20119	1452056_s_at	Ppp3ca	protein phosphatase 3, catalytic subunit, alpha isoform	-0.534	10.045	-3.53	0.00582	-2.25475
8856	1424661_at	Pmpca	peptidase (mitochondrial processing) alpha	0.84	10.132	3.52	0.00583	-2.25564
12547	1428657_at	1110037N09Rik	RIKEN cDNA 1110037N09 gene	-0.726	9.795	-3.52	0.00583	-2.25611
11392	1427197_at	Atr	ataxia telangiectasia and rad3 related	-0.594	6.987	-3.51	0.00592	-2.27175
3993	1419662_at	Ogn	osteoglycin	1.92	9.998	3.51	0.00593	-2.27212
12296	1428101_at	Rnf38	ring finger protein 38	-0.501	9.278	-3.51	0.00593	-2.27331
12287	1428092_at	Cdc5l	cell division cycle 5-like (S. pombe)	1.76	9.366	3.51	0.00601	-2.28633
5163	1420968_at	Btbd14b	BTB (POZ) domain containing 14B	2.73	6.82	3.51	0.00601	-2.28634
6182	1421987_at	Papss2	3'-phosphoadenosine 5'-phosphosulfate synthase 2	0.869	6.136	3.51	0.00601	-2.28669
5751	1421556_at	Serpina3a	serine (or cysteine) proteinase inhibitor, clade A, member 3A	-4.59	7.353	-3.51	0.00602	-2.28731
11652	1427457_a_at	Bmp1	bone morphogenetic protein 1	3.54	7.308	3.5	0.00603	-2.28921
21439	1455184_at	B230364F10	hypothetical protein B230364F10	-0.918	9.479	-3.5	0.00603	-2.28965
12665	1429040_at	Cdh11	cadherin 11	3.14	8.299	3.5	0.00604	-2.29115
18473	1450410_a_at	4930570C03Rik	RIKEN cDNA 4930570C03 gene	-0.884	9.92	-3.5	0.00608	-2.29683
568	1416237_at	Eva1	epithelial V-like antigen 1	5.68	7.237	3.5	0.00608	-2.29829
1111	1416780_at	Pfkm	phosphofructokinase, muscle	-1.51	11.943	-3.5	0.00609	-2.29936
21724	1455956_x_at	Ccnd2	cyclin D2	-1.03	9.514	-3.5	0.00609	-2.29995
19516	1451453_at	Dapk2	death-associated kinase 2	-0.534	8.824	-3.5	0.0061	-2.30046
7289	1423094_at	Crbn	cereblon	0.67	9.911	3.5	0.0061	-2.30062
17730	1449629_s_at	NA	NA	-2.43	6.127	-3.49	0.00613	-2.30538
8046	1423851_a_at	9430059P22Rik	RIKEN cDNA 9430059P22 gene	-0.843	6.845	-3.49	0.00615	-2.30841
13205	1431645_a_at	Gdi3	guanosine diphosphate (GDP) dissociation inhibitor 3	4.41	10.278	3.49	0.00615	-2.30843
9071	1424876_s_at	Spg20	spastic paraplegia 20, spartin (Troyer syndrome) homolog (human)	0.67	8.605	3.49	0.00615	-2.30874
1793	1417462_at	Cap1	CAP, adenylate cyclase-associated protein 1 (yeast)	1.28	10.913	3.49	0.00615	-2.30935
17427	1449315_at	Odz3	odd Oz/ten-m homolog 3 (Drosophila)	-1.09	3.92	-3.49	0.00615	-2.30948
800	1416469_at	NA	NA	-0.509	11.627	-3.49	0.0062	-2.31628
14922	1437007_x_at	Usp39	ubiquitin specific protease 39	-0.499	9.925	-3.49	0.00621	-2.31838
403	1416072_at	Cd34	CD34 antigen	-0.413	11.176	-3.48	0.00625	-2.32415
13980	1434468_at	D8Ertd69e	DNA segment, Chr 8, ERATO Doi 69, expressed	-0.622	10.625	-3.48	0.00625	-2.32484
9178	1424983_a_at	9830127L17Rik	RIKEN cDNA 9830127L17 gene	0.87	6.034	3.48	0.00625	-2.32493
3023	1418692_at	Rab8a	RAB8A, member RAS oncogene family	0.454	11.218	3.48	0.00626	-2.32715
20044	1451981_at	Gtrgeo22	gene trap ROSA b-geo 22	0.748	9.097	3.48	0.00629	-2.33053
13469	1432558_a_at	Mal	myelin and lymphocyte protein, T-cell differentiation protein	2.55	6.02	3.48	0.00631	-2.33494
16766	1448654_at	Mtch2	mitochondrial carrier homolog 2 (C. elegans)	-1.22	9.267	-3.47	0.00633	-2.33679
402	1416071_at	Ddx18	DEAD (Asp-Glu-Ala-Asp) box polypeptide 18	-0.473	9.791	-3.47	0.00633	-2.33809
1487	1417156_at	Krt1-19	keratin complex 1, acidic, gene 19	-1.88	2.648	-3.47	0.00634	-2.33978
419	1416088_a_at	Rps15	ribosomal protein S15	0.365	14.671	3.47	0.00636	-2.34222
213	1415882_at	Ghitm	growth hormone inducible transmembrane protein	0.491	11.912	3.47	0.00638	-2.34479
20281	1452218_at	BC018601	cDNA sequence BC018601	1.47	4.739	3.47	0.00638	-2.34562
13168	1431431_a_at	Nfs1	nitrogen fixation gene 1 (S. cerevisiae)	2.91	7.093	3.47	0.00638	-2.34606
16321	1448209_a_at	Slc22a17	solute carrier family 22 (organic cation transporter), member 17	-0.331	2.195	-3.47	0.00639	-2.34713
12601	1428819_at	Mapre1	microtubule-associated protein, RP/EB family, member 1	-0.576	9.777	-3.47	0.0064	-2.34785
4263	1419976_s_at	Nfatc3	nuclear factor of activated T-cells, cytoplasmic, calcineurin-dependent 3	-0.749	8.684	-3.47	0.0064	-2.34907
9081	1424886_at	Ptprd	protein tyrosine phosphatase, receptor type, D	-2.57	6.064	-3.47	0.00641	-2.34954
10678	1426483_at	Prkrir	protein-kinase, interferon-inducible double stranded RNA dependent inhibitor, repressor of (P58 repressor)	-0.539	10.508	-3.47	0.00642	-2.35203
20541	1452478_at	Alpk2	alpha-kinase 2	-0.777	2.015	-3.47	0.00642	-2.35207
1032	1416701_at	Rhoe	ras homolog gene family, member E	1.01	9.151	3.46	0.00643	-2.35336
8789	1424594_at	Lgals7	lectin, galactose binding, soluble 7	-1.24	8.938	-3.46	0.00644	-2.35388
19380	1451317_at	Ythdf2	YTH domain family 2	-0.558	10.161	-3.46	0.00644	-2.35424
440	1416109_at	Fuca1	fucosidase, alpha-L- 1, tissue	-0.361	11.19	-3.46	0.00646	-2.35727
5690	1421495_a_at	1700052N19Rik	RIKEN cDNA 1700052N19 gene	1.05	4.186	3.46	0.00647	-2.35883
19864	1451801_at	Trdn	triadin	-1.02	3.226	-3.46	0.00648	-2.36133
12093	1427898_at	Rnf6	ring finger protein (C3H2C3 type) 6	-0.534	11.483	-3.46	0.0065	-2.3633
21782	1456057_x_at	1110006I15Rik	RIKEN cDNA 1110006I15 gene	-0.639	11.236	-3.46	0.00651	-2.36593
471	1416140_a_at	Dhx30	DEAH (Asp-Glu-Ala-His) box polypeptide 30	-0.467	9.544	-3.46	0.00652	-2.36637
17269	1449157_at	Nr2c1	nuclear receptor subfamily 2, group C, member 1	-0.386	3.336	-3.45	0.00654	-2.37012
9461	1425266_a_at	Rap1gds1	RAP1, GTP-GDP dissociation stimulator 1	-0.42	9.516	-3.45	0.00655	-2.37066
10024	1425829_a_at	Tnfaip9	tumor necrosis factor, alpha-induced protein 9	4.66	6.944	3.45	0.00655	-2.37091
615	1416284_at	Mrpl28	mitochondrial ribosomal protein L28	0.452	9.959	3.45	0.00656	-2.37237
5508	1421313_s_at	Cttn	cortactin	3.81	7.954	3.45	0.00656	-2.37248
13696	1433784_at	9030612M13Rik	RIKEN cDNA 9030612M13 gene	-0.681	9.959	-3.45	0.00656	-2.37338
21840	1456193_x_at	Gpx4	glutathione peroxidase 4	0.361	12.129	3.45	0.00657	-2.3744
20780	1452751_at	3110018A08Rik	RIKEN cDNA 3110018A08 gene	-1.31	6.1	-3.45	0.00658	-2.37554
11715	1427520_a_at	Myh1	myosin, heavy polypeptide 1, skeletal muscle, adult	-0.56	12.566	-3.45	0.0066	-2.3791
10991	1426796_at	Txln	taxilin	-0.661	10.223	-3.45	0.00661	-2.37961
5687	1421492_at	Ptgds2	prostaglandin D2 synthase 2, hematopoietic	1.18	4.323	3.45	0.00661	-2.37975
15409	1438177_x_at	Entpd4	ectonucleoside triphosphate diphosphohydrolase 4	-0.873	9.263	-3.45	0.00664	-2.38437
9148	1424953_at	BC021614	cDNA sequence BC021614	-1.64	6.71	-3.44	0.00664	-2.38479
9110	1424915_s_at	2310044G17Rik	RIKEN cDNA 2310044G17 gene	-0.908	10.437	-3.44	0.00665	-2.38614
9746	1425551_at	Hip1r	huntingtin interacting protein 1 related	4.19	7.559	3.44	0.00665	-2.38642
18096	1450033_a_at	Stat1	signal transducer and activator of transcription 1	1.33	8.531	3.44	0.00666	-2.38769
12369	1428218_a_at	1600012H06Rik	RIKEN cDNA 1600012H06 gene	0.377	10.088	3.44	0.00667	-2.38966
10895	1426700_a_at	Usp52	ubiquitin specific protease 52	-0.837	6.605	-3.44	0.00668	-2.39049
7536	1423341_at	Cspg4	chondroitin sulfate proteoglycan 4	-1.67	7.283	-3.44	0.00668	-2.3911
9991	1425796_a_at	Fgfr3	fibroblast growth factor receptor 3	3.47	6.047	3.44	0.00669	-2.39161
21263	1454735_at	Odf2	outer dense fiber of sperm tails 2	-0.639	9.979	-3.44	0.00669	-2.39163
12960	1430533_a_at	Catnb	catenin beta	7.91	9.772	3.44	0.00669	-2.39171
1457	1417126_a_at	3110001N18Rik	RIKEN cDNA 3110001N18 gene	0.681	13.074	3.44	0.00669	-2.39174
6856	1422661_at	Lgals8	lectin, galactose binding, soluble 8	1.24	6.868	3.44	0.00669	-2.39276
20337	1452274_at	Tex27	testis expressed gene 27	0.869	9.389	3.44	0.00672	-2.39731
8393	1424198_at	Dlg5	discs, large homolog 5 (Drosophila)	-1.06	8.131	-3.44	0.00673	-2.39865
14227	1435019_at	Atxn7l3	ataxin 7-like 3	-0.452	10.097	-3.44	0.00674	-2.39991
17392	1449280_at	Esm1	endothelial cell-specific molecule 1	-0.568	5.58	-3.43	0.00675	-2.4018
2151	1417820_at	Tor1b	torsin family 1, member B	1.44	4.649	3.43	0.00676	-2.40183
10698	1426503_a_at	Rnf121	ring finger protein 121	1.56	8.627	3.43	0.00678	-2.40529
6686	1422491_a_at	Bnip2	BCL2/adenovirus E1B 19kDa-interacting protein 1, NIP2	0.507	10.678	3.43	0.00679	-2.40665
14294	1435221_at	Foxp1	forkhead box P1	-0.772	9.234	-3.43	0.00684	-2.41432
1165	1416834_x_at	Ndufb2	NADH dehydrogenase (ubiquinone) 1 beta subcomplex, 2	0.509	11.725	3.43	0.00685	-2.41541
12365	1428214_at	AW047273	expressed sequence AW047273	0.661	11.737	3.43	0.00685	-2.41572
13228	1431707_a_at	Pscd3	pleckstrin homology, Sec7 and coiled-coil domains 3	2.04	5.596	3.42	0.00686	-2.41714
18738	1450675_at	1810031K02Rik	RIKEN cDNA 1810031K02 gene	-0.59	8.741	-3.42	0.00687	-2.41883
6769	1422574_at	Mxd4	Max dimerization protein 4	1.71	4.144	3.42	0.00688	-2.41983
13206	1431646_a_at	Stx6	syntaxin 6	2.9	6.127	3.42	0.00696	-2.43204
7626	1423431_a_at	Mybbp1a	MYB binding protein (P160) 1a	-0.558	10.52	-3.41	0.00698	-2.43414
14885	1436944_x_at	MGC65558	similar to phosphatidylserine decarboxylase	-0.938	9.7	-3.41	0.00701	-2.43843
13437	1432416_a_at	Npm1	nucleophosmin 1	0.422	13.338	3.41	0.00703	-2.44119
6682	1422487_at	Smad4	MAD homolog 4 (Drosophila)	-0.396	11.1	-3.41	0.00704	-2.44211
336	1416005_at	Psmc1	protease (prosome, macropain) 26S subunit, ATPase 1	-0.431	11.365	-3.41	0.00705	-2.44392
10751	1426556_at	Suhw4	suppressor of hairy wing homolog 4 (Drosophila)	-0.732	8.073	-3.41	0.00705	-2.44406
1364	1417033_at	Ube2g2	ubiquitin-conjugating enzyme E2G 2	4.04	6.011	3.41	0.00705	-2.44465
10303	1426108_s_at	Cacnb1	calcium channel, voltage-dependent, beta 1 subunit	-0.476	5.123	-3.41	0.00706	-2.44526
9123	1424928_at	2210018M11Rik	RIKEN cDNA 2210018M11 gene	-1.03	6.837	-3.41	0.00709	-2.44902
20386	1452323_at	BC008150	cDNA sequence BC008150	-0.872	8.176	-3.4	0.00709	-2.44975
21349	1454953_at	X83325	EST X83325	-0.476	2.942	-3.4	0.0071	-2.45122
19402	1451339_at	Suox	sulfite oxidase	-0.856	7.46	-3.4	0.00711	-2.45266
3727	1419396_at	Arid3a	AT rich interactive domain 3A (Bright like)	-0.446	2.426	-3.4	0.00712	-2.45327
8103	1423908_at	Ndufs8	NADH dehydrogenase (ubiquinone) Fe-S protein 8	0.478	10.069	3.4	0.00712	-2.45449
3367	1419036_at	NA	NA	0.625	9.619	3.4	0.00713	-2.45483
11315	1427120_at	Zfp26	zinc finger protein 26	-0.78	8.309	-3.4	0.00713	-2.45517
2864	1418533_s_at	Fzd2	frizzled homolog 2 (Drosophila)	-0.8	5.73	-3.4	0.00714	-2.45595
20946	1453355_at	1810073P09Rik	RIKEN cDNA 1810073P09 gene	-1.1	6.11	-3.4	0.00714	-2.45695
18059	1449996_a_at	Tpm3	tropomyosin 3, gamma	-2.13	8.864	-3.4	0.00714	-2.4573
22011	1456615_a_at	Falz	fetal Alzheimer antigen	-0.912	9.846	-3.4	0.00715	-2.45756
8151	1423956_at	Smap1	stromal membrane-associated protein 1	-0.442	10.048	-3.4	0.00715	-2.45768
10840	1426645_at	Hspca	heat shock protein 1, alpha	1.05	11.552	3.4	0.00718	-2.46207
16658	1448546_at	Rassf3	Ras association (RalGDS/AF-6) domain family 3	-0.958	4.155	-3.4	0.00718	-2.46234
22498	1460571_at	Dicer1	Dicer1, Dcr-1 homolog (Drosophila)	-0.895	6.796	-3.39	0.00723	-2.46915
19024	1450961_a_at	na	hypothetical LOC331528	-0.453	6.268	-3.39	0.00729	-2.47728
4826	1420631_a_at	Blcap	bladder cancer associated protein homolog (human)	-0.909	9.53	-3.38	0.00733	-2.48229
12476	1428464_at	Ndufa3	NADH dehydrogenase (ubiquinone) 1 alpha subcomplex, 3	0.375	13.394	3.38	0.00733	-2.4831
14150	1434853_x_at	Mkrn1	makorin, ring finger protein, 1	-0.438	10.532	-3.38	0.00735	-2.48478
19233	1451170_s_at	Nomo1	nodal modulator 1	-0.493	10.445	-3.38	0.00735	-2.48565
21464	1455252_at	Tsc1	tuberous sclerosis 1	-1.18	6.97	-3.38	0.00735	-2.48592
3445	1419114_at	5430428G01Rik	RIKEN cDNA 5430428G01 gene	0.427	8.968	3.38	0.00736	-2.48659
11032	1426837_at	Metap1	methionyl aminopeptidase 1	1.57	6.519	3.38	0.00736	-2.4867
15209	1437689_x_at	Clu	clusterin	-0.577	13.367	-3.38	0.00739	-2.49003
14655	1436336_at	2210013M04Rik	RIKEN cDNA 2210013M04 gene	0.909	10.168	3.38	0.00741	-2.49271
2713	1418382_at	AB023957	cDNA sequence AB023957	-0.944	7.584	-3.38	0.00741	-2.49317
14271	1435152_at	Leng9	leukocyte receptor cluster (LRC) member 9	-1.01	6.577	-3.38	0.00742	-2.49514
11028	1426833_at	Eif4g3	eukaryotic translation initiation factor 4 gamma, 3	-0.819	9.081	-3.38	0.00743	-2.49573
1176	1416845_at	Hspa5bp1	heat shock 70kDa protein 5 binding protein 1	-0.571	6.807	-3.38	0.00745	-2.49838
13935	1434357_a_at	Kpnb1	karyopherin (importin) beta 1	5.53	6.361	3.37	0.00746	-2.49931
8096	1423901_at	Trip12	thyroid hormone receptor interactor 12	-0.663	8.229	-3.37	0.00749	-2.50444
18029	1449966_s_at	Cab39l	calcium binding protein 39-like	1.21	9.823	3.37	0.00752	-2.50729
16343	1448231_at	Fkbp5	FK506 binding protein 5	3.98	6.97	3.37	0.00752	-2.50754
5464	1421269_at	Ugcg	UDP-glucose ceramide glucosyltransferase	2.7	9.049	3.37	0.00753	-2.50958
12937	1430421_a_at	BC010787	cDNA sequence BC010787	0.559	9.813	3.37	0.00755	-2.51159
6929	1422734_a_at	Myb	myeloblastosis oncogene	-0.781	4.203	-3.37	0.00757	-2.51448
6913	1422718_at	Ap3s2	adaptor-related protein complex 3, sigma 2 subunit	0.87	8.354	3.36	0.00758	-2.51588
20191	1452128_a_at	C6.1A	c6.1a protein	0.56	9.837	3.36	0.00761	-2.51912
422	1416091_at	Mtap4	microtubule-associated protein 4	-0.793	10.13	-3.36	0.00763	-2.52269
19721	1451658_a_at	Polr3c	polymerase (RNA) III (DNA directed) polypeptide C	3.88	5.875	3.36	0.00767	-2.52718
9237	1425042_s_at	4930563C04Rik	RIKEN cDNA 4930563C04 gene	-0.659	8.611	-3.36	0.00767	-2.52766
2837	1418506_a_at	Prdx2	peroxiredoxin 2	0.323	12.727	3.36	0.00769	-2.52933
16604	1448492_a_at	Psmd12	proteasome (prosome, macropain) 26S subunit, non-ATPase, 12	-0.487	11.958	-3.36	0.00769	-2.52944
9522	1425327_at	BC008163	cDNA sequence BC008163	-0.676	9.39	-3.36	0.00769	-2.52982
18180	1450117_at	Tcf3	transcription factor 3	-1.13	8.634	-3.35	0.00771	-2.53247
17663	1449551_at	Myo1c	myosin IC	6.33	7.672	3.35	0.00772	-2.53357
10162	1425967_a_at	Mcpt4	mast cell protease 4	1.2	10.775	3.35	0.00772	-2.53364
13313	1431926_a_at	1300010M03Rik	RIKEN cDNA 1300010M03 gene	0.701	6.53	3.35	0.00775	-2.53724
19429	1451366_at	Cops6	COP9 (constitutive photomorphogenic) homolog, subunit 6 (Arabidopsis thaliana)	0.298	11.411	3.35	0.00777	-2.54037
14810	1436797_a_at	Surf4	surfeit gene 4	0.713	10.905	3.35	0.00778	-2.5419
16737	1448625_at	Golga2	golgi autoantigen, golgin subfamily a, 2	-0.577	10.482	-3.35	0.00779	-2.54221
12350	1428182_at	Prpsap1	phosphoribosyl pyrophosphate synthetase-associated protein 1	-0.481	11.124	-3.35	0.00779	-2.54232
16264	1448152_at	Igf2	insulin-like growth factor 2	-1.3	8.778	-3.35	0.00779	-2.54256
17163	1449051_at	Ppara	peroxisome proliferator activated receptor alpha	-0.82	2.975	-3.34	0.00783	-2.54833
12923	1430326_s_at	1500040F11Rik	RIKEN cDNA 1500040F11 gene	0.338	11.963	3.34	0.00785	-2.54988
14400	1435527_at	Nfic	nuclear factor I/C	-1.12	10.303	-3.34	0.00788	-2.55399
8858	1424663_at	BC017647	cDNA sequence BC017647	-1.23	4.711	-3.34	0.00789	-2.55533
12544	1428648_at	D10Ertd516e	DNA segment, Chr 10, ERATO Doi 516, expressed	-0.473	10.782	-3.34	0.00789	-2.55556
9839	1425644_at	Lepr	leptin receptor	-2.37	6.461	-3.34	0.00794	-2.5613
5643	1421448_at	Garnl1	GTPase activating RANGAP domain-like 1	4.63	5.991	3.34	0.00794	-2.56154
10620	1426425_at	Sugt1	SGT1, suppressor of G2 allele of SKP1 (S. cerevisiae)	0.676	10.933	3.34	0.00794	-2.56176
14736	1436613_at	B930093C12Rik	RIKEN cDNA B930093C12 gene	-1.25	6.786	-3.34	0.00794	-2.5619
1938	1417607_at	Cox6a2	cytochrome c oxidase, subunit VI a, polypeptide 2	-1.2	10.957	-3.34	0.00795	-2.56256
17222	1449110_at	Rhob	ras homolog gene family, member B	-0.369	12.284	-3.34	0.00795	-2.56288
19497	1451434_s_at	5430405G24Rik	RIKEN cDNA 5430405G24 gene	-1.12	6.206	-3.33	0.00796	-2.56454
7633	1423438_at	Kptn	kaptin	0.384	4.704	3.33	0.00797	-2.56525
6016	1421821_at	Ldlr	low density lipoprotein receptor	-1.27	10.434	-3.33	0.00798	-2.56676
19551	1451488_at	1110028A07Rik	RIKEN cDNA 1110028A07 gene	-1.58	7.422	-3.33	0.00798	-2.56697
8840	1424645_at	9930033H14Rik	RIKEN cDNA 9930033H14 gene	-1.23	8.553	-3.33	0.008	-2.5687
12610	1428847_a_at	Macf1	microtubule-actin crosslinking factor 1	-0.654	11.052	-3.33	0.00803	-2.57206
9906	1425711_a_at	Akt1	thymoma viral proto-oncogene 1	3.01	8.81	3.33	0.00803	-2.57278
7243	1423048_a_at	Tollip	toll interacting protein	5.26	7.838	3.33	0.00803	-2.57297
21666	1455836_at	Papola	poly (A) polymerase alpha	2.8	7.657	3.33	0.00805	-2.57467
18884	1450821_at	Pcaf	p300/CBP-associated factor	2.51	5.09	3.33	0.00806	-2.57653
2083	1417752_at	Coro1c	coronin, actin binding protein 1C	3.99	7.648	3.33	0.00807	-2.57696
13795	1434033_at	Tle1	transducin-like enhancer of split 1, homolog of Drosophila E(spl)	-0.878	8.031	-3.32	0.0081	-2.58131
13048	1431013_at	Psmd11	proteasome (prosome, macropain) 26S subunit, non-ATPase, 11	-0.528	5.782	-3.32	0.00815	-2.58702
521	1416190_a_at	Sec61a1	Sec61 alpha 1 subunit (S. cerevisiae)	5.08	6.715	3.32	0.00816	-2.5885
8257	1424062_at	Ube2d1	ubiquitin-conjugating enzyme E2D 1, UBC4/5 homolog (yeast)	-1.07	9.816	-3.32	0.00817	-2.58918
7879	1423684_at	Hnrpk	heterogeneous nuclear ribonucleoprotein K	-0.316	12.623	-3.32	0.00819	-2.59178
952	1416621_at	Llglh	lethal giant larvae homolog	-0.523	9.673	-3.32	0.0082	-2.59344
12434	1428346_at	Fln29	FLN29 gene product	-0.766	9.572	-3.32	0.00821	-2.59501
14516	1435862_at	AU067731	expressed sequence AU067731	-0.58	9.614	-3.32	0.00822	-2.59595
20250	1452187_at	Rbm5	RNA binding motif protein 5	4.8	6.417	3.31	0.00823	-2.59665
11346	1427151_at	4732486I23Rik	RIKEN cDNA 4732486I23 gene	-0.734	6.438	-3.31	0.00825	-2.59958
21549	1455505_at	BC031407	cDNA sequence BC031407	-1.77	6.44	-3.31	0.00826	-2.60095
20209	1452146_a_at	Cox15	COX15 homolog, cytochrome c oxidase assembly protein (yeast)	-1.13	6.059	-3.31	0.00827	-2.60198
3691	1419360_a_at	Ss18	synovial sarcoma translocation, Chromosome 18	-0.342	11.514	-3.31	0.0083	-2.60529
5283	1421088_at	Gpc4	glypican 4	-0.784	9.531	-3.31	0.00832	-2.60803
11217	1427022_at	Ddx42	DEAD (Asp-Glu-Ala-Asp) box polypeptide 42	-0.786	7.864	-3.31	0.00833	-2.60858
11088	1426893_at	C230093N12Rik	RIKEN cDNA C230093N12 gene	-1.26	8.004	-3.31	0.00833	-2.60921
10830	1426635_at	Acbd3	acyl-Coenzyme A binding domain containing 3	2.6	7.583	3.31	0.00835	-2.61126
2141	1417810_a_at	Pacsin2	protein kinase C and casein kinase substrate in neurons 2	-0.456	11.584	-3.3	0.00837	-2.61415
7309	1423114_at	Ube2d3	ubiquitin-conjugating enzyme E2D 3 (UBC4/5 homolog, yeast)	0.655	10.178	3.3	0.00839	-2.61648
1657	1417326_a_at	Anapc11	anaphase promoting complex subunit 11 homolog (yeast)	0.379	11.205	3.3	0.00841	-2.61839
4018	1419687_at	D930010J01Rik	RIKEN cDNA D930010J01 gene	-0.443	9.818	-3.3	0.00841	-2.61861
13730	1433869_at	C030015A19Rik	RIKEN cDNA C030015A19 gene	-0.72	9.759	-3.3	0.00845	-2.62301
9108	1424913_at	2310044G17Rik	RIKEN cDNA 2310044G17 gene	1.8	6.256	3.3	0.0085	-2.62879
15657	1438835_a_at	Snrp116	U5 small nuclear ribonucleoprotein	-0.394	10.673	-3.29	0.00851	-2.62975
3282	1418951_at	In(10)17Rk-p	inversion, Chr 10, Roderick 17, proximal	-2.55	6.592	-3.29	0.00851	-2.63043
18623	1450560_a_at	Ppp2r5d	protein phosphatase 2, regulatory subunit B (B56), delta isoform	-0.712	8.378	-3.29	0.00857	-2.63676
4569	1420374_at	AU022706	expressed sequence AU022706	-0.653	9.305	-3.29	0.00858	-2.63763
12026	1427831_s_at	Zfp260	zinc finger protein 260	3.28	6.31	3.29	0.00859	-2.63878
11064	1426869_at	Boc	biregional cell adhesion molecule-related/down-regulated by oncogenes (Cdon) binding protein	-1.18	7.254	-3.29	0.0086	-2.63983
9524	1425329_a_at	Dia1	diaphorase 1 (NADH)	6.61	8.827	3.29	0.0086	-2.6406
18160	1450097_s_at	Gna12	guanine nucleotide binding protein, alpha 12	3.31	6.324	3.29	0.00862	-2.64315
3760	1419429_at	Cntfr	ciliary neurotrophic factor receptor	-0.555	2.738	-3.29	0.00863	-2.64405
3334	1419003_at	Bves	blood vessel epicardial substance	-1.2	4.891	-3.28	0.00864	-2.64531
20426	1452363_a_at	Atp2a2	ATPase, Ca++ transporting, cardiac muscle, slow twitch 2	-0.803	10.335	-3.28	0.00873	-2.65473
1051	1416720_at	Sfrs6	splicing factor, arginine/serine-rich 6	-0.484	10.557	-3.28	0.00875	-2.65712
1432	1417101_at	Hspa2	heat shock protein 2	-0.821	9.585	-3.28	0.00876	-2.65856
16270	1448158_at	Sdc1	syndecan 1	7.16	9.242	3.28	0.00878	-2.66114
13421	1432367_a_at	Ufd1l	ubiquitin fusion degradation 1 like	-0.699	10.077	-3.27	0.00879	-2.66184
14509	1435847_at	Cdc42bpa	Cdc42 binding protein kinase alpha	-1.26	8.204	-3.27	0.0088	-2.66312
3372	1419041_at	D8Wsu49e	DNA segment, Chr 8, Wayne State University 49, expressed	0.533	10.884	3.27	0.00884	-2.66783
6935	1422740_at	Tnfrsf21	tumor necrosis factor receptor superfamily, member 21	0.612	8.131	3.27	0.00886	-2.67011
20490	1452427_s_at	na	hypothetical LOC386552	5.32	7.748	3.27	0.00887	-2.67037
10577	1426382_at	Ppm1b	protein phosphatase 1B, magnesium dependent, beta isoform	-0.63	10.251	-3.27	0.00887	-2.67129
991	1416660_at	Eif3s10	eukaryotic translation initiation factor 3, subunit 10 (theta)	2.72	9.962	3.27	0.00888	-2.67135
132	1415801_at	Gja1	gap junction membrane channel protein alpha 1	7.21	8.935	3.27	0.00893	-2.67718
2801	1418470_at	Yes	Yamaguchi sarcoma viral (v-yes) oncogene homolog	1.58	4.694	3.26	0.00894	-2.67841
10597	1426402_at	D9Ertd306e	DNA segment, Chr 9, ERATO Doi 306, expressed	-0.44	11.208	-3.26	0.00896	-2.6803
11383	1427188_at	Arih1	ariadne ubiquitin-conjugating enzyme E2 binding protein homolog 1 (Drosophila)	1.41	9.285	3.26	0.00897	-2.68141
7674	1423479_at	1500002M01Rik	RIKEN cDNA 1500002M01 gene	-0.43	8.841	-3.26	0.00897	-2.68204
21808	1456107_x_at	Snrp116	U5 small nuclear ribonucleoprotein	-0.58	9.945	-3.26	0.00898	-2.68329
13989	1434486_x_at	Ugp2	UDP-glucose pyrophosphorylase 2	-0.401	10.97	-3.26	0.00899	-2.68423
17293	1449181_at	Fech	ferrochelatase	-0.861	9.433	-3.26	0.00899	-2.68443
16981	1448869_a_at	Mrps16	mitochondrial ribosomal protein S16	0.624	11.082	3.26	0.009	-2.68551
18730	1450667_a_at	Cs	citrate synthase	-0.46	12.31	-3.26	0.00903	-2.68827
15457	1438312_s_at	Scyl1	SCY1-like 1 (S. cerevisiae)	-0.663	9.657	-3.26	0.00904	-2.68917
3985	1419654_at	Tle3	transducin-like enhancer of split 3, homolog of Drosophila E(spl)	-0.69	8.018	-3.26	0.00905	-2.69034
474	1416143_at	Atp5j	ATP synthase, H+ transporting, mitochondrial F0 complex, subunit F	0.334	13.293	3.26	0.00906	-2.69146
12422	1428320_at	Jmjd1b	jumonji domain containing 1B	-0.678	8.153	-3.26	0.00906	-2.69195
12811	1429655_at	4921532K09Rik	RIKEN cDNA 4921532K09 gene	1.57	7.539	3.26	0.00906	-2.69204
4847	1420652_at	Ate1	arginine-tRNA-protein transferase 1	3.49	5.379	3.25	0.00909	-2.69503
11450	1427255_s_at	Zfp445	zinc finger protein 445	4.78	6.921	3.25	0.00912	-2.69808
11281	1427086_at	NA	NA	-0.762	7.279	-3.25	0.00912	-2.69825
14140	1434832_at	Foxo3	forkhead box O3	-0.92	8.101	-3.25	0.00915	-2.70174
104	1415773_at	Ncl	nucleolin	1.37	11.237	3.25	0.00918	-2.70418
22465	1460460_a_at	Gorasp2	golgi reassembly stacking protein 2	1.95	9.734	3.25	0.00918	-2.70514
11014	1426819_at	Hipk3	homeodomain interacting protein kinase 3	-0.564	11.842	-3.25	0.00919	-2.70549
463	1416132_at	C920006C10Rik	RIKEN cDNA C920006C10 gene	3.26	7.887	3.25	0.0092	-2.70657
1276	1416945_at	Ptov1	prostate tumor over expressed gene 1	-1.12	8.401	-3.25	0.0092	-2.70719
15433	1438233_at	6030443O07Rik	RIKEN cDNA 6030443O07 gene	-1.1	8.576	-3.25	0.00921	-2.70755
19404	1451341_s_at	AI840826	expressed sequence AI840826	-0.556	9.726	-3.25	0.00921	-2.708
12490	1428500_at	2210419D22Rik	RIKEN cDNA 2210419D22 gene	-0.627	8.333	-3.25	0.00922	-2.70905
6751	1422556_at	Gna13	guanine nucleotide binding protein, alpha 13	3.64	8.513	3.25	0.00922	-2.70919
1655	1417324_at	Mast2	microtubule associated serine/threonine kinase 2	-0.646	9.724	-3.25	0.00923	-2.71005
18224	1450161_at	Ikbkg	inhibitor of kappaB kinase gamma	1.77	6.66	3.25	0.00923	-2.71011
21235	1454677_at	Timp2	tissue inhibitor of metalloproteinase 2	-0.561	12.834	-3.25	0.00923	-2.71019
7493	1423298_at	Add3	adducin 3 (gamma)	-0.651	10.588	-3.25	0.00923	-2.71021
8976	1424781_at	D10Ucla1	DNA segment, Chr 10, University of California at Los Angeles 1	-0.742	10.284	-3.24	0.00925	-2.7116
11515	1427320_at	na	hypothetical gene supported by AK018238; AK046289	-0.77	5.731	-3.24	0.00926	-2.7128
10492	1426297_at	Tcfe2a	transcription factor E2a	-0.505	8.054	-3.24	0.00927	-2.7138
17290	1449178_at	Pdlim3	PDZ and LIM domain 3	-0.878	10.774	-3.24	0.00929	-2.7159
11237	1427042_at	Mal2	mal, T-cell differentiation protein 2	-1.54	9.764	-3.24	0.00929	-2.71684
22495	1460565_at	Slc41a1	solute carrier family 41, member 1	-0.764	9.705	-3.24	0.00931	-2.71816
1980	1417649_at	Cdkn1c	cyclin-dependent kinase inhibitor 1C (P57)	-0.578	6.586	-3.24	0.00931	-2.71833
12622	1428872_at	4121402D02Rik	RIKEN cDNA 4121402D02 gene	-0.966	10.289	-3.24	0.00931	-2.71882
7101	1422906_at	Abcg2	ATP-binding cassette, sub-family G (WHITE), member 2	-0.396	9.584	-3.24	0.00935	-2.72279
16190	1448068_at	Soat1	sterol O-acyltransferase 1	-0.939	3.87	-3.24	0.00935	-2.72307
7469	1423274_at	Ddx26	DEAD/H (Asp-Glu-Ala-Asp/His) box polypeptide 26	-0.912	7.316	-3.24	0.00936	-2.72395
5610	1421415_s_at	Gcnt2	glucosaminyl (N-acetyl) transferase 2, I-branching enzyme	2.81	4.737	3.24	0.00936	-2.724
12746	1429359_s_at	Rbpms	RNA binding protein gene with multiple splicing	-0.827	6.493	-3.24	0.00937	-2.72447
287	1415956_a_at	Pctk1	PCTAIRE-motif protein kinase 1	1.44	9.241	3.24	0.00938	-2.72539
14738	1436616_at	R74740	expressed sequence R74740	-0.594	2.047	-3.24	0.00938	-2.72587
1624	1417293_at	Hs6st1	heparan sulfate 6-O-sulfotransferase 1	-0.847	8.57	-3.24	0.00939	-2.7267
20274	1452211_at	Psme4	proteasome (prosome, macropain) activator subunit 4	-0.598	11.421	-3.23	0.0094	-2.72775
5904	1421709_a_at	Fmo5	flavin containing monooxygenase 5	-1.18	3.751	-3.23	0.00944	-2.73228
2799	1418468_at	Anxa11	annexin A11	-0.768	9.763	-3.23	0.00945	-2.73297
12620	1428870_at	Nolc1	nucleolar and coiled-body phosphoprotein 1	-0.752	7.781	-3.23	0.00945	-2.73341
4013	1419682_a_at	Trp53rk	TP53 regulating kinase	1.28	6.456	3.23	0.00945	-2.7337
7400	1423205_at	Tm9sf4	transmembrane 9 superfamily protein member 4	-0.952	6.753	-3.23	0.00947	-2.73562
7847	1423652_at	Hbld2	HESB like domain containing 2	1.52	10.014	3.23	0.00948	-2.73641
6606	1422411_s_at	Ear3	eosinophil-associated, ribonuclease A family, member 3	-1.93	7.094	-3.23	0.00949	-2.73734
12643	1428935_at	Canx	calnexin	-0.739	8.299	-3.23	0.00949	-2.73769
12853	1429888_a_at	Hspb2	heat shock protein 2	-1.41	7.982	-3.23	0.0095	-2.73811
13457	1432488_a_at	Sf3a3	splicing factor 3a, subunit 3	3.49	7.813	3.23	0.00951	-2.73894
1313	1416982_at	Foxo1	forkhead box O1	-1.14	8.257	-3.23	0.00951	-2.73974
11252	1427057_at	C630002B14Rik	RIKEN cDNA C630002B14 gene	-0.456	3.178	-3.23	0.00952	-2.74
948	1416617_at	Acas2l	acetyl-Coenzyme A synthetase 2 (AMP forming)-like	-1.17	7.412	-3.23	0.00952	-2.74004
21445	1455204_at	Pitpnc1	phosphatidylinositol transfer protein, cytoplasmic 1	-1.3	7.543	-3.23	0.00954	-2.74254
5316	1421121_at	Akap10	A kinase (PRKA) anchor protein 10	1.95	4.114	3.23	0.00955	-2.74315
2562	1418231_at	Lims1	LIM and senescent cell antigen-like domains 1	2.84	6.456	3.22	0.00957	-2.7452
5819	1421624_a_at	Enah	enabled homolog (Drosophila)	1.1	8.843	3.22	0.00957	-2.74543
3893	1419562_at	Birc6	baculoviral IAP repeat-containing 6	-0.73	8.333	-3.22	0.00958	-2.74696
18075	1450012_x_at	Ywhag	3-monooxgenase/tryptophan 5-monooxgenase activation protein, gamma polypeptide	-0.409	11.947	-3.22	0.00962	-2.75031
22661	AFFX-TransRecMur/X57349_3_at	Tfrc	transferrin receptor	1.76	4.568	3.22	0.00965	-2.7536
20242	1452179_at	Phf17	PHD finger protein 17	-0.814	6.555	-3.22	0.00965	-2.75371
17943	1449880_s_at	Bglap1	bone gamma carboxyglutamate protein 1	-1.15	13.066	-3.21	0.00976	-2.76474
2854	1418523_at	Arih2	ariadne homolog 2 (Drosophila)	1.9	4.004	3.21	0.00976	-2.76538
15111	1437458_x_at	Clu	clusterin	-0.411	13.133	-3.21	0.00977	-2.76626
14690	1436427_at	Prpf4b	PRP4 pre-mRNA processing factor 4 homolog B (yeast)	-1.01	5.491	-3.21	0.00977	-2.76648
9664	1425469_a_at	NA	NA	0.721	9.686	3.21	0.00978	-2.7675
56	1415725_at	Rrn3	RRN3 RNA polymerase I transcription factor homolog (yeast)	-0.706	9.01	-3.21	0.00981	-2.77028
14477	1435762_at	D6Mgi11	DNA Segment, Chr 6, Mouse Genome Informatics 11	-0.73	7.942	-3.21	0.00982	-2.77054
11112	1426917_s_at	2010205A11Rik	RIKEN cDNA 2010205A11 gene	-0.733	5.469	-3.21	0.00982	-2.77117
21300	1454815_at	Sertad2	SERTA domain containing 2	-0.654	9.719	-3.21	0.00983	-2.77197
35	1415704_a_at	Cdv3	carnitine deficiency-associated gene expressed in ventricle 3	-0.441	11.805	-3.21	0.00987	-2.77585
3171	1418840_at	Pdcd4	programmed cell death 4	-0.369	12.234	-3.2	0.00988	-2.77686
19348	1451285_at	Fus	fusion, derived from t(12; 16) malignant liposarcoma (human)	-0.521	11.865	-3.2	0.00988	-2.777
3432	1419101_at	Sin3a	transcriptional regulator, SIN3A (yeast)	-0.689	7.46	-3.2	0.00991	-2.78011
16239	1448127_at	Rrm1	ribonucleotide reductase M1	4.01	8.402	3.2	0.00993	-2.78157
22229	1460203_at	Itpr1	inositol 1,4,5-triphosphate receptor 1	-1.42	7.294	-3.2	0.00994	-2.78258
14488	1435798_a_at	Sfrs14	splicing factor, arginine/serine-rich 14	-0.96	6.26	-3.2	0.00995	-2.78378
14687	1436419_a_at	1700097N02Rik	RIKEN cDNA 1700097N02 gene	-1.47	4.709	-3.2	0.00995	-2.78386
2856	1418525_at	na	LOC434305	-1.46	3.474	-3.2	0.00996	-2.785
13925	1434335_at	AI317237	expressed sequence AI317237	-0.455	9.921	-3.2	0.01	-2.79144
9771	1425576_at	Ahcyl1	S-adenosylhomocysteine hydrolase-like 1	4.49	7.605	3.2	0.01	-2.79169
14956	1437067_at	Phtf2	putative homeodomain transcription factor 2	-1.09	8.636	-3.19	0.01	-2.79262
1341	1417010_at	Zfp238	zinc finger protein 238	-0.867	9.952	-3.19	0.01	-2.79322
4547	1420352_at	Prss22	protease, serine, 22	-0.502	8.464	-3.19	0.01	-2.79373
13816	1434078_at	D7Wsu128e	DNA segment, Chr 7, Wayne State University 128, expressed	-0.871	8.581	-3.19	0.0101	-2.79845
11471	1427276_at	Smc4l1	SMC4 structural maintenance of chromosomes 4-like 1 (yeast)	1.98	7.504	3.19	0.0101	-2.80254
5519	1421324_a_at	Akt2	thymoma viral proto-oncogene 2	2.74	8.424	3.19	0.0101	-2.80255
8895	1424700_at	D4Ertd89e	DNA segment, Chr 4, ERATO Doi 89, expressed	0.608	9.482	3.19	0.0101	-2.80339
3378	1419047_at	Pcnx	pecanex homolog (Drosophila)	-0.63	8.53	-3.19	0.0102	-2.80648
13838	1434128_a_at	Zfp574	zinc finger protein 574	-1.35	6.499	-3.19	0.0102	-2.80679
5082	1420887_a_at	Bcl2l1	Bcl2-like 1	3.12	7.186	3.19	0.0102	-2.80782
11320	1427125_s_at	D630045E04Rik	RIKEN cDNA D630045E04 gene	-0.401	9.066	-3.19	0.0102	-2.80831
3840	1419509_a_at	Nagk	N-acetylglucosamine kinase	0.649	9.969	3.18	0.0102	-2.8092
22319	1460295_s_at	Il6st	interleukin 6 signal transducer	5.16	7.27	3.18	0.0102	-2.80935
21556	1455539_at	Gpld1	glycosylphosphatidylinositol specific phospholipase D1	-1.08	8.098	-3.18	0.0102	-2.80948
8880	1424685_at	Exosc4	exosome component 4	0.466	9.153	3.18	0.0102	-2.81275
20493	1452430_s_at	Sfrs1	splicing factor, arginine/serine-rich 1 (ASF/SF2)	3.4	10.125	3.18	0.0102	-2.81285
10655	1426460_a_at	Ugp2	UDP-glucose pyrophosphorylase 2	-1.3	9.232	-3.18	0.0102	-2.81313
8189	1423994_at	Kif1b	kinesin family member 1B	-0.779	11.265	-3.18	0.0103	-2.81427
17948	1449885_at	Tm4sf10	transmembrane 4 superfamily member 10	1.52	4.544	3.18	0.0103	-2.81537
13197	1431606_a_at	D1Ertd396e	DNA segment, Chr 1, ERATO Doi 396, expressed	2.73	5.524	3.18	0.0103	-2.81638
2393	1418062_at	Eef1a2	eukaryotic translation elongation factor 1 alpha 2	-1.07	11.721	-3.18	0.0103	-2.81689
1312	1416981_at	Foxo1	forkhead box O1	-0.948	8.676	-3.18	0.0103	-2.81854
16349	1448237_x_at	Ldh2	lactate dehydrogenase 2, B chain	-0.798	10.496	-3.18	0.0103	-2.81986
3816	1419485_at	Foxc1	forkhead box C1	-1.31	8.108	-3.18	0.0103	-2.82013
14412	1435567_at	Phka1	phosphorylase kinase alpha 1	-1.4	6.561	-3.18	0.0103	-2.82014
20939	1453307_a_at	Anapc5	anaphase-promoting complex subunit 5	6.72	8.524	3.18	0.0103	-2.82225
19195	1451132_at	Pbxip1	pre-B-cell leukemia transcription factor interacting protein 1	-0.865	9.905	-3.18	0.0103	-2.82266
18152	1450089_a_at	Srprb	signal recognition particle receptor, B subunit	3.01	7.735	3.18	0.0103	-2.82273
14396	1435522_a_at	2310016E02Rik	RIKEN cDNA 2310016E02 gene	0.471	12.949	3.17	0.0104	-2.82522
8050	1423855_x_at	Rpl17	ribosomal protein L17	0.241	14.513	3.17	0.0104	-2.8269
11424	1427229_at	Hmgcr	3-hydroxy-3-methylglutaryl-Coenzyme A reductase	-1.4	9.241	-3.17	0.0104	-2.82736
14139	1434831_a_at	Foxo3	forkhead box O3	-0.473	11.076	-3.17	0.0104	-2.82978
20239	1452176_at	Nup153	nucleoporin 153	-0.778	8.933	-3.17	0.0104	-2.83073
7880	1423685_at	Aars	alanyl-tRNA synthetase	-0.658	9.869	-3.17	0.0105	-2.834
22569	1460688_s_at	AA407659	expressed sequence AA407659	-0.907	9.192	-3.17	0.0105	-2.83641
418	1416087_at	Ap1s1	adaptor protein complex AP-1, sigma 1	0.503	9.773	3.17	0.0105	-2.83883
19211	1451148_at	Pink1	PTEN induced putative kinase 1	-0.4	10.88	-3.17	0.0105	-2.84032
16416	1448304_a_at	Rab6	RAB6, member RAS oncogene family	-0.455	11.223	-3.17	0.0105	-2.84085
2310	1417979_at	Tnmd	tenomodulin	-0.591	10.962	-3.16	0.0106	-2.84245
15680	1438887_a_at	Gcl	germ cell-less homolog (Drosophila)	1.76	4.866	3.16	0.0106	-2.84314
12619	1428869_at	Nolc1	nucleolar and coiled-body phosphoprotein 1	-0.746	9.105	-3.16	0.0106	-2.84716
1184	1416853_at	Ncdn	neurochondrin	-1.19	7.099	-3.16	0.0106	-2.84727
17723	1449620_s_at	D16Wsu65e	DNA segment, Chr 16, Wayne State University 65, expressed	-1.39	5.766	-3.16	0.0106	-2.85006
2790	1418459_at	4933406L23Rik	RIKEN cDNA 4933406L23 gene	1.11	8.162	3.16	0.0107	-2.85195
8390	1424195_a_at	Inpp5d	inositol polyphosphate-5-phosphatase D	1.24	4.683	3.16	0.0107	-2.85293
20553	1452490_a_at	Ap2a2	adaptor protein complex AP-2, alpha 2 subunit	1.42	7.927	3.16	0.0107	-2.85522
6802	1422607_at	Etv1	ets variant gene 1	-0.488	3.64	-3.16	0.0107	-2.85626
15744	1438999_a_at	Nfat5	nuclear factor of activated T-cells 5	-1.09	10.321	-3.15	0.0107	-2.85849
266	1415935_at	Smoc2	SPARC related modular calcium binding 2	-0.411	10.49	-3.15	0.0107	-2.85938
5466	1421271_at	NA	NA	-1.96	5.083	-3.15	0.0108	-2.86201
16716	1448604_at	Umpk	uridine monophosphate kinase	0.418	8.932	3.15	0.0108	-2.86543
5065	1420870_at	Mllt10	myeloid/lymphoid or mixed lineage-leukemia translocation to 10 homolog (Drosophila)	-0.658	9.252	-3.15	0.0108	-2.86752
17059	1448947_at	0610039J04Rik	RIKEN cDNA 0610039J04 gene	0.934	9.013	3.15	0.0108	-2.86839
21131	1454067_a_at	4931406C07Rik	RIKEN cDNA 4931406C07 gene	0.629	7.35	3.15	0.0108	-2.86861
10720	1426525_at	Arid2	AT rich interactive domain 2 (Arid-rfx like)	-1.04	9.64	-3.15	0.0109	-2.86987
21254	1454711_at	Trio	triple functional domain (PTPRF interacting)	-0.724	8.084	-3.15	0.0109	-2.8732
11061	1426866_at	D4st1	dermatan 4 sulfotransferase 1	-0.891	8.583	-3.14	0.0109	-2.87516
5026	1420831_at	Qscn6	quiescin Q6	1.32	9.472	3.14	0.0109	-2.87662
9174	1424979_at	6530402N02Rik	RIKEN cDNA 6530402N02 gene	-1.04	8.008	-3.14	0.011	-2.87946
10132	1425937_a_at	Clp1	cardiac lineage protein 1	-0.612	10.378	-3.14	0.011	-2.88418
13618	1433604_x_at	Aldoa	aldolase 1, A isoform	-0.633	13.924	-3.14	0.011	-2.88483
539	1416208_at	Usp14	ubiquitin specific protease 14	-0.484	10.707	-3.14	0.011	-2.88523
13799	1434037_s_at	Pcaf	p300/CBP-associated factor	-0.499	11.303	-3.14	0.011	-2.88551
6776	1422581_at	Pias1	protein inhibitor of activated STAT 1	-0.327	9.098	-3.14	0.011	-2.88605
16931	1448819_at	Eif2s2	eukaryotic translation initiation factor 2, subunit 2 (beta)	-0.76	9.695	-3.14	0.0111	-2.88879
14135	1434821_at	Brd1	bromodomain containing 1	-0.429	10.346	-3.13	0.0111	-2.8936
5552	1421357_at	Gtf2a1	general transcription factor II A, 1	-0.555	3.598	-3.13	0.0112	-2.89765
7488	1423293_at	Rpa1	replication protein A1	-0.533	10.603	-3.13	0.0112	-2.89773
3937	1419606_a_at	Tnnt1	troponin T1, skeletal, slow	-1.1	11.644	-3.13	0.0112	-2.89974
5067	1420872_at	Gucy1b3	guanylate cyclase 1, soluble, beta 3	-0.996	5.093	-3.13	0.0112	-2.90186
13446	1432436_a_at	Ak3l1	adenylate kinase 3 alpha-like 1	4.57	7.418	3.13	0.0113	-2.90537
14912	1436993_x_at	Pfn2	profilin 2	-1.03	8.074	-3.12	0.0113	-2.90848
7058	1422863_s_at	na	LOC433659	1.84	6.789	3.12	0.0113	-2.90939
12804	1429623_at	Zfp644	zinc finger protein 644	-0.402	8.47	-3.12	0.0113	-2.91056
9181	1424986_s_at	Fbxw7	F-box and WD-40 domain protein 7, archipelago homolog (Drosophila)	-0.83	7.854	-3.12	0.0114	-2.91354
17223	1449111_a_at	Grb2	growth factor receptor bound protein 2	0.909	9.907	3.12	0.0114	-2.91986
18757	1450694_at	Fkbp2	FK506 binding protein 2	0.354	10.752	3.12	0.0114	-2.92018
14104	1434743_x_at	Rusc1	RUN and SH3 domain containing 1	-0.66	7.909	-3.11	0.0115	-2.92509
19230	1451167_at	1700023O11Rik	RIKEN cDNA 1700023O11 gene	-0.863	9.123	-3.11	0.0115	-2.9258
5151	1420956_at	Apc	adenomatosis polyposis coli	-0.575	8.896	-3.11	0.0115	-2.9278
17890	1449827_at	Agc1	aggrecan 1	-1.74	4.045	-3.11	0.0115	-2.9282
19216	1451153_a_at	Cyhr1	cysteine and histidine rich 1	-0.966	6.994	-3.11	0.0115	-2.92841
6804	1422609_at	2700024H10Rik	RIKEN cDNA 2700024H10 gene	1.11	8.57	3.11	0.0115	-2.92877
14173	1434898_at	Tnrc6	trinucleotide repeat containing 6	-1.41	6.718	-3.11	0.0115	-2.92942
15138	1437523_s_at	Sgcg	sarcoglycan, gamma (dystrophin-associated glycoprotein)	-1.03	6.484	-3.11	0.0115	-2.92995
17395	1449283_a_at	Mapk12	mitogen-activated protein kinase 12	-1.78	8.574	-3.11	0.0116	-2.93121
7411	1423216_a_at	2510049I19Rik	RIKEN cDNA 2510049I19 gene	0.509	11.098	3.11	0.0116	-2.93387
20845	1452919_a_at	1700012G19Rik	RIKEN cDNA 1700012G19 gene	-0.645	9.041	-3.11	0.0116	-2.93565
14593	1436092_at	NA	NA	-2.57	5.528	-3.11	0.0116	-2.93599
11751	1427556_at	Mylk2	myosin, light polypeptide kinase 2, skeletal muscle	-2.73	2.685	-3.11	0.0116	-2.93715
12774	1429514_at	NA	NA	-0.61	12.366	-3.11	0.0116	-2.93791
20524	1452461_a_at	MGC79224	basic domain/leucine zipper transcription factor	1.84	5.368	3.11	0.0116	-2.9385
307	1415976_a_at	Carhsp1	calcium regulated heat stable protein 1	1.38	8.057	3.11	0.0116	-2.9387
6592	1422397_a_at	Il15ra	interleukin 15 receptor, alpha chain	1.02	4.939	3.1	0.0117	-2.94246
908	1416577_a_at	Rbx1	ring-box 1	0.452	12.398	3.1	0.0117	-2.94699
18946	1450883_a_at	Cd36	CD36 antigen	-0.746	11.756	-3.1	0.0117	-2.94702
954	1416623_at	Thbs3	thrombospondin 3	-0.621	8.134	-3.1	0.0118	-2.94795
14128	1434799_x_at	Aldoa	aldolase 1, A isoform	-0.664	14.553	-3.1	0.0118	-2.94989
7276	1423081_a_at	Tomm20	translocase of outer mitochondrial membrane 20 homolog (yeast)	0.912	8.525	3.1	0.0118	-2.95045
3551	1419220_at	Cmya1	cardiomyopathy associated 1	-3.34	6.528	-3.1	0.0118	-2.95258
17302	1449190_a_at	Entpd4	ectonucleoside triphosphate diphosphohydrolase 4	-0.821	7.752	-3.1	0.0118	-2.95371
20324	1452261_at	Shprh	SNF2 histone linker PHD RING helicase	-1.03	6.714	-3.1	0.0118	-2.95528
9388	1425193_at	2010106G01Rik	RIKEN cDNA 2010106G01 gene	1.03	7.403	3.1	0.0118	-2.95542
8186	1423991_at	2610033H07Rik	RIKEN cDNA 2610033H07 gene	-1.15	8.172	-3.09	0.0119	-2.95668
19051	1450988_at	Gpr49	G protein-coupled receptor 49	-1.09	4.595	-3.09	0.0119	-2.96091
8602	1424407_s_at	Nptxr	neuronal pentraxin receptor	-1.48	8.7	-3.09	0.0119	-2.96227
21399	1455072_at	C130058N19	hypothetical protein C130058N19	-0.962	9.232	-3.09	0.0119	-2.9625
15494	1438397_a_at	Rnpc2	RNA-binding region (RNP1, RRM) containing 2	3.2	7.388	3.09	0.0119	-2.96327
1475	1417144_at	Tubg1	tubulin, gamma 1	-0.872	6.83	-3.09	0.012	-2.96434
13885	1434243_s_at	Nit2	nitrilase family, member 2	-0.549	4.688	-3.09	0.012	-2.96649
20736	1452674_a_at	1200009C21Rik	RIKEN cDNA 1200009C21 gene	0.293	12.535	3.09	0.012	-2.96824
17340	1449228_at	Sh3gl2	SH3-domain GRB2-like 2	2.41	5.744	3.09	0.012	-2.9697
16584	1448472_at	Vars2	valyl-tRNA synthetase 2	-1.06	5.956	-3.09	0.012	-2.97116
10977	1426782_at	Gpr125	G protein-coupled receptor 125	-0.693	9.673	-3.09	0.012	-2.97152
22144	1459900_at	C79468	expressed sequence C79468	-1.1	8.049	-3.09	0.012	-2.97193
863	1416532_at	AI481500	expressed sequence AI481500	-0.871	8.614	-3.08	0.0121	-2.97426
15203	1437683_x_at	4930412F15Rik	RIKEN cDNA 4930412F15 gene	0.661	11.895	3.08	0.0121	-2.97438
4845	1420650_at	NA	NA	-0.719	2.999	-3.08	0.0121	-2.97513
8770	1424575_at	Rabl5	RAB, member of RAS oncogene family-like 5	0.759	7.836	3.08	0.0121	-2.97608
19703	1451640_a_at	1500011J06Rik	RIKEN cDNA 1500011J06 gene	0.757	8.876	3.08	0.0121	-2.9773
16842	1448730_at	Cpa3	carboxypeptidase A3, mast cell	1.09	10.908	3.08	0.0121	-2.97818
11670	1427475_a_at	1110001A05Rik	RIKEN cDNA 1110001A05 gene	-0.684	9.98	-3.08	0.0121	-2.9801
7057	1422862_at	na	LOC433659	1.85	4.779	3.08	0.0122	-2.98079
16075	1446244_at	D6Bwg1452e	DNA segment, Chr 6, Brigham & Women's Genetics 1452 expressed	-0.753	2.788	-3.08	0.0122	-2.98156
7597	1423402_at	Creb1	cAMP responsive element binding protein 1	0.563	5.614	3.08	0.0122	-2.98226
16547	1448435_at	Pcqap	positive cofactor 2, multiprotein complex, glutamine/Q-rich-associated protein	-0.474	8.99	-3.08	0.0122	-2.98254
17045	1448933_at	Pcdhb17	protocadherin beta 17	-0.685	3.009	-3.08	0.0122	-2.98274
16714	1448602_at	Pygm	muscle glycogen phosphorylase	-2	11.915	-3.08	0.0122	-2.98296
22429	1460405_at	2810441C07Rik	RIKEN cDNA 2810441C07 gene	-0.287	7.582	-3.08	0.0122	-2.98767
19951	1451888_a_at	Odz4	odd Oz/ten-m homolog 4 (Drosophila)	-1.19	5.764	-3.07	0.0123	-2.99109
8482	1424287_at	Prkx	protein kinase, X-linked	2.42	4.386	3.07	0.0123	-2.99256
17416	1449304_at	2310061J03Rik	RIKEN cDNA 2310061J03 gene	-0.507	5.596	-3.07	0.0123	-2.99538
13147	1431382_a_at	Rsnl2	restin-like 2	4.75	6.59	3.07	0.0123	-2.99576
719	1416388_at	Pip5k2c	phosphatidylinositol-4-phosphate 5-kinase, type II, gamma	3.49	5.35	3.07	0.0123	-2.99626
13033	1430980_a_at	Eif4a1	eukaryotic translation initiation factor 4A1	1.06	12.914	3.07	0.0124	-2.99645
9047	1424852_at	Mef2c	myocyte enhancer factor 2C	-0.911	10.488	-3.07	0.0124	-2.99782
3700	1419369_at	Rnf138	ring finger protein 138	-1.19	6.53	-3.07	0.0124	-3.00104
11076	1426881_at	Ube3c	ubiquitin protein ligase E3C	-0.489	8.024	-3.07	0.0124	-3.00144
1068	1416737_at	Gys3	glycogen synthase 3, brain	-1.4	9.343	-3.07	0.0124	-3.00327
10959	1426764_at	Oaz2	ornithine decarboxylase antizyme 2	1.29	9.413	3.07	0.0124	-3.00339
22418	1460394_a_at	Inppl1	inositol polyphosphate phosphatase-like 1	-0.398	7.984	-3.07	0.0124	-3.00349
14901	1436970_a_at	Pdgfrb	platelet derived growth factor receptor, beta polypeptide	-1.23	9.308	-3.06	0.0125	-3.0084
2569	1418238_at	Ivd	isovaleryl coenzyme A dehydrogenase	-0.467	8.49	-3.06	0.0125	-3.00872
11602	1427407_s_at	6030460N08Rik	RIKEN cDNA 6030460N08 gene	-0.634	9.859	-3.06	0.0125	-3.00983
20667	1452604_at	Stard13	serologically defined colon cancer antigen 13	-0.5	6.056	-3.06	0.0125	-3.01117
5047	1420852_a_at	B3gnt1	UDP-GlcNAc	1.54	7.238	3.06	0.0125	-3.01164
21479	1455286_at	Btbd1	BTB (POZ) domain containing 1	-0.386	11.888	-3.06	0.0126	-3.01258
10312	1426117_a_at	Slc19a2	solute carrier family 19 (thiamine transporter), member 2	3	5.194	3.06	0.0126	-3.01267
12444	1428362_at	E130105L11Rik	RIKEN cDNA E130105L11 gene	-0.449	12.539	-3.06	0.0126	-3.0163
13894	1434272_at	Cpeb2	cytoplasmic polyadenylation element binding protein 2	-0.865	10.483	-3.06	0.0126	-3.01755
1825	1417494_a_at	Cp	ceruloplasmin	-0.6	7.972	-3.06	0.0126	-3.01893
1185	1416854_at	Slc34a2	solute carrier family 34 (sodium phosphate), member 2	-1.18	7.859	-3.06	0.0126	-3.01939
9380	1425185_at	5830417C01Rik	RIKEN cDNA 5830417C01 gene	-0.296	11.215	-3.06	0.0126	-3.01958
8194	1423999_at	Abl1	v-abl Abelson murine leukemia oncogene 1	-0.565	8.829	-3.06	0.0127	-3.01985
8269	1424074_at	4632412E09Rik	RIKEN cDNA 4632412E09 gene	-1.13	4.464	-3.06	0.0127	-3.02107
17361	1449249_at	Pcdh7	protocadherin 7	-1.07	9.002	-3.05	0.0127	-3.02263
18179	1450116_at	D3Ertd300e	DNA segment, Chr 3, ERATO Doi 300, expressed	1.31	4.962	3.05	0.0127	-3.02406
1494	1417163_at	Dusp10	dual specificity phosphatase 10	-1.06	3.792	-3.05	0.0127	-3.02413
16220	1448108_at	Tde2	tumor differentially expressed 2	-0.386	11.124	-3.05	0.0127	-3.0243
21422	1455141_at	Tnrc6	trinucleotide repeat containing 6	-1.17	8.869	-3.05	0.0127	-3.02444
11274	1427079_at	Mapre3	microtubule-associated protein, RP/EB family, member 3	-1.33	7.748	-3.05	0.0127	-3.02624
11369	1427174_at	2210418O10Rik	RIKEN cDNA 2210418O10 gene	0.733	7.973	3.05	0.0127	-3.02744
17990	1449927_at	S100a5	S100 calcium binding protein A5	-1.18	5.546	-3.05	0.0128	-3.0286
21919	1456390_at	Ppp2ca	protein phosphatase 2a, catalytic subunit, alpha isoform	-0.679	10.833	-3.05	0.0128	-3.02875
12112	1427917_s_at	Ssbp3	single-stranded DNA binding protein 3	-0.693	9.263	-3.05	0.0128	-3.02893
1156	1416825_at	Snta1	syntrophin, acidic 1	-0.731	8.501	-3.05	0.0128	-3.02994
1149	1416818_at	Parva	parvin, alpha	2.12	7.29	3.05	0.0128	-3.03088
17356	1449244_at	Cdh2	cadherin 2	-1.29	2.634	-3.05	0.0128	-3.03187
17338	1449226_at	Hic1	hypermethylated in cancer 1	-0.351	2.135	-3.05	0.0128	-3.03398
12499	1428526_at	1500034E06Rik	RIKEN cDNA 1500034E06 gene	0.52	11.529	3.05	0.0128	-3.03421
11162	1426967_at	Axin1	axin 1	1.7	5.878	3.05	0.0128	-3.03428
14368	1435430_at	Tmem1	transmembrane protein 1	-0.372	10.863	-3.05	0.0128	-3.03461
856	1416525_at	Spop	speckle-type POZ protein	1.39	10.251	3.05	0.0129	-3.03623
17034	1448922_at	Dusp19	dual specificity phosphatase 19	0.98	4.966	3.04	0.0129	-3.03924
7284	1423089_at	Tmod3	tropomodulin 3	2.15	7.871	3.04	0.0129	-3.04127
12491	1428501_at	1110051M20Rik	RIKEN cDNA 1110051M20 gene	0.384	8.061	3.04	0.013	-3.04377
15297	1437901_a_at	Vps41	vacuolar protein sorting 41 (yeast)	5.11	7.57	3.04	0.013	-3.04405
4041	1419710_at	Nxph3	neurexophilin 3	-0.813	7.394	-3.04	0.013	-3.04413
2036	1417705_at	Otub1	OTU domain, ubiquitin aldehyde binding 1	-1.31	5.241	-3.04	0.013	-3.04513
6792	1422597_at	Mmp15	matrix metalloproteinase 15	-0.454	5.814	-3.04	0.0131	-3.05047
16594	1448482_at	Slc39a8	solute carrier family 39 (metal ion transporter), member 8	2.39	4.131	3.04	0.0131	-3.05393
3586	1419255_at	Spnb2	spectrin beta 2	-0.664	7.711	-3.04	0.0131	-3.05457
7334	1423139_at	Wdr4	WD repeat domain 4	0.909	3.35	3.04	0.0131	-3.05465
20920	1453208_at	2700089E24Rik	RIKEN cDNA 2700089E24 gene	-0.326	7.442	-3.03	0.0131	-3.05507
16167	1448037_at	Etohd2	ethanol decreased 2	-0.522	7.246	-3.03	0.0131	-3.05777
490	1416159_at	Nr2f2	nuclear receptor subfamily 2, group F, member 2	-1.6	5.365	-3.03	0.0132	-3.05837
2375	1418044_at	A630042L21Rik	RIKEN cDNA A630042L21 gene	-0.333	7.587	-3.03	0.0132	-3.06237
21234	1454675_at	Nr1d1	nuclear receptor subfamily 1, group D, member 1	-0.412	9.526	-3.03	0.0132	-3.06269
10318	1426123_a_at	Rrbp1	ribosome binding protein 1	-0.561	8.697	-3.03	0.0132	-3.06286
1063	1416732_at	Top2b	topoisomerase (DNA) II beta	2.79	7.707	3.03	0.0132	-3.06402
13628	1433628_at	na	gene model 1, (NCBI)	-1.06	8.915	-3.03	0.0132	-3.06483
16690	1448578_at	Pafah1b1	platelet-activating factor acetylhydrolase, isoform 1b, beta1 subunit	-0.572	9.788	-3.03	0.0133	-3.07017
616	1416285_at	Ndufc1	NADH dehydrogenase (ubiquinone) 1, subcomplex unknown, 1	0.273	11.633	3.03	0.0133	-3.07071
5485	1421290_at	Hspb7	heat shock protein family, member 7 (cardiovascular)	-1.38	10.567	-3.02	0.0134	-3.07335
19306	1451243_at	Rnpep	arginyl aminopeptidase (aminopeptidase B)	1.19	7.766	3.02	0.0134	-3.07448
20416	1452353_at	D230022J07Rik	RIKEN cDNA D230022J07 gene	-1.07	8.142	-3.02	0.0134	-3.07557
18990	1450927_at	Lztr1	leucine-zipper-like transcriptional regulator, 1	0.662	9.197	3.02	0.0134	-3.07863
10528	1426333_a_at	Ikbkb	inhibitor of kappaB kinase beta	2.75	6.448	3.02	0.0134	-3.07863
1070	1416739_a_at	Brap	BRCA1 associated protein	2.9	6.294	3.02	0.0134	-3.0798
12638	1428917_at	Stx17	syntaxin 17	-1.18	8.547	-3.02	0.0135	-3.08117
20084	1452021_a_at	Hes6	hairy and enhancer of split 6 (Drosophila)	-0.46	5.613	-3.02	0.0135	-3.0812
16550	1448438_at	Derl2	Der1-like domain family, member 2	0.503	10.361	3.02	0.0135	-3.08162
9182	1424987_at	5430435G22Rik	RIKEN cDNA 5430435G22 gene	1.6	6.812	3.02	0.0135	-3.08537
18134	1450071_at	Ash1l	ash1 (absent, small, or homeotic)-like (Drosophila)	-1.07	6.648	-3.02	0.0135	-3.08539
14185	1434930_at	Tpcn1	two pore channel 1	-0.517	9.937	-3.02	0.0135	-3.08578
13874	1434214_at	0910001L09Rik	RIKEN cDNA 0910001L09 gene	0.327	10.823	3.01	0.0136	-3.08857
12070	1427875_a_at	na	similar to 60S ribosomal protein L34	0.256	14.478	3.01	0.0136	-3.08918
19413	1451350_a_at	Leprot	leptin receptor overlapping transcript	0.426	9.512	3.01	0.0136	-3.09068
16803	1448691_at	Ubqln4	ubiquilin 4	-0.53	9.318	-3.01	0.0136	-3.09105
8060	1423865_at	Cdw92	CDW92 antigen	-1.46	9.246	-3.01	0.0136	-3.09294
14036	1434585_at	Tulp4	tubby like protein 4	-1.87	6.754	-3.01	0.0136	-3.09306
22077	1457265_at	B230333C21Rik	RIKEN cDNA B230333C21 gene	-1.22	5.143	-3.01	0.0136	-3.09341
16896	1448784_at	Taf10	TAF10 RNA polymerase II, TATA box binding protein (TBP)-associated factor	0.281	12.543	3.01	0.0137	-3.09545
17207	1449095_at	Vps54	vacuolar protein sorting 54 (yeast)	-0.8	10.211	-3.01	0.0137	-3.09805
2538	1418207_at	Fxyd4	FXYD domain-containing ion transport regulator 4	-0.714	6.889	-3.01	0.0137	-3.1012
12392	1428265_at	Ppp2r1b	protein phosphatase 2 (formerly 2A), regulatory subunit A (PR 65), beta isoform	-0.443	10.346	-3.01	0.0138	-3.10213
11386	1427191_at	Npr2	natriuretic peptide receptor 2	-2.33	7.802	-3.01	0.0138	-3.10313
11372	1427177_at	Fyco1	FYVE and coiled-coil domain containing 1	-1.01	9.692	-3.01	0.0138	-3.10327
12618	1428868_a_at	Oaz1	ornithine decarboxylase antizyme	0.313	13.135	3.01	0.0138	-3.10368
14347	1435369_at	C78212	expressed sequence C78212	-0.667	8.951	-3	0.0138	-3.10396
2113	1417782_at	Lass4	longevity assurance homolog 4 (S. cerevisiae)	-1.76	9.907	-3	0.0138	-3.10408
2908	1418577_at	Trim8	tripartite motif protein 8	-1.06	8.815	-3	0.0138	-3.10425
328	1415997_at	Txnip	thioredoxin interacting protein	5	10.626	3	0.0138	-3.10795
12081	1427886_at	Pom121	nuclear pore membrane protein 121	-0.687	10.265	-3	0.0138	-3.10805
7665	1423470_at	Ptbp2	polypyrimidine tract binding protein 2	-0.825	7.638	-3	0.0139	-3.1094
3966	1419635_at	4833420G17Rik	RIKEN cDNA 4833420G17 gene	0.596	6.031	3	0.0139	-3.11036
12306	1428111_at	Slc38a4	solute carrier family 38, member 4	-1.29	4.349	-3	0.0139	-3.11177
2417	1418086_at	Ppp1r14a	protein phosphatase 1, regulatory (inhibitor) subunit 14A	0.905	5.313	3	0.0139	-3.11345
14601	1436153_a_at	Zmynd11	zinc finger, MYND domain containing 11	-0.525	10.763	-3	0.0139	-3.11376
5278	1421083_x_at	Banf1	barrier to autointegration factor 1	0.345	11.674	3	0.0139	-3.11542
20265	1452202_at	Pde2a	phosphodiesterase 2A, cGMP-stimulated	-0.519	5.886	-3	0.014	-3.11783
3429	1419098_at	Stom	stomatin	3.55	4.645	3	0.014	-3.12003
16986	1448874_a_at	Sh2bpsm1	SH2-B PH domain containing signaling mediator 1	-0.46	8.79	-2.99	0.0141	-3.12312
1836	1417505_s_at	Il11ra1	interleukin 11 receptor, alpha chain 1	0.744	10.587	2.99	0.0141	-3.12382
11609	1427414_at	Prkar2a	protein kinase, cAMP dependent regulatory, type II alpha	3.25	5.527	2.99	0.0141	-3.12449
5149	1420954_a_at	Add1	adducin 1 (alpha)	2.39	8.4	2.99	0.0141	-3.12609
60	1415729_at	Pdpk1	3-phosphoinositide dependent protein kinase-1	-0.395	9.681	-2.99	0.0141	-3.12623
14188	1434935_at	Aak1	AP2 associated kinase 1	-0.446	10.606	-2.99	0.0141	-3.12716
644	1416313_at	AI839562	expressed sequence AI839562	-2.08	7.667	-2.99	0.0142	-3.13023
20968	1453474_at	1300007F04Rik	RIKEN cDNA 1300007F04 gene	-0.995	3.235	-2.99	0.0142	-3.13196
17072	1448960_at	Cxxc5	CXXC finger 5	-1.35	7.2	-2.99	0.0142	-3.13255
7281	1423086_at	Npc1	Niemann Pick type C1	-0.537	8.02	-2.99	0.0142	-3.13258
20833	1452882_at	Pgrmc2	progesterone receptor membrane component 2	-1.16	7.511	-2.99	0.0142	-3.13549
8094	1423899_at	Trip12	thyroid hormone receptor interactor 12	-0.717	7.544	-2.98	0.0143	-3.13928
21155	1454161_s_at	0610007P14Rik	RIKEN cDNA 0610007P14 gene	-0.726	9.283	-2.98	0.0143	-3.14024
9127	1424932_at	Egfr	epidermal growth factor receptor	-0.783	8.822	-2.98	0.0143	-3.14091
18728	1450665_at	Gabpa	GA repeat binding protein, alpha	1.06	8.125	2.98	0.0143	-3.14189
14014	1434540_a_at	Clta	clathrin, light polypeptide (Lca)	0.509	11.47	2.98	0.0143	-3.1421
11119	1426924_at	Mnab	membrane associated DNA binding protein	-0.591	10.064	-2.98	0.0143	-3.14244
14819	1436810_x_at	AL117801	expressed sequence AL117801	0.517	5.117	2.98	0.0144	-3.1443
14573	1436026_at	End2	ES neuronal differentiation 2	-0.525	10.428	-2.98	0.0144	-3.1445
16807	1448695_at	Prkci	protein kinase C, iota	2.95	5.574	2.98	0.0144	-3.14542
8853	1424658_at	Taok1	TAO kinase 1	1.73	4.922	2.98	0.0144	-3.14575
13693	1433775_at	C77080	expressed sequence C77080	-0.652	9.309	-2.98	0.0144	-3.14749
15130	1437511_x_at	Gpsm2	G-protein signalling modulator 2 (AGS3-like, C. elegans)	-0.548	9.199	-2.98	0.0145	-3.15038
6874	1422679_s_at	Sh2bp1	SH2 domain binding protein 1 (tetratricopeptide repeat containing)	-0.523	8.56	-2.98	0.0145	-3.1526
8429	1424234_s_at	Meox2	mesenchyme homeobox 2	-0.592	8.398	-2.97	0.0145	-3.15319
6645	1422450_at	Catns	catenin src	-0.754	9.598	-2.97	0.0145	-3.15347
1663	1417332_at	Rfx2	regulatory factor X, 2 (influences HLA class II expression)	-1.65	4.785	-2.97	0.0145	-3.15542
9365	1425170_a_at	Adam15	a disintegrin and metalloproteinase domain 15 (metargidin)	4.13	5.862	2.97	0.0145	-3.1566
16382	1448270_at	Ddx21	DEAD (Asp-Glu-Ala-Asp) box polypeptide 21	-0.385	10.378	-2.97	0.0146	-3.15938
14012	1434537_at	Slco3a1	solute carrier organic anion transporter family, member 3a1	-0.533	8.881	-2.97	0.0146	-3.16099
11107	1426912_at	C80879	expressed sequence C80879	0.328	11.692	2.97	0.0146	-3.16186
13641	1433661_at	BC034204	cDNA sequence BC034204	-0.633	8.851	-2.97	0.0147	-3.16452
21219	1454643_at	Ubap2l	ubiquitin associated protein 2-like	-0.477	9.948	-2.97	0.0147	-3.16501
8030	1423835_at	Zfp503	zinc finger protein 503	-0.814	7.802	-2.97	0.0147	-3.16609
7048	1422853_at	Shc1	src homology 2 domain-containing transforming protein C1	3.38	5.369	2.97	0.0147	-3.1674
11579	1427384_at	5430439G14Rik	RIKEN cDNA 5430439G14 gene	-0.768	6.457	-2.97	0.0147	-3.16783
11887	1427692_a_at	Cask	calcium/calmodulin-dependent serine protein kinase	3.31	6.139	2.97	0.0147	-3.16944
7742	1423547_at	Lyzs	lysozyme	0.744	13.631	2.97	0.0147	-3.16952
7565	1423370_a_at	Csnk1g2	casein kinase 1, gamma 2	0.534	10.7	2.96	0.0148	-3.17148
12472	1428453_at	4930487N19Rik	RIKEN cDNA 4930487N19 gene	-0.447	9.334	-2.96	0.0148	-3.17576
10947	1426752_at	Phf17	PHD finger protein 17	-0.335	9.301	-2.96	0.0148	-3.17665
357	1416026_a_at	Rpl12	ribosomal protein L12	0.228	14.174	2.96	0.0149	-3.17678
7448	1423253_at	Mpz	myelin protein zero	-2.12	9.944	-2.96	0.0149	-3.17797
12295	1428100_at	Sfrs1	splicing factor, arginine/serine-rich 1 (ASF/SF2)	-0.416	9.884	-2.96	0.0149	-3.17799
2650	1418319_at	1810047C23Rik	RIKEN cDNA 1810047C23 gene	0.399	9.99	2.96	0.0149	-3.17914
18339	1450276_a_at	Scin	scinderin	-0.67	9.022	-2.96	0.0149	-3.17971
14177	1434904_at	Hivep2	human immunodeficiency virus type I enhancer binding protein 2	-0.812	7.942	-2.96	0.0149	-3.18199
6959	1422764_at	Mapre1	microtubule-associated protein, RP/EB family, member 1	0.551	10.706	2.96	0.0149	-3.18225
7384	1423189_at	6720456B07Rik	RIKEN cDNA 6720456B07 gene	0.49	11.249	2.96	0.0149	-3.18292
5170	1420975_at	Baz1b	bromodomain adjacent to zinc finger domain, 1B	4.15	6.077	2.95	0.015	-3.18632
16903	1448791_at	Snx5	sorting nexin 5	0.632	12.483	2.95	0.015	-3.18634
21513	1455405_at	Pstpip2	proline-serine-threonine phosphatase-interacting protein 2	-0.868	8.226	-2.95	0.015	-3.18643
18167	1450104_at	Adam10	a disintegrin and metalloprotease domain 10	2.33	5.843	2.95	0.015	-3.18814
17453	1449341_a_at	Stom	stomatin	2.86	6.646	2.95	0.0151	-3.18992
8432	1424237_at	Zfp639	zinc finger protein 639	-0.902	4.576	-2.95	0.0151	-3.19014
5569	1421374_a_at	Fxyd1	FXYD domain-containing ion transport regulator 1	-0.921	10.453	-2.95	0.0151	-3.19151
4135	1419816_s_at	1300002F13Rik	RIKEN cDNA 1300002F13 gene	0.843	11.124	2.95	0.0151	-3.19335
514	1416183_a_at	Ldh2	lactate dehydrogenase 2, B chain	-0.887	9.568	-2.95	0.0151	-3.1935
18012	1449949_a_at	Cxadr	coxsackievirus and adenovirus receptor	0.828	7.739	2.95	0.0151	-3.19517
12136	1427941_at	Dicer1	Dicer1, Dcr-1 homolog (Drosophila)	-0.758	9.078	-2.95	0.0151	-3.19617
9444	1425249_a_at	Tyro3	TYRO3 protein tyrosine kinase 3	3.17	5.606	2.95	0.0152	-3.19657
16112	1447947_at	Zfyve16	zinc finger, FYVE domain containing 16	-0.907	3.791	-2.95	0.0152	-3.19801
84	1415753_at	D10Bwg1364e	DNA segment, Chr 10, Brigham & Women's Genetics 1364 expressed	0.429	11.797	2.95	0.0152	-3.19943
2144	1417813_at	Ikbke	inhibitor of kappaB kinase epsilon	0.434	7.323	2.95	0.0152	-3.19973
19147	1451084_at	Etfdh	electron transferring flavoprotein, dehydrogenase	-0.429	9.857	-2.95	0.0152	-3.20025
21500	1455356_at	Camsap1	calmodulin regulated spectrin-associated protein 1	-0.915	9.604	-2.94	0.0153	-3.20489
6777	1422582_at	Lep	leptin	-1.55	5.916	-2.94	0.0153	-3.20608
8235	1424040_at	BC019977	cDNA sequence BC019977	-0.327	11.091	-2.94	0.0153	-3.20656
14612	1436186_at	4432406C08Rik	RIKEN cDNA 4432406C08 gene	-0.553	6.899	-2.94	0.0153	-3.20678
20942	1453321_at	Fndc1	fibronectin type III domain containing 1	-0.654	9.714	-2.94	0.0153	-3.20758
1002	1416671_a_at	Mcoln1	mucolipin 1	-1.01	7.78	-2.94	0.0153	-3.20847
16243	1448131_at	Mfn2	mitofusin 2	-0.862	9.324	-2.94	0.0154	-3.21006
6939	1422744_at	Phka1	phosphorylase kinase alpha 1	-1.42	3.794	-2.94	0.0154	-3.2105
11762	1427567_a_at	D3Ertd34e	DNA segment, Chr 3, ERATO Doi 34, expressed	0.717	10.69	2.94	0.0155	-3.21698
20816	1452831_s_at	Ppat	phosphoribosyl pyrophosphate amidotransferase	-0.834	7.449	-2.94	0.0155	-3.21814
8306	1424111_at	Igf2r	insulin-like growth factor 2 receptor	-0.736	8.599	-2.94	0.0155	-3.2187
16266	1448154_at	Ndrg2	N-myc downstream regulated gene 2	-0.846	11.029	-2.93	0.0155	-3.21941
1526	1417195_at	AA407107	expressed sequence AA407107	-0.54	7.136	-2.93	0.0155	-3.22122
10180	1425985_s_at	Masp1	mannan-binding lectin serine protease 1	-1.64	6.743	-2.93	0.0156	-3.22498
9343	1425148_a_at	Snx6	sorting nexin 6	1.23	8.823	2.93	0.0156	-3.22611
488	1416157_at	Vcl	vinculin	3.97	5.7	2.93	0.0156	-3.22699
6964	1422769_at	D9Ertd306e	DNA segment, Chr 9, ERATO Doi 306, expressed	1.26	9.744	2.93	0.0156	-3.22779
3068	1418737_at	Nudt2	nudix (nucleoside diphosphate linked moiety X)-type motif 2	0.413	10.25	2.93	0.0157	-3.22879
10413	1426218_at	Glcci1	glucocorticoid induced transcript 1	-0.997	6.158	-2.93	0.0157	-3.22897
1204	1416873_a_at	Cdk2	cyclin-dependent kinase 2	-0.836	7.895	-2.93	0.0157	-3.2318
15263	1437807_x_at	Catna1	catenin alpha 1	-0.435	12.646	-2.93	0.0157	-3.23197
6860	1422665_a_at	Pcmt1	protein-L-isoaspartate (D-aspartate) O-methyltransferase 1	-0.801	8.902	-2.93	0.0157	-3.23304
1421	1417090_at	Rcn1	reticulocalbin 1	0.588	11.107	2.93	0.0157	-3.23343
6099	1421904_at	Ncoa6ip	nuclear receptor coactivator 6 interacting protein	-1	8.084	-2.93	0.0157	-3.23368
13990	1434487_at	Mef2d	myocyte enhancer factor 2D	-1.44	8.597	-2.93	0.0158	-3.23432
2123	1417792_at	Zfml	zinc finger, matrin-like	1.11	7.433	2.93	0.0158	-3.23489
9663	1425468_at	Plp1	proteolipid protein (myelin) 1	-0.508	4.968	-2.92	0.0158	-3.23681
21554	1455531_at	A930031D07Rik	RIKEN cDNA A930031D07 gene	-2.75	7.28	-2.92	0.0158	-3.23739
18841	1450778_a_at	Phax	phosphorylated adaptor for RNA export	0.382	10.01	2.92	0.0158	-3.23741
19794	1451731_at	Abca3	ATP-binding cassette, sub-family A (ABC1), member 3	-0.605	8.919	-2.92	0.0158	-3.23782
20684	1452621_at	2700061N24Rik	RIKEN cDNA 2700061N24 gene	0.93	10.013	2.92	0.0159	-3.2407
17178	1449066_a_at	Arhgef7	Rho guanine nucleotide exchange factor (GEF7)	-0.519	9.444	-2.92	0.0159	-3.24175
9468	1425273_s_at	Emp2	epithelial membrane protein 2	5.74	8.816	2.92	0.0159	-3.24216
6274	1422079_at	Prkch	protein kinase C, eta	2.05	9.611	2.92	0.0159	-3.24393
9356	1425161_a_at	5730502D15Rik	RIKEN cDNA 5730502D15 gene	2.38	8.014	2.92	0.0159	-3.24597
14936	1437032_x_at	Rbm14	RNA binding motif protein 14	-0.437	8.917	-2.92	0.016	-3.24694
16282	1448170_at	Siah2	seven in absentia 2	-0.741	7.46	-2.92	0.016	-3.24766
1962	1417631_at	Mknk1	MAP kinase-interacting serine/threonine kinase 1	0.561	5.53	2.92	0.016	-3.24797
12584	1428772_at	Xpot	exportin, tRNA (nuclear export receptor for tRNAs)	-0.571	10.377	-2.92	0.016	-3.25117
14578	1436034_at	Rab1	RAB1, member RAS oncogene family	-0.73	7.08	-2.91	0.016	-3.25198
8860	1424665_at	5430405G24Rik	RIKEN cDNA 5430405G24 gene	-1.5	6.694	-2.91	0.016	-3.25234
13190	1431592_a_at	Sh3kbp1	SH3-domain kinase binding protein 1	0.856	8.133	2.91	0.0161	-3.25396
6412	1422217_a_at	Cyp1a1	cytochrome P450, family 1, subfamily a, polypeptide 1	-1.13	8.136	-2.91	0.0161	-3.25552
1949	1417618_at	Itih2	inter-alpha trypsin inhibitor, heavy chain 2	-0.476	2.421	-2.91	0.0161	-3.25589
13976	1434453_at	Polr3a	polymerase (RNA) III (DNA directed) polypeptide A	-1.12	6.073	-2.91	0.0161	-3.25605
21572	1455582_at	C1qtnf1	C1q and tumor necrosis factor related protein 1	-0.789	9.955	-2.91	0.0161	-3.25666
21379	1455026_at	9330180L10Rik	RIKEN cDNA 9330180L10 gene	-1.27	7.102	-2.91	0.0161	-3.25788
22030	1456651_a_at	Tpr	translocated promoter region	1.32	7.336	2.91	0.0162	-3.2589
15624	1438723_a_at	Rps10	ribosomal protein S10	0.22	14.748	2.91	0.0162	-3.26159
20759	1452712_at	Hnrpa3	heterogeneous nuclear ribonucleoprotein A3	0.559	9.846	2.91	0.0162	-3.26172
3275	1418944_at	Cysltr1	cysteinyl leukotriene receptor 1	1.75	3.672	2.91	0.0162	-3.26242
8066	1423871_at	BC014795	cDNA sequence BC014795	-0.512	8.174	-2.91	0.0162	-3.26256
21424	1455149_at	Sh3md2	SH3 multiple domains 2	-1	8.239	-2.91	0.0162	-3.26279
2619	1418288_at	Lpin1	lipin 1	-1.17	8.124	-2.91	0.0162	-3.26343
8537	1424342_at	3830421F13Rik	RIKEN cDNA 3830421F13 gene	0.914	9.926	2.91	0.0162	-3.2636
10210	1426015_s_at	Asph	aspartate-beta-hydroxylase	-0.675	8.136	-2.91	0.0163	-3.26544
20203	1452140_at	2810442O16Rik	RIKEN cDNA 2810442O16 gene	3.83	7.641	2.91	0.0163	-3.26596
2965	1418634_at	Notch1	Notch gene homolog 1 (Drosophila)	-0.96	11.153	-2.91	0.0163	-3.26634
19808	1451745_a_at	Znhit1	zinc finger, HIT domain containing 1	0.468	11.448	2.91	0.0163	-3.26803
17374	1449262_s_at	Lin7c	lin 7 homolog c (C. elegans)	4.84	7.383	2.9	0.0163	-3.27014
1994	1417663_a_at	Ndrg3	N-myc downstream regulated gene 3	-1.02	8.882	-2.9	0.0163	-3.27047
1939	1417608_a_at	Rpl13a	ribosomal protein L13a	0.336	14.333	2.9	0.0164	-3.27194
14085	1434690_at	AI181996	expressed sequence AI181996	-0.471	8.88	-2.9	0.0164	-3.27203
14024	1434552_at	2610312E17Rik	RIKEN cDNA 2610312E17 gene	-1.08	6.405	-2.9	0.0164	-3.27295
10682	1426487_a_at	Rbbp6	retinoblastoma binding protein 6	-0.774	8.579	-2.9	0.0164	-3.27502
738	1416407_at	Pea15	phosphoprotein enriched in astrocytes 15	0.512	11.306	2.9	0.0165	-3.27706
7445	1423250_a_at	Tgfb2	transforming growth factor, beta 2	-1.7	6.562	-2.9	0.0165	-3.27742
1544	1417213_a_at	Rbm6	RNA binding motif protein 6	4.08	7.161	2.9	0.0165	-3.2775
21413	1455109_at	Tbl1xr1	transducin (beta)-like 1X-linked receptor 1	-1.05	3.884	-2.9	0.0165	-3.27839
15415	1438183_x_at	Sdh1	sorbitol dehydrogenase 1	-0.439	2.051	-2.9	0.0165	-3.2793
2208	1417877_at	2310005P05Rik	RIKEN cDNA 2310005P05 gene	-1.17	5.971	-2.9	0.0165	-3.28007
14427	1435626_a_at	Herpud1	homocysteine-inducible, endoplasmic reticulum stress-inducible, ubiquitin-like domain member 1	-0.372	10.403	-2.9	0.0165	-3.28142
20310	1452247_at	Fxr1h	fragile X mental retardation gene 1, autosomal homolog	-1	8.517	-2.9	0.0165	-3.28217
5207	1421012_at	Srprb	signal recognition particle receptor, B subunit	-0.486	8.015	-2.9	0.0166	-3.28292
708	1416377_at	Pdcd7	programmed cell death protein 7	-0.772	8.137	-2.9	0.0166	-3.28296
8502	1424307_at	Arhgap1	Rho GTPase activating protein 1	2.18	5.804	2.9	0.0166	-3.283
3987	1419656_at	C330005L02Rik	RIKEN cDNA C330005L02 gene	0.556	6.564	2.9	0.0166	-3.28374
7172	1422977_at	Gp1bb	glycoprotein Ib, beta polypeptide	-1.23	8.548	-2.89	0.0166	-3.28451
14673	1436382_at	Zbtb12	zinc finger and BTB domain containing 12	-0.768	2.418	-2.89	0.0166	-3.28641
6941	1422746_s_at	D10Mgi11	DNA Segment, Chr 10, Mouse Genome Informatics 11	3.68	9.205	2.89	0.0167	-3.28873
21274	1454763_at	AU017193	expressed sequence AU017193	-0.777	8.789	-2.89	0.0167	-3.29249
2918	1418587_at	Traf3	Tnf receptor-associated factor 3	-0.921	8.789	-2.89	0.0167	-3.29315
15420	1438192_s_at	Baz2a	bromodomain adjacent to zinc finger domain, 2A	-0.672	10.174	-2.89	0.0167	-3.29418
22386	1460362_at	2410001C21Rik	RIKEN cDNA 2410001C21 gene	0.845	9.739	2.89	0.0168	-3.29482
3882	1419551_s_at	Stk39	serine/threonine kinase 39, STE20/SPS1 homolog (yeast)	-0.463	6.767	-2.89	0.0168	-3.29628
1035	1416704_at	Mapk14	mitogen activated protein kinase 14	3.62	7.791	2.89	0.0168	-3.29734
5119	1420924_at	Timp2	tissue inhibitor of metalloproteinase 2	4.89	7.63	2.89	0.0168	-3.29799
20200	1452137_at	Acbd3	acyl-Coenzyme A binding domain containing 3	4.1	6.752	2.89	0.0168	-3.29957
22657	AFFX-PyruCarbMur/L09192_MB_at	Pcx	pyruvate carboxylase	3.09	6.552	2.89	0.0169	-3.30036
10714	1426519_at	P4ha1	procollagen-proline, 2-oxoglutarate 4-dioxygenase (proline 4-hydroxylase), alpha 1 polypeptide	2.62	5.152	2.88	0.0169	-3.30187
5338	1421143_at	Diap1	diaphanous homolog 1 (Drosophila)	4.04	7.177	2.88	0.0169	-3.30222
10409	1426214_at	D1Wsu40e	DNA segment, Chr 1, Wayne State University 40, expressed	-0.489	4.535	-2.88	0.0169	-3.30267
20177	1452114_s_at	Igfbp5	insulin-like growth factor binding protein 5	-0.477	12.968	-2.88	0.0169	-3.30398
13602	1433576_at	Mat2a	methionine adenosyltransferase II, alpha	-0.749	10.325	-2.88	0.0169	-3.30515
13145	1431375_s_at	Parva	parvin, alpha	-0.488	9.07	-2.88	0.017	-3.30677
3884	1419553_a_at	Rabggtb	RAB geranylgeranyl transferase, b subunit	0.473	11.308	2.88	0.017	-3.30846
1500	1417169_at	Rnf26	ring finger protein 26	-1.11	9.656	-2.88	0.017	-3.30889
15186	1437642_at	Hrbl	HIV-1 Rev binding protein-like	-0.679	5.622	-2.88	0.017	-3.30965
13591	1433558_at	Dab2ip	disabled homolog 2 (Drosophila) interacting protein	-0.914	9.509	-2.88	0.017	-3.31044
8079	1423884_at	Tex292	testis expressed gene 292	-0.619	9.811	-2.88	0.017	-3.31123
16144	1448005_at	Sash1	SAM and SH3 domain containing 1	-0.457	10.637	-2.88	0.017	-3.31158
11554	1427359_at	A630082K20Rik	RIKEN cDNA A630082K20 gene	1.57	5.025	2.88	0.0171	-3.31509
14198	1434954_at	Mpp5	membrane protein, palmitoylated 5 (MAGUK p55 subfamily member 5)	-0.721	7.201	-2.88	0.0171	-3.31587
3303	1418972_at	Bcl10	B-cell leukemia/lymphoma 10	0.734	9.554	2.88	0.0171	-3.31637
13701	1433799_at	Rdh13	retinol dehydrogenase 13 (all-trans and 9-cis)	-0.748	8.448	-2.88	0.0171	-3.31675
21340	1454928_at	Safb	scaffold attachment factor B	-0.738	7.852	-2.88	0.0171	-3.31688
12976	1430619_a_at	Mvk	mevalonate kinase	2.51	7.804	2.88	0.0171	-3.31713
1947	1417616_at	Siat7b	sialyltransferase 7 ((alpha-N-acetylneuraminyl 2,3-beta-galactosyl-1,3)-N-acetyl galactosaminde alpha-2,6-sialyltransferase) B	0.72	5.172	2.87	0.0172	-3.32004
3049	1418718_at	Cxcl16	chemokine (C-X-C motif) ligand 16	1.13	9.059	2.87	0.0172	-3.32128
16736	1448624_at	Cd2bp2	CD2 antigen (cytoplasmic tail) binding protein 2	1.06	8.445	2.87	0.0172	-3.32204
1339	1417008_at	Crat	carnitine acetyltransferase	-0.955	9.857	-2.87	0.0173	-3.32297
16844	1448732_at	Ctsb	cathepsin B	0.797	12.725	2.87	0.0173	-3.32324
16723	1448611_at	D8Ertd594e	DNA segment, Chr 8, ERATO Doi 594, expressed	-0.575	8.551	-2.87	0.0173	-3.32336
8735	1424540_at	Hipk1	homeodomain interacting protein kinase 1	-0.428	11.261	-2.87	0.0173	-3.32519
3160	1418829_a_at	Eno2	enolase 2, gamma neuronal	-1.06	3.069	-2.87	0.0173	-3.32545
15465	1438321_x_at	4930504E06Rik	RIKEN cDNA 4930504E06 gene	-0.406	11.031	-2.87	0.0173	-3.32572
21140	1454107_a_at	Kif2a	kinesin family member 2A	1.4	5.156	2.87	0.0173	-3.32593
7477	1423282_at	Pitpn	phosphatidylinositol transfer protein	-0.711	9.974	-2.87	0.0173	-3.32647
10442	1426247_at	Stk24	serine/threonine kinase 24 (STE20 homolog, yeast)	-0.4	11.544	-2.87	0.0173	-3.32827
392	1416061_at	Tbc1d15	TBC1 domain family, member 15	0.345	9.513	2.87	0.0174	-3.32864
9362	1425167_a_at	Gngt1	guanine nucleotide binding protein (G protein), gamma transducing activity polypeptide 1\	2.12	7.867	2.87	0.0174	-3.32894
19408	1451345_at	Mtap	methylthioadenosine phosphorylase	0.38	6.312	2.87	0.0174	-3.33002
17436	1449324_at	na	hypothetical gene supported by AK009667; NM_015774	-0.447	10.005	-2.87	0.0174	-3.33097
19389	1451326_at	1810013B01Rik	RIKEN cDNA 1810013B01 gene	-0.833	7.078	-2.87	0.0174	-3.33232
14277	1435170_at	2310007F12Rik	RIKEN cDNA 2310007F12 gene	-1.01	4.516	-2.87	0.0174	-3.33243
21510	1455385_at	Sh3glb1	SH3-domain GRB2-like B1 (endophilin)	-0.923	9.714	-2.87	0.0174	-3.33279
1302	1416971_at	Cox7a2	cytochrome c oxidase, subunit VIIa 2	0.342	13.282	2.86	0.0174	-3.33375
8678	1424483_at	Mobk1b	MOB1, Mps One Binder kinase activator-like 1B (yeast)	0.804	10.431	2.86	0.0175	-3.33532
5050	1420855_at	Eln	elastin	-0.907	10.219	-2.86	0.0175	-3.33553
12753	1429382_at	Nr1i3	nuclear receptor subfamily 1, group I, member 3	0.764	7.39	2.86	0.0175	-3.33743
17251	1449139_at	2310008M10Rik	RIKEN cDNA 2310008M10 gene	0.711	11.096	2.86	0.0176	-3.34052
7843	1423648_at	Txndc7	thioredoxin domain containing 7	0.589	11.366	2.86	0.0176	-3.34159
19320	1451257_at	Acsl6	acyl-CoA synthetase long-chain family member 6	-1.52	8.379	-2.86	0.0176	-3.34171
8388	1424193_at	Pwp2h	PWP2 (periodic tryptophan protein) homolog, yeast	-0.491	7.694	-2.86	0.0176	-3.3418
20207	1452144_a_at	Mrpl44	mitochondrial ribosomal protein L44	-0.856	8.698	-2.86	0.0176	-3.34271
11980	1427785_x_at	A930017K11Rik	RIKEN cDNA A930017K11 gene	-0.623	8.671	-2.86	0.0176	-3.34401
8166	1423971_at	Thoc3	THO complex 3	-0.818	8.614	-2.86	0.0176	-3.34528
14623	1436228_at	Ctbp2	C-terminal binding protein 2	-0.797	8.173	-2.86	0.0177	-3.34615
19510	1451447_at	Cuedc1	CUE domain containing 1	-1.24	7.133	-2.86	0.0177	-3.34792
1499	1417168_a_at	Usp2	ubiquitin specific protease 2	-1.09	10.332	-2.86	0.0177	-3.34831
6506	1422311_a_at	Polr2a	polymerase (RNA) II (DNA directed) polypeptide A	-1.1	4.33	-2.86	0.0177	-3.34975
7832	1423637_at	Galnt4	UDP-N-acetyl-alpha-D-galactosamine	0.62	4.3	2.86	0.0177	-3.34989
4717	1420522_at	2610529H08Rik	RIKEN cDNA 2610529H08 gene	0.618	6.046	2.86	0.0177	-3.35001
6379	1422184_a_at	Ak1	adenylate kinase 1	-0.89	10.399	-2.85	0.0178	-3.35116
10339	1426144_x_at	Trdn	triadin	-1.32	10.547	-2.85	0.0178	-3.3514
7460	1423265_at	Minpp1	multiple inositol polyphosphate histidine phosphatase 1	-0.707	8.212	-2.85	0.0178	-3.35331
7022	1422827_x_at	Slc35a2	solute carrier family 35 (UDP-galactose transporter), member 2	0.458	5.92	2.85	0.0178	-3.35425
15555	1438578_a_at	1110056N09Rik	RIKEN cDNA 1110056N09 gene	-0.473	10.436	-2.85	0.0178	-3.35541
6144	1421949_a_at	2610507L03Rik	RIKEN cDNA 2610507L03 gene	0.81	4.702	2.85	0.0178	-3.35594
8783	1424588_at	Srgap3	SLIT-ROBO Rho GTPase activating protein 3	-1.38	4.495	-2.85	0.0179	-3.35913
3904	1419573_a_at	Lgals1	lectin, galactose binding, soluble 1	0.969	13.578	2.85	0.0179	-3.36057
13597	1433570_s_at	Mak10	MAK10 homolog, amino-acid N-acetyltransferase subunit, (S. cerevisiae)	-0.62	8.155	-2.85	0.0179	-3.36064
21193	1454606_at	4933426M11Rik	RIKEN cDNA 4933426M11 gene	-0.426	10.556	-2.85	0.018	-3.36238
6019	1421824_at	Bace1	beta-site APP cleaving enzyme 1	-0.414	6.421	-2.85	0.018	-3.36262
13988	1434485_a_at	Ugp2	UDP-glucose pyrophosphorylase 2	-0.592	11.396	-2.85	0.018	-3.36593
20884	1453084_s_at	2310067L16Rik	RIKEN cDNA 2310067L16 gene	-1.53	6.591	-2.84	0.0181	-3.36839
17115	1449003_a_at	Vti1b	vesicle transport through interaction with t-SNAREs 1B homolog	0.522	11.824	2.84	0.0181	-3.36864
9762	1425567_a_at	Anxa5	annexin A5	0.283	12.973	2.84	0.0181	-3.36938
14246	1435087_at	BC039093	cDNA sequence BC039093	-1.41	8.233	-2.84	0.0181	-3.36988
17200	1449088_at	Fbp2	fructose bisphosphatase 2	-0.865	7.448	-2.84	0.0181	-3.37061
331	1416000_a_at	Prdx1	peroxiredoxin 1	0.282	13.876	2.84	0.0181	-3.3717
13173	1431469_a_at	Cxxc5	CXXC finger 5	-1.17	7.922	-2.84	0.0182	-3.37343
2611	1418280_at	Copeb	core promoter element binding protein	2.57	9.098	2.84	0.0182	-3.3736
13845	1434143_at	BC060631	cDNA sequence BC060631	-0.427	8.366	-2.84	0.0182	-3.37398
7043	1422848_a_at	Pabpn1	poly(A) binding protein, nuclear 1	-0.525	12.183	-2.84	0.0182	-3.37561
19040	1450977_s_at	Ndrg1	N-myc downstream regulated gene 1	4.37	7.936	2.84	0.0182	-3.37736
1222	1416891_at	Numb	numb gene homolog (Drosophila)	-0.422	10.65	-2.84	0.0182	-3.37738
6719	1422524_at	Abcb6	ATP-binding cassette, sub-family B (MDR/TAP), member 6	-1.22	7.894	-2.84	0.0182	-3.37778
9385	1425190_a_at	1700048E23Rik	RIKEN cDNA 1700048E23 gene	0.695	9.691	2.84	0.0183	-3.37963
14215	1434994_at	Nit1	nitrilase 1	-0.534	7.132	-2.84	0.0183	-3.38102
9301	1425106_a_at	Wars	tryptophanyl-tRNA synthetase	1.47	4.997	2.84	0.0183	-3.38163
10342	1426147_s_at	Cldn10	claudin 10	-0.666	3.793	-2.84	0.0183	-3.38211
18371	1450308_a_at	Xrn1	5'-3' exoribonuclease 1	-1.66	1.803	-2.83	0.0184	-3.38459
6648	1422453_at	Prpf8	pre-mRNA processing factor 8	-0.63	10.507	-2.83	0.0184	-3.38604
12097	1427902_at	NA	NA	-1.29	8.874	-2.83	0.0184	-3.38826
19340	1451277_at	Zadh2	zinc binding alcohol dehydrogenase, domain containing 2	-0.612	10.212	-2.83	0.0185	-3.38974
20453	1452390_at	AA881470	EST AA881470	-0.625	6.572	-2.83	0.0185	-3.39016
9927	1425732_a_at	Mxi1	Max interacting protein 1	5.16	8.667	2.83	0.0185	-3.39122
14143	1434840_at	Hrb	HIV-1 Rev binding protein	-0.997	7.98	-2.83	0.0185	-3.39204
15542	1438549_a_at	AW550801	expressed sequence AW550801	1.05	4.927	2.83	0.0185	-3.39228
10526	1426331_a_at	Frmd4b	FERM domain containing 4B	3.51	6.11	2.83	0.0186	-3.39385
16993	1448881_at	Hp	haptoglobin	1.71	11.875	2.83	0.0186	-3.39546
739	1416408_at	Acox1	acyl-Coenzyme A oxidase 1, palmitoyl	-0.369	10.358	-2.83	0.0186	-3.39585
2293	1417962_s_at	Ghr	growth hormone receptor	-0.486	11.597	-2.83	0.0186	-3.39589
3747	1419416_a_at	Rarg	retinoic acid receptor, gamma	5.12	7.664	2.83	0.0186	-3.39594
22481	1460521_a_at	5830411E10Rik	RIKEN cDNA 5830411E10 gene	1.59	5.127	2.83	0.0186	-3.39748
10804	1426609_at	2810028N01Rik	RIKEN cDNA 2810028N01 gene	-0.555	9.138	-2.83	0.0186	-3.3976
6212	1422017_s_at	NA	NA	4.53	6.921	2.83	0.0186	-3.39879
2162	1417831_at	Smc1l1	SMC (structural maintenance of chromosomes 1)-like 1 (S. cerevisiae)	4.15	6.401	2.82	0.0187	-3.39926
3711	1419380_at	Zfp423	zinc finger protein 423	-1.61	6.274	-2.82	0.0187	-3.40096
5197	1421002_at	Angptl2	angiopoietin-like 2	3.21	8.412	2.82	0.0187	-3.40097
17628	1449516_a_at	Rgs3	regulator of G-protein signaling 3	-0.341	2.93	-2.82	0.0187	-3.40221
2398	1418067_at	Cfl2	cofilin 2, muscle	-0.361	11.732	-2.82	0.0187	-3.40344
3696	1419365_at	Pex11a	peroxisomal biogenesis factor 11a	-1.2	8.359	-2.82	0.0187	-3.40395
12691	1429139_at	2900060B22Rik	RIKEN cDNA 2900060B22 gene	-1.14	6.842	-2.82	0.0188	-3.40442
13805	1434048_at	4930471M23Rik	RIKEN cDNA 4930471M23 gene	-0.305	8.925	-2.82	0.0188	-3.40578
2203	1417872_at	Fhl1	four and a half LIM domains 1	-0.684	13.139	-2.82	0.0188	-3.40679
1707	1417376_a_at	Igsf4a	immunoglobulin superfamily, member 4A	-1.02	8.639	-2.82	0.0188	-3.40815
22329	1460305_at	Itga3	integrin alpha 3	0.826	5.965	2.82	0.0188	-3.40846
14051	1434609_at	B930007L02Rik	RIKEN cDNA B930007L02 gene	-0.309	8.674	-2.82	0.0189	-3.41054
4016	1419685_at	Rent1	regulator of nonsense transcripts 1	-1.02	4.326	-2.82	0.0189	-3.41178
237	1415906_at	Tmsb4x	thymosin, beta 4, X chromosome	0.256	14.357	2.82	0.0189	-3.41332
4746	1420551_at	2310039E09Rik	RIKEN cDNA 2310039E09 gene	-1.91	7.269	-2.82	0.0189	-3.41337
8835	1424640_at	Arl10b	ADP-ribosylation factor-like 10B	-1.02	7.399	-2.81	0.019	-3.41604
12694	1429159_at	4631408O11Rik	RIKEN cDNA 4631408O11 gene	-1.18	10.89	-2.81	0.019	-3.41823
22603	1460723_at	Mc5r	melanocortin 5 receptor	-0.846	3.146	-2.81	0.0191	-3.42019
14473	1435756_at	Samd10	sterile alpha motif domain containing 10	-1.13	8.057	-2.81	0.0191	-3.4212
13666	1433705_at	6330415G19Rik	RIKEN cDNA 6330415G19 gene	-0.23	4.605	-2.81	0.0191	-3.42146
3990	1419659_s_at	Chic2	cysteine-rich hydrophobic domain 2	0.398	11.173	2.81	0.0191	-3.42191
4602	1420407_at	Ltb4r1	leukotriene B4 receptor 1	-0.775	8.806	-2.81	0.0191	-3.42294
16563	1448451_at	Ak2	adenylate kinase 2	0.467	9.554	2.81	0.0191	-3.42301
13056	1431032_at	NA	NA	-1.28	8.58	-2.81	0.0191	-3.42361
14276	1435169_at	A930001N09Rik	RIKEN cDNA A930001N09 gene	0.958	7.605	2.81	0.0191	-3.42445
22588	1460707_at	Ptp4a2	protein tyrosine phosphatase 4a2	-0.549	11.619	-2.81	0.0191	-3.42448
16893	1448781_at	Nab1	Ngfi-A binding protein 1	1.51	8.95	2.81	0.0192	-3.42475
5135	1420940_x_at	Rgs5	regulator of G-protein signaling 5	1.8	7.575	2.81	0.0192	-3.42583
8336	1424141_at	Hectd1	HECT domain containing 1	-0.588	11.591	-2.81	0.0192	-3.42616
22367	1460343_at	Neurl	neuralized-like homolog (Drosophila)	-1.16	1.788	-2.81	0.0192	-3.42637
9008	1424813_at	LOC218805	hypothetical protein LOC218805	0.284	6.08	2.81	0.0192	-3.42755
12878	1430025_at	Ppp3cc	protein phosphatase 3, catalytic subunit, gamma isoform	-0.308	3.776	-2.81	0.0193	-3.4309
9031	1424836_a_at	Clasp2	CLIP associating protein 2	-0.763	8.767	-2.8	0.0193	-3.43273
7681	1423486_at	1200020A08Rik	RIKEN cDNA 1200020A08 gene	0.382	11.395	2.8	0.0193	-3.43358
15216	1437706_x_at	Rps14	ribosomal protein S14	0.267	14.141	2.8	0.0194	-3.43616
20859	1452976_a_at	Slc9a3r2	solute carrier family 9 (sodium/hydrogen exchanger), isoform 3 regulator 2	-0.842	4.7	-2.8	0.0194	-3.43646
7979	1423784_at	Gars	glycyl-tRNA synthetase	-0.442	12.252	-2.8	0.0194	-3.43727
10679	1426484_at	Ubxd2	UBX domain containing 2	-0.464	7.341	-2.8	0.0194	-3.43841
7708	1423513_at	Neo1	neogenin	-0.571	10.173	-2.8	0.0194	-3.43959
1093	1416762_at	S100a10	S100 calcium binding protein A10 (calpactin)	0.404	13.835	2.8	0.0195	-3.43986
14225	1435015_at	2210018M03Rik	RIKEN cDNA 2210018M03 gene	-0.642	6.57	-2.8	0.0195	-3.44194
19109	1451046_at	Zfpm1	zinc finger protein, multitype 1	-1.73	7.379	-2.8	0.0195	-3.44236
21342	1454930_at	E130107N23Rik	RIKEN cDNA E130107N23 gene	-1.19	7.86	-2.8	0.0195	-3.44319
20956	1453412_a_at	Sec14l1	SEC14-like 1 (S. cerevisiae)	-0.59	10.517	-2.8	0.0195	-3.44398
5463	1421268_at	Ugcg	UDP-glucose ceramide glucosyltransferase	1.87	8.102	2.8	0.0196	-3.44533
18084	1450021_at	Ubqln2	ubiquilin 2	-0.522	9.614	-2.8	0.0196	-3.44569
17495	1449383_at	Adssl1	adenylosuccinate synthetase like 1	-1.16	10.837	-2.8	0.0196	-3.44755
5018	1420823_at	Sema4d	sema domain, immunoglobulin domain (Ig), transmembrane domain (TM) and short cytoplasmic domain, (semaphorin) 4D	0.517	5.187	2.8	0.0196	-3.44816
83	1415752_at	BC031181	cDNA sequence BC031181	0.262	12.299	2.79	0.0196	-3.44859
1112	1416781_at	Praf2	PRA1 domain family 2	1.23	7.34	2.79	0.0196	-3.44917
7806	1423611_at	Akp2	alkaline phosphatase 2, liver	-1.09	8.958	-2.79	0.0196	-3.44948
14949	1437051_at	Dffb	DNA fragmentation factor, beta subunit	-0.941	5.278	-2.79	0.0197	-3.45353
14242	1435066_at	Pitpnc1	phosphatidylinositol transfer protein, cytoplasmic 1	-0.522	7.291	-2.79	0.0198	-3.45675
7169	1422974_at	Nt5e	5' nucleotidase, ecto	2.71	7.98	2.79	0.0198	-3.45705
1062	1416731_at	Top2b	topoisomerase (DNA) II beta	-0.368	10.997	-2.79	0.0198	-3.45711
4849	1420654_a_at	Gbe1	glucan (1,4-alpha-), branching enzyme 1	-1.21	6.594	-2.79	0.0198	-3.45795
6103	1421908_a_at	Tcf12	transcription factor 12	1.95	9.113	2.79	0.0198	-3.45854
6665	1422470_at	Bnip3	BCL2/adenovirus E1B 19kDa-interacting protein 1, NIP3	-0.46	12.219	-2.79	0.0199	-3.4598
22413	1460389_at	Cdk8	cyclin-dependent kinase 8	-0.385	9.923	-2.79	0.0199	-3.46016
16566	1448454_at	Sfrs6	splicing factor, arginine/serine-rich 6	0.378	11.16	2.79	0.0199	-3.46146
12252	1428057_a_at	2310047C17Rik	RIKEN cDNA 2310047C17 gene	-1.15	8.912	-2.79	0.0199	-3.46262
3970	1419639_at	Efnb2	ephrin B2	-0.85	9.927	-2.79	0.0199	-3.46272
17051	1448939_at	Usp25	ubiquitin specific protease 25	-0.48	9.656	-2.79	0.0199	-3.46385
18784	1450721_at	Acp1	acid phosphatase 1, soluble	0.253	11.991	2.78	0.02	-3.46551
16151	1448014_s_at	Usp24	ubiquitin specific protease 24	0.666	8.173	2.78	0.02	-3.46722
2995	1418664_at	Mpdz	multiple PDZ domain protein	-0.605	9.434	-2.78	0.02	-3.46906
13434	1432411_a_at	Fbxw2	F-box and WD-40 domain protein 2	1.69	8.491	2.78	0.0201	-3.46982
18271	1450208_a_at	Elmo1	engulfment and cell motility 1, ced-12 homolog (C. elegans)	1.53	4.623	2.78	0.0201	-3.47243
13172	1431464_a_at	Pmm2	phosphomannomutase 2	2.89	5.622	2.78	0.0201	-3.47256
16574	1448462_at	Tdg	thymine DNA glycosylase	-0.403	10.494	-2.78	0.0202	-3.47624
5221	1421026_at	Gna12	guanine nucleotide binding protein, alpha 12	4.14	5.576	2.78	0.0202	-3.47626
8760	1424565_at	Polr3d	polymerase (RNA) III (DNA directed) polypeptide D	-2.83	2.144	-2.78	0.0202	-3.47687
6613	1422418_s_at	Supt4h2	suppressor of Ty 4 homolog 2 (S. cerevisiae)	0.34	11.874	2.78	0.0202	-3.4769
14567	1436007_a_at	Thumpd1	THUMP domain containing 1	-0.415	10.35	-2.78	0.0202	-3.47792
14909	1436990_s_at	Ndg2	Nur77 downstream gene 2	-0.725	11.091	-2.78	0.0202	-3.47834
13684	1433750_at	Slc31a1	solute carrier family 31, member 1	-0.679	9.249	-2.77	0.0203	-3.48161
21420	1455136_at	Atp1a2	ATPase, Na+/K+ transporting, alpha 2 polypeptide	-2.54	9.011	-2.77	0.0203	-3.48284
9650	1425455_a_at	Churc1	churchill domain containing 1	0.456	10.931	2.77	0.0203	-3.48328
14146	1434846_at	1700065A05Rik	RIKEN cDNA 1700065A05 gene	-0.605	9.443	-2.77	0.0203	-3.48332
16956	1448844_at	1810044O22Rik	RIKEN cDNA 1810044O22 gene	0.816	8.775	2.77	0.0204	-3.48466
924	1416593_at	Glrx1	glutaredoxin 1 (thioltransferase)	0.726	12.726	2.77	0.0204	-3.48525
20434	1452371_at	Sfrs11	splicing factor, arginine/serine-rich 11	-0.449	11.115	-2.77	0.0204	-3.48559
2422	1418091_at	Tcfcp2l1	transcription factor CP2-like 1	-3.15	6.266	-2.77	0.0204	-3.48641
15047	1437314_a_at	D8Ertd812e	DNA segment, Chr 8, ERATO Doi 812, expressed	2.49	6.93	2.77	0.0204	-3.48732
3418	1419087_s_at	Sf3a1	splicing factor 3a, subunit 1	-1.91	6.385	-2.77	0.0204	-3.48771
3565	1419234_at	Helb	helicase (DNA) B	-0.76	6.472	-2.77	0.0204	-3.48783
15042	1437301_a_at	Dvl1	dishevelled, dsh homolog 1 (Drosophila)	-0.407	11.744	-2.77	0.0205	-3.48895
4581	1420386_at	Seh1l	SEH1-like (S. cerevisiae	-1.83	5.166	-2.77	0.0205	-3.49284
7990	1423795_at	Sfpq	splicing factor proline/glutamine rich (polypyrimidine tract binding protein associated)	-0.855	10.07	-2.77	0.0205	-3.49312
12317	1428122_s_at	2610528K11Rik	RIKEN cDNA 2610528K11 gene	-1.06	6.814	-2.77	0.0206	-3.49405
14283	1435184_at	B430320C24Rik	RIKEN cDNA B430320C24 gene	-1.97	8.979	-2.77	0.0206	-3.49557
3274	1418943_at	B230120H23Rik	RIKEN cDNA B230120H23 gene	-0.422	8.955	-2.77	0.0206	-3.49625
5028	1420833_at	Vamp2	vesicle-associated membrane protein 2	1.09	8.203	2.77	0.0206	-3.49676
12800	1429615_at	D17Mgi15	DNA Segment, Chr 17, Mouse Genome Informatics 15	-0.376	11.615	-2.76	0.0207	-3.49787
19391	1451328_at	Pcnxl3	pecanex-like 3 (Drosophila)	-0.625	8.585	-2.76	0.0207	-3.5
1124	1416793_at	Arl6ip2	ADP-ribosylation factor-like 6 interacting protein 2	-0.405	11.374	-2.76	0.0207	-3.50016
16439	1448327_at	Actn2	actinin alpha 2	-2	10.844	-2.76	0.0207	-3.50028
8612	1424417_at	2210415M20Rik	RIKEN cDNA 2210415M20 gene	2.01	3.701	2.76	0.0207	-3.50037
9634	1425439_a_at	Slc41a3	solute carrier family 41, member 3	-0.535	7.567	-2.76	0.0207	-3.50143
8971	1424776_a_at	Slc25a28	solute carrier family 25, member 28	-0.958	9.151	-2.76	0.0207	-3.50188
15598	1438661_a_at	Arf2	ADP-ribosylation factor 2	1.72	5.728	2.76	0.0207	-3.50207
6992	1422797_at	Mapbpip	mitogen activated protein binding protein interacting protein	0.385	10.363	2.76	0.0207	-3.50211
4002	1419671_a_at	Il17rc	interleukin 17 receptor C	0.758	10.131	2.76	0.0208	-3.50334
7569	1423374_at	Ncoa6	nuclear receptor coactivator 6	-0.824	8.794	-2.76	0.0208	-3.50582
13716	1433834_at	F830029L24Rik	RIKEN cDNA F830029L24 gene	-0.303	11.052	-2.76	0.0208	-3.50592
22188	1460038_at	Pou3f1	POU domain, class 3, transcription factor 1	-0.719	8.08	-2.76	0.0209	-3.50791
19557	1451494_at	Wac	WW domain containing adaptor with coiled-coil	-0.437	9.576	-2.76	0.0209	-3.50793
20093	1452030_a_at	D130023J23Rik	RIKEN cDNA D130023J23 gene	2.52	8.267	2.76	0.0209	-3.50842
19377	1451314_a_at	Vcam1	vascular cell adhesion molecule 1	1.03	7.284	2.76	0.0209	-3.50861
3376	1419045_at	2310067G05Rik	RIKEN cDNA 2310067G05 gene	-0.732	5.273	-2.76	0.0209	-3.50877
7703	1423508_at	D14Ertd725e	DNA segment, Chr 14, ERATO Doi 725, expressed	-0.828	7.588	-2.76	0.0209	-3.50912
4846	1420651_at	Ate1	arginine-tRNA-protein transferase 1	1.41	6.514	2.76	0.0209	-3.5092
14923	1437008_x_at	1110006I15Rik	RIKEN cDNA 1110006I15 gene	-0.576	12.113	-2.76	0.0209	-3.50969
18176	1450113_at	Mpp5	membrane protein, palmitoylated 5 (MAGUK p55 subfamily member 5)	2.4	7.379	2.76	0.0209	-3.51013
18440	1450377_at	Thbs1	thrombospondin 1	1.43	3.867	2.76	0.0209	-3.51025
3493	1419162_s_at	Dnajc3	DnaJ (Hsp40) homolog, subfamily C, member 3	0.465	7.747	2.76	0.0209	-3.51075
20127	1452064_at	Crsp3	cofactor required for Sp1 transcriptional activation, subunit 3	-0.68	6.809	-2.76	0.021	-3.51189
10619	1426424_at	Sugt1	SGT1, suppressor of G2 allele of SKP1 (S. cerevisiae)	-0.667	8.629	-2.76	0.021	-3.51282
19105	1451042_a_at	Mina	myc induced nuclear antigen	0.571	8.82	2.75	0.021	-3.51441
14350	1435372_a_at	Pa2g4	proliferation-associated 2G4	-0.427	10.948	-2.75	0.021	-3.51587
20304	1452241_at	Topbp1	topoisomerase (DNA) II beta binding protein	-0.706	9.6	-2.75	0.0211	-3.51734
8973	1424778_at	D10Ucla1	DNA segment, Chr 10, University of California at Los Angeles 1	2.39	8.292	2.75	0.0211	-3.51839
1180	1416849_at	D10Ertd214e	DNA segment, Chr 10, ERATO Doi 214, expressed	-0.912	10.418	-2.75	0.0211	-3.51978
12913	1430289_a_at	2610312E17Rik	RIKEN cDNA 2610312E17 gene	2.14	5.88	2.75	0.0212	-3.52227
18907	1450844_at	Stx6	syntaxin 6	0.549	8.903	2.75	0.0212	-3.5252
6954	1422759_a_at	Xpo6	exportin 6	-0.703	8.926	-2.75	0.0212	-3.52544
11266	1427071_at	Fbxo42	F-box protein 42	-0.67	5.071	-2.75	0.0213	-3.52708
5225	1421030_at	Zfp64	zinc finger protein 64	-1.09	4.974	-2.75	0.0213	-3.52765
9826	1425631_at	Ppp1r3c	protein phosphatase 1, regulatory (inhibitor) subunit 3C	3.78	6.6	2.75	0.0213	-3.52805
8191	1423996_a_at	Il4ra	interleukin 4 receptor, alpha	1.6	5.798	2.74	0.0214	-3.53045
5174	1420979_at	Pak1	p21 (CDKN1A)-activated kinase 1	0.528	7.211	2.74	0.0214	-3.53182
14066	1434633_at	AW558298	expressed sequence AW558298	-0.805	8.967	-2.74	0.0214	-3.53203
12419	1428316_a_at	Fundc2	FUN14 domain containing 2	0.485	11.188	2.74	0.0214	-3.53242
10040	1425845_a_at	Shoc2	soc-2 (suppressor of clear) homolog (C. elegans)	3.08	6.028	2.74	0.0214	-3.53257
6937	1422742_at	Hivep1	human immunodeficiency virus type I enhancer binding protein 1	-0.706	8.79	-2.74	0.0214	-3.53325
6953	1422758_at	Chst2	carbohydrate sulfotransferase 2	-0.311	6.114	-2.74	0.0214	-3.53382
8470	1424275_s_at	Trim41	tripartite motif-containing 41	-0.575	8.795	-2.74	0.0214	-3.53396
12624	1428874_at	1110019N10Rik	RIKEN cDNA 1110019N10 gene	0.625	10.638	2.74	0.0214	-3.53446
10246	1426051_a_at	Cenpb	centromere autoantigen B	0.641	9.111	2.74	0.0215	-3.53503
16040	1443762_s_at	NA	NA	-0.72	9.601	-2.74	0.0215	-3.53517
4700	1420505_a_at	Stxbp1	syntaxin binding protein 1	-1.33	7.421	-2.74	0.0215	-3.53536
10686	1426491_at	Herc2	hect (homologous to the E6-AP (UBE3A) carboxyl terminus) domain and RCC1 (CHC1)-like domain (RLD) 2	-0.652	9.275	-2.74	0.0215	-3.5374
13884	1434239_at	AA408556	expressed sequence AA408556	-0.83	8.101	-2.74	0.0215	-3.53761
3926	1419595_a_at	Ggh	gamma-glutamyl hydrolase	0.502	11.95	2.74	0.0215	-3.53781
20475	1452412_at	Hoxc8	homeo box C8	-0.528	3.107	-2.74	0.0215	-3.53831
21727	1455959_s_at	Gclc	glutamate-cysteine ligase, catalytic subunit	-0.366	7.954	-2.74	0.0215	-3.53894
605	1416274_at	Ctns	cystinosis, nephropathic	-0.32	7.554	-2.74	0.0216	-3.54053
14345	1435364_at	Cyhr1	cysteine and histidine rich 1	-0.768	9.328	-2.74	0.0216	-3.54103
18774	1450711_at	Brd4	bromodomain containing 4	-0.418	10.988	-2.74	0.0216	-3.54178
15123	1437497_a_at	Hspca	heat shock protein 1, alpha	0.96	10.554	2.74	0.0216	-3.54191
13576	1433532_a_at	Mbp	myelin basic protein	-0.882	11.548	-2.74	0.0216	-3.5425
7602	1423407_a_at	Fbln2	fibulin 2	-0.925	10.239	-2.74	0.0216	-3.5431
20950	1453369_a_at	Fundc1	FUN14 domain containing 1	0.487	9.964	2.74	0.0216	-3.54365
20350	1452287_at	Msi1h	Musashi homolog 1(Drosophila)	-0.399	3.23	-2.74	0.0217	-3.5453
761	1416430_at	Cat	catalase	-0.463	11.243	-2.74	0.0217	-3.54593
12469	1428448_a_at	Gtf3c2	general transcription factor IIIC, polypeptide 2, beta	-0.442	8.393	-2.74	0.0217	-3.54655
7735	1423540_at	Rbms2	RNA binding motif, single stranded interacting protein 2	0.809	7.387	2.73	0.0218	-3.54839
8810	1424615_at	Frag1	FGF receptor activating protein 1	-0.796	9.581	-2.73	0.0218	-3.54862
10421	1426226_at	AI324963	expressed sequence AI324963	2.32	4.353	2.73	0.0218	-3.54873
14172	1434897_a_at	Slc25a4	solute carrier family 25 (mitochondrial carrier, adenine nucleotide translocator), member 4	-0.524	12.297	-2.73	0.0218	-3.54989
13822	1434099_at	Ppargc1a	peroxisome proliferative activated receptor, gamma, coactivator 1 alpha	-1.51	4.963	-2.73	0.0219	-3.55385
20077	1452014_a_at	Igf1	insulin-like growth factor 1	0.915	10.146	2.73	0.022	-3.55723
12605	1428838_a_at	Dck	deoxycytidine kinase	1.22	3.599	2.73	0.022	-3.55815
2683	1418352_at	Hsd17b2	hydroxysteroid (17-beta) dehydrogenase 2	-2.04	6.941	-2.73	0.022	-3.55815
1841	1417510_at	Vps4a	vacuolar protein sorting 4a (yeast)	-0.389	10.21	-2.73	0.022	-3.55956
16165	1448032_at	Azi2	5-azacytidine induced gene 2	-0.369	7.855	-2.73	0.022	-3.55969
9039	1424844_at	1110030H02Rik	RIKEN cDNA 1110030H02 gene	-0.205	8.097	-2.73	0.022	-3.56012
8832	1424637_s_at	2610204L23Rik	RIKEN cDNA 2610204L23 gene	-0.514	11.187	-2.73	0.0221	-3.56262
4653	1420458_at	Tac4	tachykinin 4	-0.254	2.2	-2.73	0.0221	-3.56278
8402	1424207_at	D030040M08Rik	RIKEN cDNA D030040M08 gene	1.84	8.495	2.72	0.0221	-3.56412
10737	1426542_at	2310067E08Rik	RIKEN cDNA 2310067E08 gene	1.01	4.55	2.72	0.0221	-3.56485
19926	1451863_at	Uts2r	urotensin 2 receptor	-1.79	6.972	-2.72	0.0222	-3.56689
19902	1451839_a_at	Pde7a	phosphodiesterase 7A	1.28	4.429	2.72	0.0222	-3.56727
1324	1416993_at	Cog4	component of oligomeric golgi complex 4	0.507	9.176	2.72	0.0223	-3.57152
2991	1418660_at	Clock	circadian locomoter output cycles kaput	-0.662	7.669	-2.72	0.0223	-3.57241
8400	1424205_at	Smarca5	SWI/SNF related, matrix associated, actin dependent regulator of chromatin, subfamily a, member 5	-0.687	9.167	-2.72	0.0223	-3.57285
22074	1457094_at	9430022A14	hypothetical protein 9430022A14	-0.957	7.168	-2.72	0.0223	-3.57313
1826	1417495_x_at	Cp	ceruloplasmin	-0.824	8.127	-2.72	0.0224	-3.57597
8230	1424035_at	AW743275	expressed sequence AW743275	3.01	6.16	2.72	0.0224	-3.57706
1975	1417644_at	Sspn	sarcospan	-0.786	7.236	-2.72	0.0224	-3.57773
17323	1449211_at	Bpnt1	bisphosphate 3'-nucleotidase 1	-0.635	8.996	-2.71	0.0225	-3.57938
3594	1419263_a_at	Adrm1	adhesion regulating molecule 1	-0.522	10.738	-2.71	0.0225	-3.58032
9120	1424925_at	Sec63	SEC63-like (S. cerevisiae)	-0.698	8.852	-2.71	0.0225	-3.58087
4017	1419686_at	Tsga14	testis specific gene A14	0.399	2.267	2.71	0.0225	-3.58157
13647	1433669_at	Akap8	A kinase (PRKA) anchor protein 8	-0.64	9.637	-2.71	0.0226	-3.58415
1681	1417350_at	Pldn	pallidin	1.63	6.177	2.71	0.0226	-3.58462
1306	1416975_at	Stam2	signal transducing adaptor molecule (SH3 domain and ITAM motif) 2	1.33	7.427	2.71	0.0226	-3.58524
20225	1452162_at	8430408H12Rik	RIKEN cDNA 8430408H12 gene	1.17	8.939	2.71	0.0226	-3.58628
3398	1419067_a_at	Rabgef1	RAB guanine nucleotide exchange factor (GEF) 1	-0.913	9.572	-2.71	0.0226	-3.58649
22374	1460350_at	Osbp	oxysterol binding protein	-0.528	10.687	-2.71	0.0226	-3.58678
10163	1425968_s_at	Apeg1	aortic preferentially expressed gene 1	-0.565	4.655	-2.71	0.0227	-3.58751
799	1416468_at	Aldh1a1	aldehyde dehydrogenase family 1, subfamily A1	-0.721	6.315	-2.71	0.0227	-3.58792
22219	1460193_at	St13	suppression of tumorigenicity 13	0.334	10.848	2.71	0.0227	-3.58895
19111	1451048_at	A930035J23Rik	RIKEN cDNA A930035J23 gene	0.579	5.215	2.71	0.0227	-3.58994
21774	1456040_at	Sf3b2	splicing factor 3b, subunit 2	1.83	9.977	2.71	0.0228	-3.59231
14248	1435091_at	LOC243905	hypothetical LOC243905	-1.41	5.674	-2.71	0.0228	-3.59311
270	1415939_at	Fmod	fibromodulin	-0.989	12.162	-2.71	0.0228	-3.59388
7246	1423051_at	Hnrpu	heterogeneous nuclear ribonucleoprotein U	-0.354	12.025	-2.71	0.0228	-3.59436
632	1416301_a_at	Ebf1	early B-cell factor 1	-0.901	6.815	-2.71	0.0228	-3.59456
8428	1424233_at	Meox2	mesenchyme homeobox 2	-0.48	8.395	-2.71	0.0228	-3.59501
7013	1422818_at	Nedd9	neural precursor cell expressed, developmentally down-regulated gene 9	-0.633	8.928	-2.7	0.0229	-3.59641
8743	1424548_at	Zgpat	zinc finger, CCCH-type with G patch domain	0.321	7.727	2.7	0.0229	-3.59757
13071	1431075_a_at	Eif4enif1	eukaryotic translation initiation factor 4E nuclear import factor 1	-0.31	10.034	-2.7	0.0229	-3.59779
14025	1434553_at	D3Ertd108e	DNA segment, Chr 3, ERATO Doi 108, expressed	-1.15	8.879	-2.7	0.0229	-3.59812
19410	1451347_at	Doc2a	double C2, alpha	-0.968	5.295	-2.7	0.0229	-3.5993
16636	1448524_s_at	Ssr4	signal sequence receptor, delta	0.442	12.809	2.7	0.023	-3.60023
14806	1436784_x_at	Sf3b4	splicing factor 3b, subunit 4	-0.287	4.136	-2.7	0.023	-3.60199
22575	1460694_s_at	Svil	supervillin	-0.628	10.097	-2.7	0.023	-3.60206
14822	1436820_at	Kctd11	potassium channel tetramerisation domain containing 11	-0.775	9.453	-2.7	0.023	-3.60427
13832	1434118_at	0610009K11Rik	RIKEN cDNA 0610009K11 gene	-1.05	6.776	-2.7	0.0231	-3.60438
20530	1452467_at	Mmab	methylmalonic aciduria (cobalamin deficiency) type B homolog (human)	1.16	5.443	2.7	0.0231	-3.60571
9086	1424891_a_at	Zw10	ZW10 homolog (Drosophila), centromere/kinetochore protein	-0.328	9.298	-2.7	0.0231	-3.6078
297	1415966_a_at	Ndufv1	NADH dehydrogenase (ubiquinone) flavoprotein 1	-0.34	11.343	-2.7	0.0232	-3.61123
13001	1430777_a_at	Golph3	golgi phosphoprotein 3	1.91	6.154	2.69	0.0232	-3.61215
9940	1425745_a_at	Tacc2	transforming, acidic coiled-coil containing protein 2	-0.673	11.222	-2.69	0.0233	-3.61287
802	1416471_at	Cept1	choline/ethanolaminephosphotransferase 1	0.345	11.458	2.69	0.0233	-3.61465
7793	1423598_at	AI481521	expressed sequence AI481521	2.05	6.459	2.69	0.0233	-3.61469
22327	1460303_at	Nr3c1	nuclear receptor subfamily 3, group C, member 1	-0.697	10.481	-2.69	0.0233	-3.6156
8051	1423856_at	Popdc3	popeye domain containing 3	-0.955	9.161	-2.69	0.0233	-3.61566
10914	1426719_at	Apbb2	amyloid beta (A4) precursor protein-binding, family B, member 2	-1.06	8.356	-2.69	0.0234	-3.61696
19616	1451553_at	Art5	ADP-ribosyltransferase 5	-1.29	3.717	-2.69	0.0234	-3.61755
8915	1424720_at	Mgat4b	mannoside acetylglucosaminyltransferase 4, isoenzyme B	-0.591	9.369	-2.69	0.0234	-3.61873
17466	1449354_at	U2af1-rs1	U2 small nuclear ribonucleoprotein auxiliary factor (U2AF) 1, related sequence 1	-0.847	7.671	-2.69	0.0234	-3.61918
2805	1418474_at	1500005A01Rik	RIKEN cDNA 1500005A01 gene	-0.859	9.299	-2.69	0.0234	-3.6197
7822	1423627_at	Nqo1	NAD(P)H dehydrogenase, quinone 1	-0.771	4.051	-2.69	0.0234	-3.62038
17645	1449533_at	1810057C19Rik	RIKEN cDNA 1810057C19 gene	-0.915	9.334	-2.69	0.0235	-3.6216
17956	1449893_a_at	Lrig1	leucine-rich repeats and immunoglobulin-like domains 1	-0.896	9.744	-2.69	0.0235	-3.62353
21019	1453721_a_at	Slc31a2	solute carrier family 31, member 2	1.68	10.094	2.69	0.0235	-3.62441
11507	1427312_at	Cmya5	cardiomyopathy associated 5	-1.05	11.827	-2.69	0.0235	-3.62503
11426	1427231_at	Robo1	roundabout homolog 1 (Drosophila)	-0.7	7.02	-2.69	0.0235	-3.62508
6707	1422512_a_at	Ogfr	opioid growth factor receptor	2.97	4.405	2.69	0.0236	-3.62545
9972	1425777_at	Cacnb1	calcium channel, voltage-dependent, beta 1 subunit	-0.423	4.878	-2.69	0.0236	-3.62603
11964	1427769_x_at	Myl3	myosin, light polypeptide 3	-3.59	6.209	-2.69	0.0236	-3.6268
7543	1423348_at	Fzd8	frizzled homolog 8 (Drosophila)	-1.19	6.578	-2.69	0.0236	-3.6274
22328	1460304_a_at	Ubtf	upstream binding transcription factor, RNA polymerase I	2.37	6.206	2.68	0.0237	-3.62921
3817	1419486_at	Foxc1	forkhead box C1	-0.863	9.758	-2.68	0.0237	-3.63093
18630	1450567_a_at	Col2a1	procollagen, type II, alpha 1	-1.39	5.564	-2.68	0.0237	-3.63193
7413	1423218_a_at	Mrpl49	mitochondrial ribosomal protein L49	-0.335	9.197	-2.68	0.0237	-3.63274
4142	1419823_s_at	AW492498	expressed sequence AW492498	-1.14	6.726	-2.68	0.0238	-3.63359
9901	1425706_a_at	Ddb2	damage specific DNA binding protein 2	-1.17	6.589	-2.68	0.0239	-3.6381
9778	1425583_at	NA	NA	1.26	5.793	2.68	0.024	-3.64395
1301	1416970_a_at	Cox7a2	cytochrome c oxidase, subunit VIIa 2	0.245	13.874	2.67	0.024	-3.64464
9248	1425053_at	2610034N03Rik	RIKEN cDNA 2610034N03 gene	0.93	9.971	2.67	0.0241	-3.6457
11855	1427660_x_at	Igk-C	immunoglobulin kappa chain, constant region	0.66	11.434	2.67	0.0241	-3.64601
13368	1432136_s_at	Zdhhc4	zinc finger, DHHC domain containing 4	-0.623	9.513	-2.67	0.0241	-3.64614
2347	1418016_at	Pum2	pumilio 2 (Drosophila)	-0.306	11.16	-2.67	0.0241	-3.64647
19193	1451130_at	2010315L10Rik	RIKEN cDNA 2010315L10 gene	0.385	12.679	2.67	0.0241	-3.64904
18483	1450420_at	AA408396	expressed sequence AA408396	-0.502	8.103	-2.67	0.0241	-3.64931
7723	1423528_at	Bcas3	breast carcinoma amplified sequence 3	1.71	3.173	2.67	0.0242	-3.65062
2768	1418437_a_at	Tcfl4	transcription factor-like 4	-0.5	8.892	-2.67	0.0242	-3.65155
[truncated: 20,691 more rows]
