# Supplementary material for: Gene expression profile and synovial microcirculation at early stages of collagen-induced arthritis
Source: Arthritis Res Ther. 2005 May 17;7(4):R868–76. doi: 10.1186/ar1754 (PMC1175036; doi:10.1186/ar1754)
Supplement: Additional File 4 — Excel file summarizing genes differentially expressed in collagen-induced arthritis (CIA) joints at early stages in the disease. The first column gives the probe set identification number (ID) of the Affymetrix chip Moe430a. Columns 2–4 list whether the gene is significantly upregulated (Up) or downregulated (Dn; minimum 1.5-fold; P < 0.001) in a particular comparison, ordered complete Freund's adjuvant (CFA)/collagen II versus CFA, CFA/collagen II versus no treatment, and CFA versus no treatment. Columns 5 and 6 show the gene symbol and its name. For further details, see Materials and method. [file ar1754-S4.xls]

## Sheet: toptable3_cfa_vs_none
	ID	Symbol	Name	M	A	t	P.Value	B
2751	1418420_at	Myod1	myogenic differentiation 1	-2.02	1.675	-19.9	3.92e-09	10.0508
18835	1450772_at	Wnt11	wingless-related MMTV integration site 11	-1.94	3.017	-17.9	1.01e-08	9.47288
16966	1448854_s_at	Mug1	murinoglobulin 1	-3.73	3.52	-17.9	1.04e-08	9.45334
8552	1424357_at	BC018222	cDNA sequence BC018222	-4.05	3.803	-17.5	1.27e-08	9.32529
11058	1426863_at	Rbmx	RNA binding motif protein, X chromosome	-1.83	3.765	-13.5	1.41e-07	7.61353
4047	1419716_a_at	Pou2f1	POU domain, class 2, transcription factor 1	-2.01	2.674	-13	1.98e-07	7.34602
20713	1452650_at	Trim62	tripartite motif-containing 62	-2.08	4.252	-12.3	3.45e-07	6.9031
4572	1420377_at	Siat8b	sialyltransferase 8 (alpha-2, 8-sialyltransferase) B	-1.34	2.173	-12.1	3.92e-07	6.79917
1547	1417216_at	Pim2	proviral integration site 2	-0.99	2.602	-11.3	6.98e-07	6.32113
13002	1430778_a_at	Nubp1	nucleotide binding protein 1	1.72	8.611	11.1	8.77e-07	6.12725
11212	1427017_at	Satb2	special AT-rich sequence binding protein 2	-1.73	4.317	-10.9	9.92e-07	6.02295
9541	1425346_at	Zfp318	zinc finger protein 318	-0.956	6.153	-10.7	1.13e-06	5.91249
4844	1420649_at	Atbf1	AT motif binding factor 1	-2.69	5.035	-10.7	1.15e-06	5.8942
21562	1455562_at	NA	NA	-0.998	3.19	-10.3	1.67e-06	5.57287
20790	1452769_at	3732413I11Rik	RIKEN cDNA 3732413I11 gene	-1.01	10.743	-10.2	1.74e-06	5.5377
19637	1451574_at	Bcl9	B-cell CLL/lymphoma 9	-1.61	3.337	-10.2	1.87e-06	5.47497
10238	1426043_a_at	Capn3	calpain 3	-1.34	2.544	-10	2.07e-06	5.38578
11872	1427677_a_at	Sox6	SRY-box containing gene 6	-2.37	5.262	-10	2.07e-06	5.38309
18878	1450815_s_at	Chchd2	coiled-coil-helix-coiled-coil-helix domain containing 2	1.09	12.856	9.86	2.43e-06	5.2416
7548	1423353_at	Cocoacrisp	Cocoacrisp protein	-1.65	2.744	-9.76	2.66e-06	5.16153
19370	1451307_at	Mrpl14	mitochondrial ribosomal protein L14	1.25	9.923	9.54	3.24e-06	4.98718
5213	1421018_at	1110018J18Rik	RIKEN cDNA 1110018J18 gene	2.02	9.069	9.54	3.26e-06	4.9815
22139	1459890_s_at	1110008P14Rik	RIKEN cDNA 1110008P14 gene	0.975	11.516	9.33	3.94e-06	4.81091
15360	1438067_at	Nf1	neurofibromatosis 1	-1.11	3.408	-9.31	4.03e-06	4.79072
9285	1425090_s_at	Kcnc4	potassium voltage gated channel, Shaw-related subfamily, member 4	-1.19	5.429	-9.31	4.03e-06	4.79013
159	1415828_a_at	D3Ucla1	DNA segment, Chr 3, University of California at Los Angeles 1	2.26	12.279	9.27	4.18e-06	4.75629
7915	1423720_a_at	Sara1	SAR1a gene homolog 1 (S. cerevisiae)	1.64	11.023	9.26	4.2e-06	4.75366
12917	1430293_a_at	1300006N24Rik	RIKEN cDNA 1300006N24 gene	1.05	10.156	9.22	4.36e-06	4.718
21043	1453796_a_at	1200009B18Rik	RIKEN cDNA 1200009B18 gene	1.36	9.043	9.11	4.88e-06	4.61743
19053	1450990_at	Gpc3	glypican 3	-1.97	4.307	-9.08	4.98e-06	4.59913
12092	1427897_s_at	2400003N08Rik	RIKEN cDNA 2400003N08 gene	1.43	10.077	9.08	5.02e-06	4.59175
2481	1418150_at	Mtmr4	myotubularin related protein 4	-2.17	5.2	-8.97	5.54e-06	4.50081
19662	1451599_at	Sesn2	sestrin 2	-1.31	7.004	-8.86	6.18e-06	4.40147
566	1416235_at	AI596487	expressed sequence AI596487	2.25	9.415	8.77	6.72e-06	4.32432
17004	1448892_at	Dock7	dedicator of cytokinesis 7	-1.1	9.663	-8.74	6.94e-06	4.29481
13070	1431074_a_at	Pitpnc1	phosphatidylinositol transfer protein, cytoplasmic 1	-2.8	3.186	-8.72	7.08e-06	4.27642
7412	1423217_a_at	2510049I19Rik	RIKEN cDNA 2510049I19 gene	1.19	9.695	8.71	7.14e-06	4.26949
10553	1426358_at	NA	NA	-1.52	10.166	-8.67	7.48e-06	4.22671
21840	1456193_x_at	Gpx4	glutathione peroxidase 4	1.01	12.129	8.65	7.62e-06	4.20948
17876	1449813_at	Zfp30	zinc finger protein 30	-0.902	3.184	-8.6	8.03e-06	4.16082
8944	1424749_at	Wdfy1	WD repeat and FYVE domain containing 1	1.56	6.759	8.59	8.11e-06	4.15182
7281	1423086_at	Npc1	Niemann Pick type C1	-1.71	8.02	-8.51	8.78e-06	4.07803
11228	1427033_at	Dnmbp	dynamin binding protein	-1.33	6.914	-8.49	8.94e-06	4.06183
8733	1424538_at	Ubl4	ubiquitin-like 4	1.69	10.739	8.46	9.18e-06	4.03708
8851	1424656_s_at	Usp19	ubiquitin specific protease 19	-0.946	8.694	-8.43	9.47e-06	4.00806
1531	1417200_at	1300007B12Rik	RIKEN cDNA 1300007B12 gene	1.08	9.871	8.32	1.06e-05	3.90425
8992	1424797_a_at	Pitx2	paired-like homeodomain transcription factor 2	-1.92	4.031	-8.28	1.11e-05	3.85921
17219	1449107_at	Nudt4	nudix (nucleoside diphosphate linked moiety X)-type motif 4	1.69	10.397	8.27	1.12e-05	3.85092
20403	1452340_at	6820424L24Rik	RIKEN cDNA 6820424L24 gene	-1.57	4.913	-8.23	1.16e-05	3.81986
17686	1449574_a_at	Cdc42	cell division cycle 42 homolog (S. cerevisiae)	1.83	12.311	8.23	1.17e-05	3.81265
3054	1418723_at	Edg7	endothelial differentiation, lysophosphatidic acid G-protein-coupled receptor 7	-1.51	5.795	-8.23	1.17e-05	3.81167
20852	1452940_x_at	Pitpnc1	phosphatidylinositol transfer protein, cytoplasmic 1	-2.27	3.823	-8.21	1.19e-05	3.79575
18008	1449945_at	Ppargc1b	peroxisome proliferative activated receptor, gamma, coactivator 1 beta	-1.77	6.029	-8.15	1.26e-05	3.74051
1337	1417006_at	Commd4	COMM domain containing 4	0.783	10.434	8.13	1.29e-05	3.71974
15607	1438680_at	NA	NA	-1.48	8.521	-8.12	1.31e-05	3.70905
4169	1419866_s_at	Sca2	spinocerebellar ataxia 2 homolog (human)	-1.78	7.7	-8.05	1.41e-05	3.63509
16797	1448685_at	2900010M23Rik	RIKEN cDNA 2900010M23 gene	1.2	12.156	8.04	1.42e-05	3.6293
5528	1421333_a_at	Mynn	myoneurin	3.17	5.357	7.97	1.53e-05	3.56128
7818	1423623_at	2810021B07Rik	RIKEN cDNA 2810021B07 gene	0.903	6.084	7.93	1.6e-05	3.52144
2564	1418233_a_at	Trappc5	trafficking protein particle complex 5	1.22	7.785	7.92	1.61e-05	3.51191
18551	1450488_at	Ccl24	chemokine (C-C motif) ligand 24	1.39	6.572	7.92	1.61e-05	3.51088
12777	1429530_a_at	4122402O22Rik	RIKEN cDNA 4122402O22 gene	-2.24	3.61	-7.91	1.63e-05	3.49864
1095	1416764_at	Ttc11	tetratricopeptide repeat domain 11	0.975	12.303	7.86	1.72e-05	3.45097
11528	1427333_s_at	Sfrs15	splicing factor, arginine/serine-rich 15	-0.986	7.408	-7.85	1.74e-05	3.44275
22124	1459211_at	Gli2	GLI-Kruppel family member GLI2	-0.917	6.392	-7.85	1.74e-05	3.44237
17180	1449068_at	Zfp148	zinc finger protein 148	-2.82	7.238	-7.85	1.74e-05	3.43845
3632	1419301_at	Fzd4	frizzled homolog 4 (Drosophila)	-1.89	7.011	-7.84	1.76e-05	3.42988
21367	1455001_x_at	Rpl13a	ribosomal protein L13a	1.14	12.653	7.83	1.77e-05	3.42369
8012	1423817_s_at	2010315L10Rik	RIKEN cDNA 2010315L10 gene	0.903	11.803	7.8	1.83e-05	3.3914
615	1416284_at	Mrpl28	mitochondrial ribosomal protein L28	1.14	9.959	7.79	1.85e-05	3.38321
15294	1437885_at	D030029J20Rik	RIKEN cDNA D030029J20 gene	-1.69	7.347	-7.78	1.87e-05	3.37324
3660	1419329_at	Sh3d4	SH3 domain protein 4	-1.51	4.945	-7.77	1.89e-05	3.36083
616	1416285_at	Ndufc1	NADH dehydrogenase (ubiquinone) 1, subcomplex unknown, 1	0.781	11.633	7.74	1.96e-05	3.32651
20984	1453564_a_at	Vps24	vacuolar protein sorting 24 (yeast)	1.2	10.354	7.74	1.97e-05	3.32399
17158	1449046_a_at	1110007C05Rik	RIKEN cDNA 1110007C05 gene	0.997	8.528	7.73	1.99e-05	3.31464
20603	1452540_a_at	Hist1h2bp	histone 1, H2bp	1.08	11.937	7.7	2.04e-05	3.28861
22464	1460455_at	na	similar to CG1530-PA	-1.89	10	-7.67	2.12e-05	3.25431
6102	1421907_at	Pparbp	peroxisome proliferator activated receptor binding protein	-0.939	10.138	-7.66	2.14e-05	3.24351
5298	1421103_at	Bmp2k	BMP2 inducible kinase	-1.63	3.889	-7.64	2.19e-05	3.22479
1279	1416948_at	Mrpl23	mitochondrial ribosomal protein L23	0.861	11.241	7.63	2.21e-05	3.21431
12640	1428922_at	1200009O22Rik	RIKEN cDNA 1200009O22 gene	-0.904	2.345	-7.58	2.33e-05	3.16284
12725	1429280_at	2310067L16Rik	RIKEN cDNA 2310067L16 gene	-1.6	3.651	-7.53	2.46e-05	3.11422
13304	1431890_a_at	Mllt3	myeloid/lymphoid or mixed lineage-leukemia translocation to 3 homolog (Drosophila)	-0.888	2.959	-7.52	2.48e-05	3.10325
1927	1417596_at	Eppb9	endothelial precursor protein B9	1.6	8.253	7.5	2.55e-05	3.07799
5358	1421163_a_at	Nfia	nuclear factor I/A	-2.98	6.862	-7.49	2.58e-05	3.0681
882	1416551_at	Atp2a2	ATPase, Ca++ transporting, cardiac muscle, slow twitch 2	-1.1	10.608	-7.49	2.59e-05	3.06349
18130	1450067_a_at	1810034K20Rik	RIKEN cDNA 1810034K20 gene	1.19	9.73	7.49	2.59e-05	3.063
4877	1420682_at	Chrnb1	cholinergic receptor, nicotinic, beta polypeptide 1 (muscle)	-1.33	5.941	-7.46	2.67e-05	3.03333
15947	1440253_at	D230035N22Rik	RIKEN cDNA D230035N22 gene	-1.06	11.331	-7.38	2.93e-05	2.94558
15505	1438443_at	9630033C03Rik	RIKEN cDNA 9630033C03 gene	-1.56	9.403	-7.35	3e-05	2.92256
20647	1452584_at	1500032L24Rik	RIKEN cDNA 1500032L24 gene	0.893	11.887	7.34	3.06e-05	2.90478
1188	1416857_at	Sdf2	stromal cell derived factor 2	0.878	11.741	7.3	3.21e-05	2.85816
12402	1428288_at	2310051E17Rik	RIKEN cDNA 2310051E17 gene	-0.782	11.195	-7.29	3.24e-05	2.85168
4132	1419812_s_at	D11Ertd99e	DNA segment, Chr 11, ERATO Doi 99, expressed	0.829	11.582	7.27	3.31e-05	2.8304
18881	1450818_a_at	Ndufa7	NADH dehydrogenase (ubiquinone) 1 alpha subcomplex, 7 (B14.5a)	0.718	12.301	7.26	3.36e-05	2.81578
14269	1435148_at	Atp1b2	ATPase, Na+/K+ transporting, beta 2 polypeptide	-1.52	5.962	-7.24	3.43e-05	2.79514
20224	1452161_at	Tiparp	TCDD-inducible poly(ADP-ribose) polymerase	-3.16	6.591	-7.23	3.45e-05	2.79067
8080	1423885_at	Lamc1	laminin, gamma 1	-1.77	8.929	-7.21	3.53e-05	2.76816
5073	1420878_a_at	Ywhab	tyrosine 3-monooxygenase/tryptophan 5-monooxygenase activation protein, beta polypeptide	1.53	10.65	7.2	3.56e-05	2.75971
14771	1436714_at	Lpp	LIM domain containing preferred translocation partner in lipoma	-3.52	8.512	-7.17	3.69e-05	2.72497
9712	1425517_s_at	Ogt	O-linked N-acetylglucosamine (GlcNAc) transferase (UDP-N-acetylglucosamine	-1.34	6.862	-7.13	3.87e-05	2.67914
13923	1434333_a_at	Prkd2	protein kinase D2	-0.957	4.086	-7.12	3.91e-05	2.67032
12462	1428402_at	Zcchc3	zinc finger, CCHC domain containing 3	-2.55	3.712	-7.11	3.96e-05	2.65897
22078	1457272_at	NA	NA	-1.19	4.565	-7.1	4.04e-05	2.63873
7587	1423392_at	Clic4	chloride intracellular channel 4 (mitochondrial)	3.55	9.006	7.07	4.14e-05	2.61526
19460	1451397_at	Tnrc15	trinucleotide repeat containing 15	-0.945	7.43	-7	4.5e-05	2.53479
3239	1418908_at	Pam	peptidylglycine alpha-amidating monooxygenase	-1.01	10.875	-6.98	4.64e-05	2.50564
8975	1424780_a_at	D10Ucla1	DNA segment, Chr 10, University of California at Los Angeles 1	-1.89	10.95	-6.97	4.65e-05	2.50328
11359	1427164_at	Il13ra1	interleukin 13 receptor, alpha 1	2.1	9.302	6.97	4.68e-05	2.49859
633	1416302_at	Ebf1	early B-cell factor 1	-1.54	6.602	-6.97	4.7e-05	2.49354
14319	1435304_at	Sod1	superoxide dismutase 1, soluble	-1.73	5.834	-6.96	4.73e-05	2.4875
18113	1450050_at	Hira	histone cell cycle regulation defective homolog A (S. cerevisiae)	-1.6	4.612	-6.93	4.88e-05	2.4581
12759	1429427_s_at	Tcf4	transcription factor 4	-2.19	4.38	-6.93	4.88e-05	2.45807
11326	1427131_s_at	C330018J07Rik	RIKEN cDNA C330018J07 gene	-1.16	11.331	-6.92	4.93e-05	2.44705
8142	1423947_at	1110008P14Rik	RIKEN cDNA 1110008P14 gene	0.704	10.078	6.92	4.95e-05	2.44261
20254	1452191_at	Prcp	prolylcarboxypeptidase (angiotensinase C)	1.94	8.318	6.91	4.99e-05	2.4361
8359	1424164_at	Mrpl50	mitochondrial ribosomal protein L50	1.71	7.613	6.91	5.03e-05	2.42743
12628	1428880_at	0610038F07Rik	RIKEN cDNA 0610038F07 gene	0.755	10.107	6.9	5.1e-05	2.41404
2179	1417848_at	Gig1	glucocorticoid induced gene 1	-2.08	6.891	-6.88	5.17e-05	2.40202
1657	1417326_a_at	Anapc11	anaphase promoting complex subunit 11 homolog (yeast)	0.883	11.205	6.88	5.17e-05	2.40136
9615	1425420_s_at	Lats2	large tumor suppressor 2	-1.26	2.543	-6.87	5.24e-05	2.38824
12356	1428194_at	Usp9x	ubiquitin specific protease 9, X chromosome	-1.9	8.367	-6.86	5.33e-05	2.37301
20044	1451981_at	Gtrgeo22	gene trap ROSA b-geo 22	1.65	9.097	6.85	5.36e-05	2.36594
21373	1455009_at	Cpd	carboxypeptidase D	-1.65	10.282	-6.85	5.37e-05	2.36555
13683	1433745_at	Trio	triple functional domain (PTPRF interacting)	-2.8	7.188	-6.85	5.4e-05	2.36037
4660	1420465_s_at	Mup1	major urinary protein 1	2.06	13.379	6.84	5.43e-05	2.35393
13632	1433639_at	5730593F17Rik	RIKEN cDNA 5730593F17 gene	-1.54	8.324	-6.82	5.58e-05	2.32737
19640	1451577_at	9630033C03Rik	RIKEN cDNA 9630033C03 gene	-1.98	3.887	-6.81	5.63e-05	2.31995
18910	1450847_at	Ncbp2	nuclear cap binding protein subunit 2	0.831	9.553	6.81	5.64e-05	2.31782
7450	1423255_at	na	similar to ATPase, H+ transporting, V1 subunit G isoform 1; ATPase, H+ transporting, lysosomal (vacuolar proton pump); ATPase, H+ transporting, lysosomal 13kD, V1 subunit G isoform 1; lysosomal 13kDa	0.727	12.783	6.8	5.73e-05	2.30199
13178	1431507_a_at	Synj2bp	synaptojanin 2 binding protein	1.22	9.424	6.79	5.76e-05	2.29793
8907	1424712_at	Elys	embryonic large molecule derived from yolk sac	-0.894	8.98	-6.79	5.78e-05	2.29332
21546	1455493_at	NA	NA	-0.883	7.016	-6.78	5.85e-05	2.28278
5091	1420896_at	Snap23	synaptosomal-associated protein 23	1.95	8.939	6.77	5.91e-05	2.27246
19219	1451156_s_at	Vldlr	very low density lipoprotein receptor	-1.36	4.871	-6.76	5.98e-05	2.26123
17632	1449520_at	AI428795	expressed sequence AI428795	-1.66	6.187	-6.76	5.98e-05	2.26042
18499	1450436_s_at	NA	NA	-1.65	8.442	-6.74	6.13e-05	2.23678
21005	1453634_a_at	Erp29	endoplasmic reticulum protein 29	0.721	10.747	6.71	6.38e-05	2.19895
8084	1423889_at	MGC5739	similar to hypothetical protein FLJ20010	1.24	8.135	6.69	6.52e-05	2.17686
9132	1424937_at	2310076L09Rik	RIKEN cDNA 2310076L09 gene	-0.713	2.551	-6.69	6.55e-05	2.17227
4576	1420381_a_at	Rpl31	ribosomal protein L31	1.68	10.111	6.67	6.65e-05	2.15895
12923	1430326_s_at	1500040F11Rik	RIKEN cDNA 1500040F11 gene	0.753	11.963	6.67	6.68e-05	2.15381
1747	1417416_at	Kcna1	potassium voltage-gated channel, shaker-related subfamily, member 1	-0.974	2.686	-6.63	6.97e-05	2.11272
1314	1416983_s_at	Foxo1	forkhead box O1	-1.24	8.945	-6.63	7.02e-05	2.10531
1708	1417377_at	D9Ertd341e	DNA segment, Chr 9, ERATO Doi 341, expressed	-1.53	7.943	-6.62	7.11e-05	2.09354
18087	1450024_at	Sufu	suppressor of fused homolog (Drosophila)	-1.09	8.196	-6.61	7.14e-05	2.08942
7323	1423128_at	Aip	aryl-hydrocarbon receptor-interacting protein	1.02	10.155	6.61	7.16e-05	2.08724
19141	1451078_at	2510039O18Rik	RIKEN cDNA 2510039O18 gene	-1.09	9.268	-6.55	7.74e-05	2.0109
2659	1418328_at	Cpt1b	carnitine palmitoyltransferase 1b, muscle	-2.52	2.386	-6.53	7.95e-05	1.98524
10135	1425940_a_at	Ssbp3	single-stranded DNA binding protein 3	-1.38	8.647	-6.48	8.45e-05	1.9259
3686	1419355_at	Klf7	Kruppel-like factor 7 (ubiquitous)	-2.2	5.561	-6.47	8.54e-05	1.91518
8559	1424364_a_at	1110020P15Rik	RIKEN cDNA 1110020P15 gene	0.852	11.361	6.44	8.8e-05	1.88672
7121	1422926_at	Mc2r	melanocortin 2 receptor	-0.716	2.188	-6.44	8.87e-05	1.87894
18742	1450679_at	5730470L24Rik	RIKEN cDNA 5730470L24 gene	0.789	9.044	6.42	9.05e-05	1.85858
1141	1416810_at	Mea1	male enhanced antigen 1	0.784	10.986	6.4	9.32e-05	1.83078
15195	1437667_a_at	Bach2	BTB and CNC homology 2	-2.31	5.18	-6.39	9.36e-05	1.82607
1165	1416834_x_at	Ndufb2	NADH dehydrogenase (ubiquinone) 1 beta subcomplex, 2	1.06	11.725	6.39	9.44e-05	1.81801
15803	1439214_a_at	Api5	apoptosis inhibitor 5	3.2	7.385	6.39	9.45e-05	1.81651
13874	1434214_at	0910001L09Rik	RIKEN cDNA 0910001L09 gene	0.772	10.823	6.37	9.67e-05	1.79486
21087	1453960_a_at	Capzb	capping protein (actin filament) muscle Z-line, beta	2.4	10.643	6.32	0.000102	1.74015
6650	1422455_s_at	Nsf	N-ethylmaleimide sensitive fusion protein	1.83	7.292	6.31	0.000105	1.71788
19838	1451775_s_at	Il13ra1	interleukin 13 receptor, alpha 1	2.18	9.265	6.3	0.000105	1.70986
10473	1426278_at	2310061N23Rik	RIKEN cDNA 2310061N23 gene	2.31	13.05	6.3	0.000106	1.70668
6688	1422493_at	Cpox	coproporphyrinogen oxidase	-1.43	7.389	-6.3	0.000106	1.70662
20501	1452438_s_at	Taf4a	TAF4A RNA polymerase II, TATA box binding protein (TBP)-associated factor	-1.45	7.121	-6.28	0.000108	1.68906
21423	1455143_at	Nlgn2	neuroligin 2	-1.39	4.729	-6.27	0.00011	1.67237
16493	1448381_at	Gfm1	G elongation factor 1	-1.27	4.491	-6.26	0.000111	1.66328
16209	1448095_at	NA	NA	-1.06	6.259	-6.25	0.000112	1.64968
10355	1426160_a_at	Stk16	serine/threonine kinase 16	1.36	7.205	6.23	0.000115	1.62395
16778	1448666_s_at	Tob2	transducer of ERBB2, 2	-1.31	11.252	-6.22	0.000116	1.6135
853	1416522_a_at	Grcc10	gene rich cluster, C10 gene	0.865	11.356	6.22	0.000117	1.61172
8976	1424781_at	D10Ucla1	DNA segment, Chr 10, University of California at Los Angeles 1	-1.58	10.284	-6.18	0.000123	1.55873
1026	1416695_at	Bzrp	benzodiazepine receptor, peripheral	1.3	11.343	6.16	0.000125	1.5423
7611	1423416_at	Smarcc1	SWI/SNF related, matrix associated, actin dependent regulator of chromatin, subfamily c, member 1	-1.39	8.653	-6.14	0.000128	1.51825
7277	1423082_at	Derl1	Der1-like domain family, member 1	1.36	10.329	6.13	0.00013	1.50461
2669	1418338_at	Wdr33	WD repeat domain 33	-1.05	8.94	-6.13	0.00013	1.50199
19503	1451440_at	Chodl	chondrolectin	-2.24	5.028	-6.13	0.000131	1.49999
7893	1423698_at	D15Ertd785e	DNA segment, Chr 15, ERATO Doi 785, expressed	1.05	10.732	6.12	0.000133	1.48494
12442	1428360_x_at	Ndufa7	NADH dehydrogenase (ubiquinone) 1 alpha subcomplex, 7 (B14.5a)	0.661	12.564	6.12	0.000133	1.48317
3837	1419506_at	Ggps1	geranylgeranyl diphosphate synthase 1	-1.34	7.999	-6.11	0.000133	1.4814
5400	1421205_at	Atm	ataxia telangiectasia mutated homolog (human)	-3.24	5.106	-6.11	0.000134	1.47614
7212	1423017_a_at	Il1rn	interleukin 1 receptor antagonist	3.92	7.806	6.11	0.000134	1.47225
8880	1424685_at	Exosc4	exosome component 4	1	9.153	6.11	0.000135	1.4708
11595	1427400_at	Lbx1h	lady bird-like homeobox 1 homolog (Drosophila)	-2.08	3.98	-6.1	0.000136	1.462
21370	1455006_at	2310016M24Rik	RIKEN cDNA 2310016M24 gene	0.787	11.363	6.09	0.000137	1.45638
15508	1438458_a_at	1110004P21Rik	RIKEN cDNA 1110004P21 gene	-1.03	10.619	-6.08	0.00014	1.43349
19809	1451746_a_at	Apg12l	autophagy 12-like (S. cerevisiae)	2.4	5.529	6.07	0.000141	1.42438
8464	1424269_a_at	Myl6	myosin, light polypeptide 6, alkali, smooth muscle and non-muscle	0.655	13.652	6.07	0.000142	1.42128
12199	1428004_at	3300001G02Rik	RIKEN cDNA 3300001G02 gene	1.15	9.873	6.06	0.000142	1.41928
45	1415714_a_at	2610209M04Rik	RIKEN cDNA 2610209M04 gene	1.04	11.512	6.05	0.000144	1.40332
8895	1424700_at	D4Ertd89e	DNA segment, Chr 4, ERATO Doi 89, expressed	1.29	9.482	6.05	0.000144	1.40266
12760	1429428_at	Tcf4	transcription factor 4	-1.64	8.057	-6.05	0.000145	1.40146
6883	1422688_a_at	Nras	neuroblastoma ras oncogene	0.899	10.066	6.05	0.000145	1.40081
13698	1433786_x_at	4930412F15Rik	RIKEN cDNA 4930412F15 gene	0.975	12.426	6.04	0.000147	1.38419
21362	1454984_at	AW061234	expressed sequence AW061234	-1.07	9.924	-6.03	0.000148	1.37933
2028	1417697_at	Soat1	sterol O-acyltransferase 1	-2.06	4.645	-6.03	0.000149	1.37248
9487	1425292_at	Dtna	dystrobrevin alpha	-0.592	2.823	-6.02	0.00015	1.36385
1384	1417053_at	Phb	prohibitin	0.842	10.871	6.01	0.000153	1.34825
9465	1425270_at	Kif1b	kinesin family member 1B	-1.7	8.822	-6	0.000154	1.33783
18928	1450865_s_at	Mrps24	mitochondrial ribosomal protein S24	0.852	10.61	5.98	0.000157	1.31765
5992	1421797_a_at	Snx12	sorting nexin 12	1.34	6.766	5.98	0.000158	1.31564
12618	1428868_a_at	Oaz1	ornithine decarboxylase antizyme	0.697	13.135	5.98	0.000158	1.31314
12621	1428871_at	Casc3	cancer susceptibility candidate 3	-0.92	10.538	-5.97	0.000161	1.29668
15385	1438143_s_at	Sca2	spinocerebellar ataxia 2 homolog (human)	-1.4	8.001	-5.96	0.000162	1.28696
5324	1421129_a_at	Atp2a3	ATPase, Ca++ transporting, ubiquitous	-1.37	9.202	-5.94	0.000167	1.26177
2177	1417846_at	Ulk2	Unc-51 like kinase 2 (C. elegans)	-0.623	8.147	-5.94	0.000167	1.25992
18985	1450922_a_at	Tgfb2	transforming growth factor, beta 2	-2.13	5.72	-5.94	0.000167	1.2584
14559	1435981_at	NA	NA	-2.78	4.107	-5.93	0.000169	1.25013
8103	1423908_at	Ndufs8	NADH dehydrogenase (ubiquinone) Fe-S protein 8	0.93	10.069	5.93	0.00017	1.2443
16595	1448483_a_at	Ndufb2	NADH dehydrogenase (ubiquinone) 1 beta subcomplex, 2	0.844	12.389	5.92	0.000171	1.2337
21951	1456470_x_at	4930542G03Rik	RIKEN cDNA 4930542G03 gene	-0.636	2.238	-5.92	0.000172	1.23167
21775	1456042_s_at	na	similar to Tce4 protein	-1.08	9.145	-5.92	0.000172	1.23124
12756	1429410_at	1810057B09Rik	RIKEN cDNA 1810057B09 gene	-1.66	6.833	-5.91	0.000174	1.22146
18135	1450072_at	Ash1l	ash1 (absent, small, or homeotic)-like (Drosophila)	-0.904	8.429	-5.9	0.000176	1.20881
3058	1418727_at	Nup155	nucleoporin 155	-1.73	7.161	-5.9	0.000176	1.20561
3045	1418714_at	Dusp8	dual specificity phosphatase 8	-1.83	3.772	-5.89	0.000179	1.1907
14592	1436079_s_at	Vapb	vesicle-associated membrane protein, associated protein B and C	-1	6.797	-5.88	0.00018	1.18552
18994	1450931_at	Dock9	dedicator of cytokinesis 9	-1.36	5.499	-5.87	0.000183	1.17111
16846	1448734_at	Cp	ceruloplasmin	-1.1	9.051	-5.84	0.000189	1.136
13779	1433999_at	Slk	STE20-like kinase (yeast)	-0.84	9.883	-5.84	0.000189	1.13569
18705	1450642_at	3110001I20Rik	RIKEN cDNA 3110001I20 gene	-1.52	11.212	-5.81	0.000197	1.0958
9045	1424850_at	Map3k1	mitogen activated protein kinase kinase kinase 1	-0.936	8.712	-5.81	0.000199	1.08735
10350	1426155_a_at	Osr2	odd-skipped related 2 (Drosophila)	-0.75	3.069	-5.8	0.0002	1.08472
2645	1418314_a_at	NA	NA	-2.14	6.241	-5.79	0.000203	1.06851
10900	1426705_s_at	Iars	isoleucine-tRNA synthetase	-1.13	10.505	-5.78	0.000206	1.05277
21416	1455128_x_at	Tnrc6	trinucleotide repeat containing 6	-1.02	8.49	-5.78	0.000207	1.05058
1720	1417389_at	Gpc1	glypican 1	-0.865	10.042	-5.78	0.000207	1.04887
16144	1448005_at	Sash1	SAM and SH3 domain containing 1	-1.02	10.637	-5.77	0.000209	1.03706
10349	1426154_s_at	Mup3	major urinary protein 3	4.19	9.045	5.76	0.00021	1.03298
16162	1448029_at	D10Mgi24	DNA Segment, Chr 10, Mouse Genome Informatics 24	-1.43	7.35	-5.76	0.000211	1.03126
10937	1426742_at	Atp5f1	ATP synthase, H+ transporting, mitochondrial F0 complex, subunit b, isoform 1	0.593	12.348	5.76	0.000211	1.02806
12937	1430421_a_at	BC010787	cDNA sequence BC010787	1.07	9.813	5.76	0.000213	1.02178
4407	1420159_at	Myo1e	myosin IE	-2.52	3.263	-5.74	0.000217	1.0018
8009	1423814_at	Ddx41	DEAD (Asp-Glu-Ala-Asp) box polypeptide 41	1	8.831	5.74	0.000218	0.99697
384	1416053_at	Lrrn1	leucine rich repeat protein 1, neuronal	-1.66	4.921	-5.74	0.000218	0.99609
19557	1451494_at	Wac	WW domain containing adaptor with coiled-coil	-1.02	9.576	-5.73	0.000219	0.995098
3916	1419585_at	Rp2h	retinitis pigmentosa 2 homolog (human)	2.03	5.574	5.73	0.000221	0.985476
17071	1448959_at	Ndufs4	NADH dehydrogenase (ubiquinone) Fe-S protein 4	0.738	10.578	5.73	0.000221	0.98307
19781	1451718_at	Plp1	proteolipid protein (myelin) 1	-1.64	7.406	-5.71	0.000226	0.961706
2410	1418079_at	Psme3	proteaseome (prosome, macropain) 28 subunit, 3	1.28	8.958	5.7	0.000229	0.948866
22520	1460639_a_at	Atox1	ATX1 (antioxidant protein 1) homolog 1 (yeast)	0.847	12.41	5.7	0.000229	0.948785
17595	1449483_at	Polk	polymerase (DNA directed), kappa	-1.08	6.895	-5.7	0.000229	0.94785
832	1416501_at	Pdpk1	3-phosphoinositide dependent protein kinase-1	-5.1	5.611	-5.7	0.00023	0.944086
904	1416573_at	Pofut2	protein O-fucosyltransferase 2	1.68	6.369	5.69	0.000231	0.939141
21396	1455066_s_at	9130229H14Rik	RIKEN cDNA 9130229H14 gene	-0.989	9.705	-5.69	0.000232	0.936899
14182	1434923_at	2810437L13Rik	RIKEN cDNA 2810437L13 gene	0.764	10.32	5.68	0.000234	0.929096
21462	1455242_at	Foxp1	forkhead box P1	-1.76	9.192	-5.67	0.000237	0.914337
19241	1451178_at	Mrpl53	mitochondrial ribosomal protein L53	0.852	11.298	5.67	0.000238	0.912192
4749	1420554_a_at	Rac3	RAS-related C3 botulinum substrate 3	0.972	8.512	5.67	0.000239	0.906515
2036	1417705_at	Otub1	OTU domain, ubiquitin aldehyde binding 1	-2.72	5.241	-5.66	0.00024	0.902878
14230	1435030_at	Upf2	UPF2 regulator of nonsense transcripts homolog (yeast)	-0.704	8.969	-5.66	0.00024	0.902821
20215	1452152_at	AI642036	expressed sequence AI642036	-0.661	11.425	-5.66	0.00024	0.902291
896	1416565_at	Cox6b1	cytochrome c oxidase, subunit VIb polypeptide 1	0.598	12.557	5.65	0.000245	0.88185
14930	1437024_at	4122402O22Rik	RIKEN cDNA 4122402O22 gene	-1.36	3.246	-5.65	0.000246	0.880345
12547	1428657_at	1110037N09Rik	RIKEN cDNA 1110037N09 gene	-1.3	9.795	-5.63	0.00025	0.861539
20506	1452443_s_at	Helz	helicase with zinc finger domain	-1	7.152	-5.62	0.000256	0.839588
1803	1417472_at	Myh9	myosin heavy chain IX	-2.49	9.666	-5.61	0.000258	0.831846
9181	1424986_s_at	Fbxw7	F-box and WD-40 domain protein 7, archipelago homolog (Drosophila)	-1.66	7.854	-5.59	0.000265	0.806458
2053	1417722_at	Pgls	6-phosphogluconolactonase	0.594	11.112	5.59	0.000266	0.801161
15757	1439036_a_at	Atp1b1	ATPase, Na+/K+ transporting, beta 1 polypeptide	-1.14	11.127	-5.58	0.000267	0.796338
21459	1455236_x_at	4930412F15Rik	RIKEN cDNA 4930412F15 gene	0.903	12.748	5.58	0.000271	0.783642
3546	1419215_at	Aox4	aldehyde oxidase 4	-1.2	3.979	-5.57	0.000273	0.774929
10841	1426646_at	9130011J15Rik	RIKEN cDNA 9130011J15 gene	1.06	9.894	5.57	0.000274	0.773135
9518	1425323_a_at	BC008155	cDNA sequence BC008155	0.732	10.737	5.55	0.000279	0.755139
14183	1434924_at	Phf2	PHD finger protein 2	-0.938	9.332	-5.55	0.000279	0.753218
16415	1448303_at	Gpnmb	glycoprotein (transmembrane) nmb	-1.55	8.493	-5.55	0.00028	0.749144
16281	1448169_at	Krt1-18	keratin complex 1, acidic, gene 18	-2.03	4.709	-5.55	0.000281	0.747898
15165	1437591_a_at	Wdr1	WD repeat domain 1	5.94	8.971	5.54	0.000284	0.734796
10760	1426565_at	Igf1r	insulin-like growth factor I receptor	-1.06	6.655	-5.54	0.000285	0.734067
22373	1460349_at	BC006909	cDNA sequence BC006909	-0.772	9.142	-5.53	0.000288	0.722198
11315	1427120_at	Zfp26	zinc finger protein 26	-1.42	8.309	-5.52	0.000291	0.713503
10720	1426525_at	Arid2	AT rich interactive domain 2 (Arid-rfx like)	-2.04	9.64	-5.51	0.000295	0.698115
14650	1436308_at	Zfp292	zinc finger protein 292	-1.53	7.101	-5.51	0.000296	0.694154
12750	1429370_a_at	Psmd11	proteasome (prosome, macropain) 26S subunit, non-ATPase, 11	-0.669	10.424	-5.49	0.000302	0.676072
14732	1436586_x_at	Rps14	ribosomal protein S14	0.601	14.391	5.49	0.000302	0.675788
11110	1426915_at	Dapk1	death associated protein kinase 1	-0.759	9.704	-5.49	0.000303	0.673743
3105	1418774_a_at	Atp7a	ATPase, Cu++ transporting, alpha polypeptide	-2.34	7.286	-5.49	0.000303	0.672888
8968	1424773_at	1110012M11Rik	RIKEN cDNA 1110012M11 gene	0.736	7.979	5.49	0.000304	0.667717
5210	1421015_s_at	Pole3	polymerase (DNA directed), epsilon 3 (p17 subunit)	0.84	7.795	5.46	0.000316	0.631123
12407	1428299_at	AI324963	expressed sequence AI324963	-1.23	7.407	-5.46	0.000316	0.630091
18079	1450016_at	Ccng1	cyclin G1	2.59	8.872	5.46	0.000318	0.623435
5404	1421209_s_at	Ikbkg	inhibitor of kappaB kinase gamma	2.17	8.039	5.45	0.00032	0.618797
1498	1417167_at	Exosc5	exosome component 5	1.01	9.077	5.44	0.000323	0.608529
21393	1455060_at	G3bp	Ras-GTPase-activating protein SH3-domain binding protein	-0.996	8.449	-5.44	0.000327	0.596059
16220	1448108_at	Tde2	tumor differentially expressed 2	-0.768	11.124	-5.43	0.000329	0.592529
6720	1422525_at	Atp5k	ATP synthase, H+ transporting, mitochondrial F1F0 complex, subunit e	0.581	12.285	5.43	0.000329	0.590083
576	1416245_at	0610033H09Rik	RIKEN cDNA 0610033H09 gene	0.535	11.328	5.43	0.00033	0.587375
560	1416229_at	Rfk	riboflavin kinase	0.697	10.325	5.43	0.000331	0.585163
20083	1452020_a_at	Siva	Cd27 binding protein (Hindu God of destruction)	1.11	8.905	5.43	0.000331	0.58459
21429	1455158_at	Itga3	integrin alpha 3	-1.79	7.197	-5.43	0.000332	0.582174
12476	1428464_at	Ndufa3	NADH dehydrogenase (ubiquinone) 1 alpha subcomplex, 3	0.671	13.394	5.42	0.000333	0.578712
872	1416541_at	Skd3	suppressor of K+ transport defect 3	-0.576	8.026	-5.42	0.000336	0.570962
7470	1423275_at	Ddx26	DEAD/H (Asp-Glu-Ala-Asp/His) box polypeptide 26	-1.87	7.069	-5.41	0.00034	0.558141
15263	1437807_x_at	Catna1	catenin alpha 1	-0.897	12.646	-5.41	0.000341	0.554714
17198	1449086_at	Rnf141	ring finger protein 141	1.95	5.795	5.41	0.000341	0.554379
20799	1452781_a_at	Gtf3c2	general transcription factor IIIC, polypeptide 2, beta	-1.48	9.318	-5.4	0.000343	0.551107
925	1416594_at	Sfrp1	secreted frizzled-related sequence protein 1	2.92	7.358	5.4	0.000343	0.550956
13980	1434468_at	D8Ertd69e	DNA segment, Chr 8, ERATO Doi 69, expressed	-1.08	10.625	-5.4	0.000344	0.547724
1752	1417421_at	S100a1	S100 calcium binding protein A1	0.88	7.758	5.4	0.000344	0.546563
14727	1436567_a_at	Ndufa7	NADH dehydrogenase (ubiquinone) 1 alpha subcomplex, 7 (B14.5a)	0.816	11.879	5.39	0.000347	0.539035
10908	1426713_s_at	Eprs	glutamyl-prolyl-tRNA synthetase	-1.57	10.244	-5.39	0.000347	0.537819
22217	1460191_at	0610042I15Rik	RIKEN cDNA 0610042I15 gene	5.09	7.921	5.39	0.000349	0.533035
17553	1449441_a_at	Wbp1	WW domain binding protein 1	1.03	9.737	5.39	0.00035	0.531117
6818	1422623_x_at	Rpl41	ribosomal protein L41	0.57	14.476	5.38	0.000351	0.526883
13555	1433497_at	Aqr	aquarius	-0.813	9.301	-5.38	0.000351	0.526185
11427	1427232_at	Sdccag33	serologically defined colon cancer antigen 33	-1.56	8.296	-5.38	0.000352	0.524503
11428	1427233_at	Sdccag33	serologically defined colon cancer antigen 33	-1.18	9.348	-5.38	0.000352	0.523522
14295	1435222_at	Foxp1	forkhead box P1	-0.881	10.305	-5.38	0.000355	0.5163
1024	1416693_at	Foxc2	forkhead box C2	-1.47	4.468	-5.38	0.000355	0.51587
12929	1430375_a_at	Ccl27	chemokine (C-C motif) ligand 27	0.97	4.951	5.37	0.000359	0.505489
19251	1451188_at	Wdr26	WD repeat domain 26	-1.38	12.122	-5.37	0.00036	0.50231
10199	1426004_a_at	Tgm2	transglutaminase 2, C polypeptide	2.17	7.702	5.37	0.000361	0.499594
12178	1427983_at	Suhw3	suppressor of hairy wing homolog 3 (Drosophila)	-1.12	7.178	-5.36	0.000363	0.494413
7154	1422959_s_at	Zfp313	zinc finger protein 313	6.81	7.254	5.36	0.000363	0.492876
84	1415753_at	D10Bwg1364e	DNA segment, Chr 10, Brigham & Women's Genetics 1364 expressed	0.872	11.797	5.35	0.000366	0.485028
19691	1451628_a_at	Ank3	ankyrin 3, epithelial	-2.47	7.62	-5.35	0.000369	0.477122
12349	1428181_at	Etfb	electron transferring flavoprotein, beta polypeptide	0.81	11.593	5.35	0.000371	0.473035
4748	1420553_x_at	Serpina1a	serine (or cysteine) proteinase inhibitor, clade A, member 1a	-3.18	4.478	-5.34	0.000375	0.462396
12224	1428029_a_at	H2afv	H2A histone family, member V	0.756	11.628	5.34	0.000376	0.459514
13882	1434235_at	Slc20a2	solute carrier family 20, member 2	-0.742	9.434	-5.33	0.000378	0.453975
14853	1436884_x_at	Ewsr1	Ewing sarcoma breakpoint region 1	-0.822	10.913	-5.33	0.000378	0.453323
17181	1449069_at	Zfp148	zinc finger protein 148	-1.83	8.96	-5.33	0.000379	0.452219
18134	1450071_at	Ash1l	ash1 (absent, small, or homeotic)-like (Drosophila)	-2.11	6.648	-5.33	0.00038	0.448981
2291	1417960_at	Cpeb1	cytoplasmic polyadenylation element binding protein 1	-2.06	3.759	-5.33	0.000381	0.446605
3292	1418961_at	1110005F07Rik	RIKEN cDNA 1110005F07 gene	1.14	8.173	5.33	0.000381	0.445368
8015	1423820_at	1110011K10Rik	RIKEN cDNA 1110011K10 gene	0.704	10.785	5.32	0.000383	0.440119
5845	1421650_at	Mepe	matrix extracellular phosphoglycoprotein with ASARM motif (bone)	-1.53	8.724	-5.32	0.000385	0.436176
13617	1433603_at	Ndufs6	NADH dehydrogenase (ubiquinone) Fe-S protein 6	0.707	12.786	5.32	0.000387	0.431312
12326	1428132_at	Cdc42se1	CDC42 small effector 1	0.864	9.886	5.31	0.000387	0.429143
20919	1453207_at	Pcp2	Purkinje cell protein 2 (L7)	1.41	11.025	5.31	0.00039	0.42248
16821	1448709_at	Arid1a	AT rich interactive domain 1A (Swi1 like)	-1.09	10.389	-5.3	0.000396	0.406967
10609	1426414_a_at	Emb	embigin	0.674	11.726	5.29	0.000399	0.400682
5335	1421140_a_at	Foxp1	forkhead box P1	-1.22	9.706	-5.29	0.0004	0.396919
8317	1424122_s_at	Commd1	COMM domain containing 1	1.04	11.114	5.29	0.000402	0.392378
14604	1436165_at	Luc7l2	LUC7-like 2 (S. cerevisiae)	-1.54	7.315	-5.28	0.000405	0.385313
18980	1450917_at	Myom2	myomesin 2	-2.15	6.958	-5.28	0.000406	0.382491
8727	1424532_at	Ylpm1	YLP motif containing 1	-0.817	8.926	-5.28	0.000408	0.377928
17934	1449871_at	Tbx18	T-box18	-1.07	3.577	-5.28	0.000408	0.377902
659	1416328_a_at	Atp6v0e	ATPase, H+ transporting, V0 subunit	0.601	12.583	5.27	0.00041	0.37422
11537	1427342_at	5330408N05Rik	RIKEN cDNA 5330408N05 gene	-1.17	6.437	-5.27	0.00041	0.372981
19083	1451020_at	BC031361	cDNA sequence BC031361	-2.62	6.158	-5.27	0.000412	0.367033
8306	1424111_at	Igf2r	insulin-like growth factor 2 receptor	-1.48	8.599	-5.26	0.000415	0.361152
15465	1438321_x_at	4930504E06Rik	RIKEN cDNA 4930504E06 gene	-0.829	11.031	-5.25	0.000424	0.340133
2014	1417683_at	Diablo	diablo homolog (Drosophila)	0.555	10.447	5.25	0.000425	0.337129
6682	1422487_at	Smad4	MAD homolog 4 (Drosophila)	-0.68	11.1	-5.24	0.000428	0.330983
15396	1438163_x_at	Rhbdl7	rhomboid, veinlet-like 7 (Drosophila)	1.23	6.222	5.24	0.000431	0.322776
12449	1428368_at	Arhgap21	Rho GTPase activating protein 21	-0.767	9.325	-5.23	0.000438	0.307418
13561	1433510_x_at	Rpl36	ribosomal protein L36	0.637	13.338	5.22	0.000439	0.306198
20315	1452252_at	3830408P06Rik	RIKEN cDNA 3830408P06 gene	-1.33	8.793	-5.22	0.000443	0.295939
330	1415999_at	Hey1	hairy/enhancer-of-split related with YRPW motif 1	-0.803	2.162	-5.22	0.000443	0.295544
17249	1449137_at	Pdha1	pyruvate dehydrogenase E1 alpha 1	3.52	10.579	5.22	0.000445	0.292799
12450	1428369_s_at	Arhgap21	Rho GTPase activating protein 21	-1.36	8.609	-5.21	0.000445	0.291823
20649	1452586_at	Anapc13	anaphase promoting complex subunit 13	0.618	10.925	5.21	0.000447	0.286953
22553	1460672_at	2410002F23Rik	RIKEN cDNA 2410002F23 gene	-1.23	7.133	-5.21	0.000448	0.284762
8974	1424779_at	D10Ucla1	DNA segment, Chr 10, University of California at Los Angeles 1	1.36	8.872	5.2	0.000452	0.276014
3371	1419040_at	Cyp2d22	cytochrome P450, family 2, subfamily d, polypeptide 22	-2.87	3.552	-5.2	0.000454	0.271561
9702	1425507_at	Arfrp1	ADP-ribosylation factor related protein 1	0.607	10.075	5.2	0.000454	0.271322
16463	1448351_at	Coro1b	coronin, actin binding protein 1B	1.03	10.357	5.19	0.000459	0.260168
20788	1452767_at	Rrbp1	ribosome binding protein 1	-1.11	11.054	-5.19	0.000461	0.256964
2217	1417886_at	1810009A15Rik	RIKEN cDNA 1810009A15 gene	0.829	10.982	5.18	0.000465	0.24711
4913	1420718_at	Odz2	odd Oz/ten-m homolog 2 (Drosophila)	-0.889	7.374	-5.18	0.000468	0.242597
12296	1428101_at	Rnf38	ring finger protein 38	-0.826	9.278	-5.18	0.000468	0.240788
12063	1427868_x_at	Myh1	myosin, heavy polypeptide 1, skeletal muscle, adult	-0.88	13.938	-5.17	0.000471	0.234918
21779	1456054_a_at	Pum1	pumilio 1 (Drosophila)	-2.34	6.916	-5.17	0.000471	0.234835
16508	1448396_at	D1Bwg0491e	DNA segment, Chr 1, Brigham & Women's Genetics 0491 expressed	-0.956	9.798	-5.17	0.000472	0.234256
11601	1427406_at	6030460N08Rik	RIKEN cDNA 6030460N08 gene	-1.28	7.807	-5.17	0.000473	0.231731
8151	1423956_at	Smap1	stromal membrane-associated protein 1	-0.751	10.048	-5.17	0.000474	0.229983
14556	1435977_at	Tm6sf1	transmembrane 6 superfamily member 1	-0.566	6.895	-5.17	0.000474	0.228712
11366	1427171_at	Rlf	rearranged L-myc fusion sequence	-1.56	8.236	-5.16	0.000477	0.22225
19621	1451558_at	Fbxw7	F-box and WD-40 domain protein 7, archipelago homolog (Drosophila)	-1.23	8.797	-5.15	0.000485	0.206975
1027	1416696_at	D17Wsu104e	DNA segment, Chr 17, Wayne State University 104, expressed	1.49	9.376	5.15	0.00049	0.195366
22458	1460436_at	Ndst1	N-deacetylase/N-sulfotransferase (heparan glucosaminyl) 1	-1.41	10.981	-5.14	0.000492	0.192481
2721	1418390_at	Bhc80	BRAF35/HDAC2 complex	-2.03	4.64	-5.14	0.000494	0.188055
16982	1448870_at	Ltbp1	latent transforming growth factor beta binding protein 1	-1.88	7.629	-5.14	0.000494	0.187723
6301	1422106_a_at	Grcc9	gene rich cluster, C9 gene	0.879	7.463	5.13	0.000499	0.177696
3633	1419302_at	Heyl	hairy/enhancer-of-split related with YRPW motif-like	-1.16	2.86	-5.13	0.000501	0.173526
16501	1448389_at	Wdr5	WD repeat domain 5	1.76	7.457	5.13	0.000502	0.172149
7675	1423480_at	1500002M01Rik	RIKEN cDNA 1500002M01 gene	-1.05	6.32	-5.11	0.000513	0.150225
932	1416601_a_at	Dscr1	Down syndrome critical region homolog 1 (human)	6.85	7.711	5.11	0.000516	0.143954
19448	1451385_at	2310056P07Rik	RIKEN cDNA 2310056P07 gene	0.672	12.193	5.11	0.000517	0.142352
1711	1417380_at	NA	NA	-0.762	12.849	-5.1	0.00052	0.136243
1037	1416706_at	Rpe	ribulose-5-phosphate-3-epimerase	1.07	9.75	5.1	0.000522	0.132576
21028	1453740_a_at	Ccnl2	cyclin L2	6.23	7.002	5.1	0.000524	0.129676
3565	1419234_at	Helb	helicase (DNA) B	-1.56	6.472	-5.09	0.000528	0.121693
10094	1425899_a_at	Itsn1	intersectin 1 (SH3 domain protein 1A)	1.72	7.51	5.08	0.000542	0.096204
541	1416210_at	1190002L16Rik	RIKEN cDNA 1190002L16 gene	0.638	10.984	5.06	0.000551	0.080268
12544	1428648_at	D10Ertd516e	DNA segment, Chr 10, ERATO Doi 516, expressed	-0.802	10.782	-5.06	0.000551	0.080033
2456	1418125_at	4632409L19Rik	RIKEN cDNA 4632409L19 gene	-0.663	8.204	-5.05	0.000561	0.06191
15174	1437615_s_at	5730409F24Rik	RIKEN cDNA 5730409F24 gene	-0.997	8.719	-5.05	0.000563	0.057571
16378	1448266_at	Edf1	endothelial differentiation-related factor 1	0.685	9.988	5.05	0.000565	0.054835
17312	1449200_at	Nup155	nucleoporin 155	-0.753	6.807	-5.04	0.000573	0.040515
14655	1436336_at	2210013M04Rik	RIKEN cDNA 2210013M04 gene	1.51	10.168	5.04	0.000573	0.040512
8318	1424123_at	BC011209	cDNA sequence BC011209	-1.97	4.844	-5.03	0.000574	0.0382
14292	1435219_x_at	4921513J16Rik	RIKEN cDNA 4921513J16 gene	1.6	10.651	5.03	0.000579	0.030843
14601	1436153_a_at	Zmynd11	zinc finger, MYND domain containing 11	-0.983	10.763	-5.02	0.000582	0.024695
8861	1424666_at	5430405G24Rik	RIKEN cDNA 5430405G24 gene	-1.05	8.034	-5.02	0.000584	0.021653
5147	1420952_at	AU067731	expressed sequence AU067731	-1.14	10.721	-5.02	0.000584	0.021469
17201	1449089_at	Nrip1	nuclear receptor interacting protein 1	-3.26	7.803	-5.02	0.000587	0.016976
12385	1428249_at	Pygo2	pygopus 2	-0.495	9.713	-5.01	0.000591	0.010375
14526	1435881_at	Map3k12	mitogen activated protein kinase kinase kinase 12	-0.943	10.478	-5.01	0.000592	0.007676
12290	1428095_a_at	Tmem24	transmembrane protein 24	-1.01	7.098	-5.01	0.000593	0.006515
4417	1420170_at	Myh9	myosin heavy chain IX	-2.61	5.36	-5.01	0.000597	0.000423
717	1416386_a_at	M6pr	mannose-6-phosphate receptor, cation dependent	1.98	10.203	5	0.0006	-0.004559
20191	1452128_a_at	C6.1A	c6.1a protein	0.93	9.837	4.99	0.00061	-0.021619
17231	1449119_at	Arih2	ariadne homolog 2 (Drosophila)	0.811	7.806	4.99	0.000613	-0.026896
490	1416159_at	Nr2f2	nuclear receptor subfamily 2, group F, member 2	-2.95	5.365	-4.99	0.000615	-0.030074
12365	1428214_at	AW047273	expressed sequence AW047273	1.07	11.737	4.98	0.000618	-0.034196
14123	1434787_at	AI854770	expressed sequence AI854770	-0.964	6.896	-4.98	0.000619	-0.035948
6913	1422718_at	Ap3s2	adaptor-related protein complex 3, sigma 2 subunit	1.44	8.354	4.98	0.000624	-0.04436
18757	1450694_at	Fkbp2	FK506 binding protein 2	0.631	10.752	4.97	0.000626	-0.047092
22280	1460254_at	1810049H13Rik	RIKEN cDNA 1810049H13 gene	0.538	7.838	4.95	0.00065	-0.085228
2664	1418333_at	Mtf1	metal response element binding transcription factor 1	-0.952	7.811	-4.95	0.000651	-0.086973
2231	1417900_a_at	Vldlr	very low density lipoprotein receptor	-2.27	6.97	-4.94	0.000654	-0.090904
10602	1426407_at	1600010O03Rik	RIKEN cDNA 1600010O03 gene	-0.754	11.568	-4.94	0.000659	-0.097966
21379	1455026_at	9330180L10Rik	RIKEN cDNA 9330180L10 gene	-2.41	7.102	-4.94	0.00066	-0.099134
7432	1423237_at	Galnt1	UDP-N-acetyl-alpha-D-galactosamine	0.897	9.738	4.93	0.000663	-0.103752
12755	1429400_at	Clcn5	chloride channel 5	-2.01	6.657	-4.93	0.000664	-0.106038
19380	1451317_at	Ythdf2	YTH domain family 2	-0.889	10.161	-4.93	0.000665	-0.106866
9723	1425528_at	Prrx1	paired related homeobox 1	-0.713	9.49	-4.93	0.000666	-0.108472
20812	1452823_at	Gstk1	glutathione S-transferase kappa 1	0.943	9.62	4.93	0.000667	-0.110601
17455	1449343_s_at	Sin3a	transcriptional regulator, SIN3A (yeast)	-0.633	9.333	-4.93	0.000672	-0.117694
18788	1450725_s_at	Car14	carbonic anhydrase 14	-0.611	2.435	-4.92	0.000675	-0.122412
2766	1418435_at	Mkrn1	makorin, ring finger protein, 1	1.72	8.93	4.92	0.000677	-0.124538
11865	1427670_a_at	Tcf12	transcription factor 12	-0.625	10.596	-4.92	0.000677	-0.124868
19193	1451130_at	2010315L10Rik	RIKEN cDNA 2010315L10 gene	0.792	12.679	4.92	0.000679	-0.128326
1418	1417087_at	Glg1	golgi apparatus protein 1	-2.38	7.448	-4.92	0.00068	-0.130002
15249	1437772_s_at	Fuca1	fucosidase, alpha-L- 1, tissue	6.62	8.017	4.91	0.000687	-0.140215
10017	1425822_a_at	Dtx1	deltex 1 homolog (Drosophila)	-1.44	2.79	-4.91	0.000688	-0.141674
20255	1452192_at	BC053440	cDNA sequence BC053440	-1.58	8.549	-4.91	0.000691	-0.145709
8037	1423842_a_at	Rnf41	ring finger protein 41	0.984	5.99	4.91	0.000692	-0.146372
11461	1427266_at	Pb1	RIKEN cDNA 2310032M22 gene	-3.1	9.519	-4.9	0.000692	-0.14651
13589	1433552_a_at	Polr2b	polymerase (RNA) II (DNA directed) polypeptide B	-0.843	10.742	-4.9	0.000692	-0.147215
19830	1451767_at	Ncf1	neutrophil cytosolic factor 1	2.62	7.287	4.9	0.000694	-0.150146
937	1416606_s_at	Nola2	nucleolar protein family A, member 2	0.54	12.246	4.9	0.000694	-0.150509
19232	1451169_at	Nomo1	nodal modulator 1	-1.39	6.533	-4.9	0.000697	-0.154675
12610	1428847_a_at	Macf1	microtubule-actin crosslinking factor 1	-1.08	11.052	-4.9	0.000701	-0.16039
17170	1449058_at	Gli1	GLI-Kruppel family member GLI1	-0.969	2.387	-4.89	0.000706	-0.166288
5208	1421013_at	Pitpnb	phosphatidylinositol transfer protein, beta	4.05	9.105	4.89	0.00071	-0.172193
2070	1417739_at	1110030J09Rik	RIKEN cDNA 1110030J09 gene	1.01	9.338	4.88	0.000715	-0.179655
16811	1448699_at	Mrpl54	mitochondrial ribosomal protein L54	0.785	9.164	4.88	0.000718	-0.183082
20803	1452790_x_at	Ndufa3	NADH dehydrogenase (ubiquinone) 1 alpha subcomplex, 3	0.609	13.261	4.88	0.000722	-0.189479
13757	1433928_a_at	Rpl13a	ribosomal protein L13a	1.53	11.784	4.87	0.000723	-0.191189
21426	1455152_at	AI462493	expressed sequence AI462493	0.811	9.625	4.87	0.000728	-0.197892
16691	1448579_at	Glg1	golgi apparatus protein 1	-1.9	10.003	-4.87	0.000729	-0.199133
19420	1451357_at	E130307M08Rik	RIKEN cDNA E130307M08 gene	0.68	10.537	4.87	0.00073	-0.200522
1479	1417148_at	Pdgfrb	platelet derived growth factor receptor, beta polypeptide	-1.01	6.472	-4.86	0.000736	-0.208333
16404	1448292_at	Uqcr	ubiquinol-cytochrome c reductase (6.4kD) subunit	0.616	12.041	4.86	0.000741	-0.215643
15086	1437394_at	Centg2	centaurin, gamma 2	-0.98	3.585	-4.86	0.000742	-0.216501
14867	1436908_at	Pcm1	pericentriolar material 1	-1.26	7.309	-4.85	0.000746	-0.222135
2448	1418117_at	Ndufs4	NADH dehydrogenase (ubiquinone) Fe-S protein 4	-0.624	3.687	-4.85	0.000748	-0.224184
4009	1419678_at	Lats2	large tumor suppressor 2	2.41	5.39	4.83	0.000766	-0.248336
11075	1426880_at	BC026657	cDNA sequence BC026657	-1.3	9.145	-4.83	0.000767	-0.248814
12373	1428229_at	Prkcn	protein kinase C, nu	-1.29	8.363	-4.83	0.000767	-0.249605
1363	1417032_at	Ube2g2	ubiquitin-conjugating enzyme E2G 2	0.671	11.094	4.82	0.000778	-0.263376
15615	1438705_at	AI465270	expressed sequence AI465270	-0.848	6.273	-4.82	0.000778	-0.264142
8958	1424763_at	1700027N10Rik	RIKEN cDNA 1700027N10 gene	0.746	4.567	4.82	0.000779	-0.264932
16734	1448622_at	Lsm4	LSM4 homolog, U6 small nuclear RNA associated (S. cerevisiae)	0.844	10.962	4.82	0.000779	-0.265485
7929	1423734_at	Rac1	RAS-related C3 botulinum substrate 1	0.815	12.257	4.82	0.000783	-0.270448
4287	1420004_s_at	Pom121	nuclear pore membrane protein 121	-0.958	5.805	-4.82	0.000784	-0.270902
16723	1448611_at	D8Ertd594e	DNA segment, Chr 8, ERATO Doi 594, expressed	-1.08	8.551	-4.82	0.000786	-0.274259
580	1416249_at	BC004012	cDNA sequence BC004012	2.45	9.702	4.82	0.000788	-0.276516
14516	1435862_at	AU067731	expressed sequence AU067731	-0.942	9.614	-4.81	0.00079	-0.278703
12496	1428510_at	Lphn1	latrophilin 1	-1.56	7.893	-4.81	0.00079	-0.278831
9675	1425480_at	Cnot6l	CCR4-NOT transcription complex, subunit 6-like	-2.18	9.865	-4.81	0.000793	-0.282918
14140	1434832_at	Foxo3	forkhead box O3	-1.52	8.101	-4.81	0.000795	-0.285694
13961	1434419_s_at	Tardbp	TAR DNA binding protein	1.28	9.075	4.81	0.000796	-0.286373
8696	1424501_at	4732497O03Rik	RIKEN cDNA 4732497O03 gene	-0.975	8.824	-4.8	0.000805	-0.297844
95	1415764_at	5730454B08Rik	RIKEN cDNA 5730454B08 gene	-0.913	11.45	-4.79	0.000815	-0.309883
474	1416143_at	Atp5j	ATP synthase, H+ transporting, mitochondrial F0 complex, subunit F	0.549	13.293	4.79	0.000818	-0.31409
7282	1423087_a_at	1110002E23Rik	RIKEN cDNA 1110002E23 gene	0.618	11.744	4.79	0.000819	-0.31463
18738	1450675_at	1810031K02Rik	RIKEN cDNA 1810031K02 gene	-0.922	8.741	-4.79	0.000821	-0.317577
14369	1435431_at	2310047M15Rik	RIKEN cDNA 2310047M15 gene	1.03	8.677	4.78	0.000825	-0.321687
5297	1421102_a_at	Vamp3	vesicle-associated membrane protein 3	5.86	8.362	4.78	0.00083	-0.327582
7068	1422873_at	Prg2	proteoglycan 2, bone marrow	-2.81	4.204	-4.78	0.00083	-0.327955
8963	1424768_at	Cald1	caldesmon 1	3.13	8.656	4.78	0.000832	-0.330682
357	1416026_a_at	Rpl12	ribosomal protein L12	0.41	14.174	4.77	0.00084	-0.340401
16398	1448286_at	Hadh2	hydroxyacyl-Coenzyme A dehydrogenase type II	0.429	10.724	4.77	0.000841	-0.341455
487	1416156_at	Vcl	vinculin	-0.93	10.976	-4.77	0.000844	-0.344976
7095	1422900_at	Mgea5	meningioma expressed antigen 5 (hyaluronidase)	2.01	9.353	4.77	0.000847	-0.348167
16301	1448189_a_at	Fliih	flightless I homolog (Drosophila)	-0.982	9.593	-4.76	0.000848	-0.349887
21623	1455749_x_at	Ndufa7	NADH dehydrogenase (ubiquinone) 1 alpha subcomplex, 7 (B14.5a)	0.816	11.439	4.76	0.000851	-0.352736
22011	1456615_a_at	Falz	fetal Alzheimer antigen	-1.42	9.846	-4.75	0.000871	-0.375787
12081	1427886_at	Pom121	nuclear pore membrane protein 121	-1.21	10.265	-4.75	0.000872	-0.376894
4263	1419976_s_at	Nfatc3	nuclear factor of activated T-cells, cytoplasmic, calcineurin-dependent 3	-1.15	8.684	-4.75	0.000872	-0.377547
57	1415726_at	AU017193	expressed sequence AU017193	-1.02	9.863	-4.75	0.000873	-0.378004
5278	1421083_x_at	Banf1	barrier to autointegration factor 1	0.61	11.674	4.74	0.000877	-0.383146
10682	1426487_a_at	Rbbp6	retinoblastoma binding protein 6	-1.41	8.579	-4.74	0.00088	-0.386644
18986	1450923_at	Tgfb2	transforming growth factor, beta 2	-2.12	6.395	-4.74	0.000884	-0.390512
15130	1437511_x_at	Gpsm2	G-protein signalling modulator 2 (AGS3-like, C. elegans)	-0.974	9.199	-4.73	0.000888	-0.395092
6681	1422486_a_at	Smad4	MAD homolog 4 (Drosophila)	-0.952	10.393	-4.73	0.000892	-0.400253
19601	1451538_at	Sox9	SRY-box containing gene 9	-1.4	5.47	-4.73	0.000893	-0.400812
12704	1429198_at	1810030O07Rik	RIKEN cDNA 1810030O07 gene	3.68	7.646	4.72	0.000904	-0.412775
13659	1433689_s_at	Rps9	ribosomal protein S9	0.544	13.975	4.72	0.000905	-0.414201
11431	1427236_a_at	Mll5	myeloid/lymphoid or mixed-lineage leukemia 5	-1.7	10.436	-4.72	0.000913	-0.422882
14468	1435738_x_at	4930412F15Rik	RIKEN cDNA 4930412F15 gene	0.842	12.878	4.71	0.000916	-0.425868
17017	1448905_at	Nme3	expressed in non-metastatic cells 3	1.02	5.914	4.71	0.000918	-0.428389
20343	1452280_at	Farp1	FERM, RhoGEF (Arhgef) and pleckstrin domain protein 1 (chondrocyte-derived)	-0.997	7.859	-4.7	0.000928	-0.439543
13794	1434032_at	AV028425	expressed sequence AV028425	-0.512	1.687	-4.7	0.000931	-0.442566
11602	1427407_s_at	6030460N08Rik	RIKEN cDNA 6030460N08 gene	-1.09	9.859	-4.7	0.00094	-0.451889
83	1415752_at	BC031181	cDNA sequence BC031181	0.491	12.299	4.69	0.000947	-0.459204
19652	1451589_at	Gats	opposite strand transcription unit to Stag3	-2.39	6.462	-4.69	0.000954	-0.467031
12473	1428454_at	Bcas3	breast carcinoma amplified sequence 3	-0.949	7.512	-4.68	0.000957	-0.469948
12839	1429800_at	9130221H12Rik	RIKEN cDNA 9130221H12 gene	-0.763	5.549	-4.67	0.000969	-0.48277
8361	1424166_at	Msh3	mutS homolog 3 (E. coli)	-1.68	4.938	-4.67	0.000977	-0.490159
1150	1416819_at	Cdc37	cell division cycle 37 homolog (S. cerevisiae)	0.742	11.59	4.66	0.000985	-0.498979
13825	1434104_at	NA	NA	0.671	7.784	4.66	0.000992	-0.505627
10751	1426556_at	Suhw4	suppressor of hairy wing homolog 4 (Drosophila)	-1.12	8.073	-4.66	0.000994	-0.507309
22266	1460240_a_at	Hnrpc	heterogeneous nuclear ribonucleoprotein C	0.575	12.317	4.66	0.000995	-0.509073
12	1415681_at	Mrpl43	mitochondrial ribosomal protein L43	0.749	10.81	4.65	0.001	-0.514437
13894	1434272_at	Cpeb2	cytoplasmic polyadenylation element binding protein 2	-1.47	10.483	-4.65	0.001	-0.51488
21782	1456057_x_at	1110006I15Rik	RIKEN cDNA 1110006I15 gene	-0.962	11.236	-4.65	0.001	-0.516021
10770	1426575_at	Tmem23	transmembrane protein 23	2.01	8.7	4.65	0.001	-0.517415
9174	1424979_at	6530402N02Rik	RIKEN cDNA 6530402N02 gene	-1.73	8.008	-4.65	0.001	-0.517708
499	1416168_at	Serpinf1	serine (or cysteine) proteinase inhibitor, clade F, member 1	-0.858	12.756	-4.65	0.001	-0.517733
5682	1421487_a_at	Nck1	non-catalytic region of tyrosine kinase adaptor protein 1	0.701	10.427	4.65	0.00101	-0.523894
632	1416301_a_at	Ebf1	early B-cell factor 1	-1.73	6.815	-4.64	0.00102	-0.531172
18512	1450449_a_at	2900002H16Rik	RIKEN cDNA 2900002H16 gene	-0.982	8.816	-4.64	0.00102	-0.531267
1062	1416731_at	Top2b	topoisomerase (DNA) II beta	-0.683	10.997	-4.64	0.00102	-0.534285
12499	1428526_at	1500034E06Rik	RIKEN cDNA 1500034E06 gene	0.886	11.529	4.64	0.00102	-0.534382
7879	1423684_at	Hnrpk	heterogeneous nuclear ribonucleoprotein K	-0.493	12.623	-4.64	0.00103	-0.539285
11211	1427016_at	D630029K19Rik	RIKEN cDNA D630029K19 gene	-1.15	7.948	-4.63	0.00103	-0.541377
21342	1454930_at	E130107N23Rik	RIKEN cDNA E130107N23 gene	-2.2	7.86	-4.63	0.00103	-0.546145
1139	1416808_at	Nid1	nidogen 1	-1.38	10.159	-4.63	0.00103	-0.547641
13598	1433572_a_at	BC010304	cDNA sequence BC010304	-0.852	11.936	-4.63	0.00104	-0.551167
280	1415949_at	Cpe	carboxypeptidase E	-0.892	13.044	-4.63	0.00104	-0.554229
18938	1450875_at	Gpr37	G protein-coupled receptor 37	-0.8	2.871	-4.63	0.00104	-0.55545
11089	1426894_s_at	C230093N12Rik	RIKEN cDNA C230093N12 gene	-1.14	8.67	-4.62	0.00105	-0.564768
19348	1451285_at	Fus	fusion, derived from t(12; 16) malignant liposarcoma (human)	-0.84	11.865	-4.62	0.00105	-0.56627
7821	1423626_at	Dst	dystonin	-1.17	9.787	-4.62	0.00106	-0.569235
2860	1418529_at	Osgep	O-sialoglycoprotein endopeptidase	0.666	9.573	4.62	0.00106	-0.570329
20813	1452828_at	Fbxo21	F-box only protein 21	-1.09	3.982	-4.61	0.00106	-0.574433
934	1416603_at	Rpl22	ribosomal protein L22	0.494	14.265	4.61	0.00106	-0.575525
14118	1434776_at	Sema5a	sema domain, seven thrombospondin repeats (type 1 and type 1-like), transmembrane domain (TM) and short cytoplasmic domain, (semaphorin) 5A	-1.44	4.269	-4.61	0.00107	-0.57861
2268	1417937_at	Dact1	dapper homolog 1, antagonist of beta-catenin (xenopus)	-1.08	6.043	-4.61	0.00107	-0.579408
7565	1423370_a_at	Csnk1g2	casein kinase 1, gamma 2	0.928	10.7	4.61	0.00107	-0.584094
19280	1451217_a_at	1500034J20Rik	RIKEN cDNA 1500034J20 gene	0.943	11.57	4.6	0.00108	-0.585751
13252	1431752_a_at	2900073H19Rik	RIKEN cDNA 2900073H19 gene	1.01	9.656	4.6	0.00108	-0.585934
17051	1448939_at	Usp25	ubiquitin specific protease 25	-0.886	9.656	-4.6	0.00108	-0.58814
14104	1434743_x_at	Rusc1	RUN and SH3 domain containing 1	-1.09	7.909	-4.6	0.00108	-0.594432
1325	1416994_at	Ttc1	tetratricopeptide repeat domain 1	3.08	7.885	4.6	0.00109	-0.595347
12804	1429623_at	Zfp644	zinc finger protein 644	-0.662	8.47	-4.59	0.00109	-0.600639
14901	1436970_a_at	Pdgfrb	platelet derived growth factor receptor, beta polypeptide	-2.06	9.308	-4.59	0.0011	-0.607411
17814	1449724_s_at	D8Ertd738e	DNA segment, Chr 8, ERATO Doi 738, expressed	0.68	11.842	4.59	0.0011	-0.609044
13050	1431020_a_at	Fgfr1op2	FGFR1 oncogene partner 2	1.18	9.981	4.59	0.0011	-0.61287
8240	1424045_at	5730437N04Rik	RIKEN cDNA 5730437N04 gene	1.19	9.926	4.59	0.00111	-0.613914
3604	1419273_at	C80913	expressed sequence C80913	-0.902	10.3	-4.59	0.00111	-0.615056
21453	1455222_a_at	Ubp1	upstream binding protein 1	-0.874	9.731	-4.58	0.00111	-0.615824
11381	1427186_a_at	Mef2a	myocyte enhancer factor 2A	-1.65	9.621	-4.58	0.00111	-0.616486
6663	1422468_at	Ppt1	palmitoyl-protein thioesterase 1	0.894	9.295	4.58	0.00111	-0.617012
1520	1417189_at	Psme2	proteasome (prosome, macropain) 28 subunit, beta	0.449	12.124	4.58	0.00111	-0.617306
12293	1428098_a_at	Tm7sf3	transmembrane 7 superfamily member 3	1.25	6.598	4.58	0.00111	-0.617338
16896	1448784_at	Taf10	TAF10 RNA polymerase II, TATA box binding protein (TBP)-associated factor	0.478	12.543	4.58	0.00111	-0.620869
3893	1419562_at	Birc6	baculoviral IAP repeat-containing 6	-1.16	8.333	-4.58	0.00111	-0.621018
10461	1426266_s_at	Arch	archease	0.852	10.022	4.57	0.00113	-0.634416
1198	1416867_at	Bet1	blocked early in transport 1 homolog (S. cerevisiae)	1.16	8.308	4.57	0.00113	-0.63533
8948	1424753_at	Nudt14	nudix (nucleoside diphosphate linked moiety X)-type motif 14	0.724	7.968	4.57	0.00113	-0.636043
12100	1427905_at	D14Ertd170e	DNA segment, Chr 14, ERATO Doi 170, expressed	0.793	8.602	4.57	0.00113	-0.637014
3727	1419396_at	Arid3a	AT rich interactive domain 3A (Bright like)	-0.669	2.426	-4.57	0.00114	-0.640715
15985	1442169_at	Vldlr	very low density lipoprotein receptor	-1.58	5.834	-4.56	0.00114	-0.646825
2858	1418527_a_at	Fusip1	FUS interacting protein (serine-arginine rich) 1	1.08	8.558	4.56	0.00115	-0.65102
13254	1431760_a_at	C330016H24Rik	RIKEN cDNA C330016H24 gene	2.56	7.035	4.56	0.00115	-0.656045
2809	1418478_at	Lmo1	LIM domain only 1	0.693	8.674	4.56	0.00115	-0.656312
22513	1460631_at	Ogt	O-linked N-acetylglucosamine (GlcNAc) transferase (UDP-N-acetylglucosamine	-1.78	9.433	-4.56	0.00115	-0.656377
12584	1428772_at	Xpot	exportin, tRNA (nuclear export receptor for tRNAs)	-0.998	10.377	-4.56	0.00116	-0.659583
402	1416071_at	Ddx18	DEAD (Asp-Glu-Ala-Asp) box polypeptide 18	-0.693	9.791	-4.55	0.00117	-0.666633
14409	1435559_at	Myo6	myosin VI	-0.971	6.624	-4.54	0.00118	-0.680547
14189	1434937_at	Phr1	pam, highwire, rpm 1	-0.583	11.838	-4.54	0.00118	-0.682014
4667	1420472_at	Mtpn	myotrophin	2.26	8.695	4.54	0.00119	-0.686578
1246	1416915_at	Msh6	mutS homolog 6 (E. coli)	-0.998	8.934	-4.54	0.00119	-0.686855
14043	1434598_at	AU015559	expressed sequence AU015559	-0.806	11.298	-4.53	0.0012	-0.69323
8378	1424183_at	Acat1	acetyl-Coenzyme A acetyltransferase 1	0.486	12.16	4.53	0.0012	-0.695918
266	1415935_at	Smoc2	SPARC related modular calcium binding 2	-0.659	10.49	-4.53	0.00121	-0.702565
601	1416270_at	Polr2g	polymerase (RNA) II (DNA directed) polypeptide G	0.701	11.134	4.52	0.00121	-0.706048
4670	1420475_at	Mtpn	myotrophin	1.28	9.9	4.52	0.00121	-0.706679
1765	1417434_at	Gpd2	glycerol phosphate dehydrogenase 2, mitochondrial	-2.81	7.641	-4.52	0.00122	-0.708198
21796	1456084_x_at	Fmod	fibromodulin	-1.55	13.384	-4.52	0.00122	-0.711974
12149	1427954_at	BC048403	cDNA sequence BC048403	-0.993	3.907	-4.52	0.00122	-0.712713
14135	1434821_at	Brd1	bromodomain containing 1	-0.692	10.346	-4.52	0.00122	-0.713384
12679	1429103_at	Tomm22	translocase of outer mitochondrial membrane 22 homolog (yeast)	0.519	10.764	4.52	0.00123	-0.716962
2657	1418326_at	Slc7a5	solute carrier family 7 (cationic amino acid transporter, y+ system), member 5	-1.32	10.229	-4.52	0.00123	-0.717998
14647	1436300_at	Ripk5	receptor interacting protein kinase 5	-0.717	9.461	-4.51	0.00123	-0.719908
21413	1455109_at	Tbl1xr1	transducin (beta)-like 1X-linked receptor 1	-1.83	3.884	-4.51	0.00123	-0.719956
8506	1424311_at	0710008K08Rik	RIKEN cDNA 0710008K08 gene	0.832	10.035	4.51	0.00123	-0.724062
16297	1448185_at	Herpud1	homocysteine-inducible, endoplasmic reticulum stress-inducible, ubiquitin-like domain member 1	-0.597	11.38	-4.51	0.00124	-0.725173
350	1416019_at	Dr1	down-regulator of transcription 1	2.37	8.147	4.51	0.00124	-0.729819
14254	1435106_at	3732412D22Rik	RIKEN cDNA 3732412D22 gene	-1.19	7.208	-4.51	0.00125	-0.732662
19908	1451845_a_at	A230072I16Rik	RIKEN cDNA A230072I16 gene	0.754	10.262	4.5	0.00125	-0.735232
15980	1442006_at	NA	NA	-1.25	9.609	-4.5	0.00125	-0.73642
12206	1428011_a_at	Erbb2ip	Erbb2 interacting protein	-1.11	10.137	-4.5	0.00126	-0.747711
1826	1417495_x_at	Cp	ceruloplasmin	-1.52	8.127	-4.5	0.00127	-0.748112
16224	1448112_at	Cox7c	cytochrome c oxidase, subunit VIIc	0.444	11.674	4.49	0.00127	-0.752999
16981	1448869_a_at	Mrps16	mitochondrial ribosomal protein S16	0.962	11.082	4.49	0.00127	-0.75572
419	1416088_a_at	Rps15	ribosomal protein S15	0.528	14.671	4.49	0.00128	-0.760362
12355	1428193_at	Usp9x	ubiquitin specific protease 9, X chromosome	-1.34	9.202	-4.49	0.00128	-0.762574
19807	1451744_a_at	Zadh1	zinc binding alcohol dehydrogenase, domain containing 1	1.09	6.074	4.48	0.0013	-0.774183
18084	1450021_at	Ubqln2	ubiquilin 2	-0.935	9.614	-4.48	0.0013	-0.775497
7246	1423051_at	Hnrpu	heterogeneous nuclear ribonucleoprotein U	-0.654	12.025	-4.48	0.00131	-0.779771
19093	1451030_at	Akr1c21	aldo-keto reductase family 1, member C21	-1.84	6.044	-4.47	0.00131	-0.780206
19391	1451328_at	Pcnxl3	pecanex-like 3 (Drosophila)	-1.13	8.585	-4.47	0.00132	-0.792816
11214	1427019_at	Ptprz1	protein tyrosine phosphatase, receptor type Z, polypeptide 1	-1.12	5.637	-4.47	0.00132	-0.792907
15710	1438945_x_at	Gja1	gap junction membrane channel protein alpha 1	-0.872	12.363	-4.47	0.00132	-0.794062
20736	1452674_a_at	1200009C21Rik	RIKEN cDNA 1200009C21 gene	0.474	12.535	4.47	0.00133	-0.794864
12286	1428091_at	Klhl7	kelch-like 7 (Drosophila)	-1.03	7.606	-4.46	0.00133	-0.797009
10437	1426242_at	Polr2a	polymerase (RNA) II (DNA directed) polypeptide A	-1.27	10.369	-4.46	0.00134	-0.802557
11059	1426864_a_at	Ncam1	neural cell adhesion molecule 1	-2.36	4.854	-4.46	0.00134	-0.805082
21422	1455141_at	Tnrc6	trinucleotide repeat containing 6	-1.91	8.869	-4.46	0.00134	-0.806462
388	1416057_at	Np15	nuclear protein 15.6	0.564	12.335	4.46	0.00134	-0.808396
312	1415981_at	5031400M07Rik	RIKEN cDNA 5031400M07 gene	-1.04	10.642	-4.45	0.00135	-0.813659
14479	1435767_at	Scn3b	sodium channel, voltage-gated, type III, beta	-0.496	2.165	-4.45	0.00135	-0.814211
4072	1419741_at	Supt16h	suppressor of Ty 16 homolog (S. cerevisiae)	-0.575	10.837	-4.45	0.00135	-0.814508
18941	1450878_at	Sri	sorcin	0.745	11.147	4.45	0.00136	-0.818168
22348	1460324_at	Dnmt3a	DNA methyltransferase 3A	-1.74	5.754	-4.45	0.00136	-0.818232
15132	1437513_a_at	Tde2	tumor differentially expressed 2	5.98	7.762	4.45	0.00136	-0.821752
307	1415976_a_at	Carhsp1	calcium regulated heat stable protein 1	2.2	8.057	4.45	0.00136	-0.821757
12270	1428075_at	Ndufb4	NADH dehydrogenase (ubiquinone) 1 beta subcomplex 4	0.609	12.797	4.44	0.00137	-0.827074
15209	1437689_x_at	Clu	clusterin	-0.848	13.367	-4.44	0.00137	-0.827081
20497	1452434_s_at	Dgcr6	DiGeorge syndrome critical region gene 6	0.888	10.209	4.44	0.00137	-0.827825
15136	1437521_s_at	E230022H04Rik	RIKEN cDNA E230022H04 gene	-1.18	10.973	-4.44	0.00138	-0.831626
15355	1438045_at	Eea1	early endosome antigen 1	-0.911	9.635	-4.44	0.00138	-0.834547
11631	1427436_at	Six2	sine oculis-related homeobox 2 homolog (Drosophila)	-0.822	3.929	-4.44	0.00138	-0.835991
5168	1420973_at	Arid5b	AT rich interactive domain 5B (Mrf1 like)	-2.07	3.79	-4.44	0.00138	-0.837121
15163	1437586_at	A230071A22Rik	RIKEN cDNA A230071A22 gene	-0.985	8.659	-4.44	0.00139	-0.838467
4168	1419864_x_at	Tnpo1	transportin 1	1.25	3.598	4.43	0.00139	-0.845216
1526	1417195_at	AA407107	expressed sequence AA407107	-0.912	7.136	-4.43	0.0014	-0.847152
1888	1417557_at	Ubxd1	UBX domain containing 1	0.626	10.277	4.43	0.0014	-0.851711
14406	1435537_at	Ptprd	protein tyrosine phosphatase, receptor type, D	-1.03	6.585	-4.43	0.0014	-0.851856
10868	1426673_at	Cdh3	cadherin 3	-1.07	5.531	-4.43	0.00141	-0.852897
13511	1433438_x_at	NA	NA	-0.766	11.093	-4.43	0.00141	-0.85298
10403	1426208_x_at	Plagl1	pleiomorphic adenoma gene-like 1	-1.23	10.469	-4.43	0.00141	-0.853421
15474	1438366_x_at	Clcn3	chloride channel 3	-1.29	8.299	-4.43	0.00141	-0.853958
6613	1422418_s_at	Supt4h2	suppressor of Ty 4 homolog 2 (S. cerevisiae)	0.605	11.874	4.42	0.00141	-0.8573
4092	1419761_a_at	Gabpb1	GA repeat binding protein, beta 1	1	6.243	4.42	0.00142	-0.860945
22425	1460401_at	2310050N11Rik	RIKEN cDNA 2310050N11 gene	-0.886	10.985	-4.42	0.00142	-0.861026
20217	1452154_at	Iars	isoleucine-tRNA synthetase	-0.867	8.782	-4.42	0.00142	-0.865245
1939	1417608_a_at	Rpl13a	ribosomal protein L13a	0.572	14.333	4.42	0.00143	-0.866866
14012	1434537_at	Slco3a1	solute carrier organic anion transporter family, member 3a1	-0.886	8.881	-4.41	0.00143	-0.871315
1867	1417536_at	Zmat2	zinc finger, matrin type 2	0.716	10.696	4.41	0.00144	-0.877806
6967	1422772_at	C1galt1	core 1 UDP-galactose	2.17	8.023	4.4	0.00145	-0.886466
13783	1434005_at	6030432P03Rik	RIKEN cDNA 6030432P03 gene	-0.522	11.771	-4.4	0.00145	-0.887026
10497	1426302_at	Tmprss4	transmembrane protease, serine 4	0.846	10.458	4.4	0.00146	-0.89217
20577	1452514_a_at	Kit	kit oncogene	-1.15	7.347	-4.4	0.00147	-0.897201
2084	1417753_at	Pkd2	polycystic kidney disease 2	-0.651	9.731	-4.4	0.00147	-0.90001
7411	1423216_a_at	2510049I19Rik	RIKEN cDNA 2510049I19 gene	0.804	11.098	4.4	0.00147	-0.900054
4922	1420727_a_at	Tmlhe	trimethyllysine hydroxylase, epsilon	0.694	8.675	4.39	0.00147	-0.901111
3508	1419177_at	D8Ertd531e	DNA segment, Chr 8, ERATO Doi 531, expressed	-0.78	9.396	-4.39	0.00149	-0.908493
4841	1420646_at	D10Ertd438e	DNA segment, Chr 10, ERATO Doi 438, expressed	1.3	6.956	4.39	0.00149	-0.91106
12668	1429052_at	Ptprd	protein tyrosine phosphatase, receptor type, D	-1.41	6.478	-4.39	0.00149	-0.911556
3033	1418702_a_at	2810428I15Rik	RIKEN cDNA 2810428I15 gene	0.674	10.91	4.39	0.00149	-0.91333
16890	1448778_at	Sfrs4	splicing factor, arginine/serine-rich 4 (SRp75)	-0.604	9.784	-4.39	0.0015	-0.915921
13469	1432558_a_at	Mal	myelin and lymphocyte protein, T-cell differentiation protein	3.6	6.02	4.38	0.0015	-0.916197
11505	1427310_at	Falz	fetal Alzheimer antigen	-2.81	9.627	-4.38	0.0015	-0.91623
8050	1423855_x_at	Rpl17	ribosomal protein L17	0.372	14.513	4.38	0.0015	-0.916745
8763	1424568_at	6330415F13Rik	RIKEN cDNA 6330415F13 gene	-1.11	5.572	-4.38	0.0015	-0.919338
852	1416521_at	Sepw1	selenoprotein W, muscle 1	0.929	11.58	4.38	0.00151	-0.921592
13959	1434416_a_at	A930017K11Rik	RIKEN cDNA A930017K11 gene	-3.19	6.837	-4.38	0.00151	-0.924506
21097	1453993_a_at	Bnip2	BCL2/adenovirus E1B 19kDa-interacting protein 1, NIP2	0.653	11.407	4.38	0.00151	-0.926811
722	1416391_at	Ptcd1	pentatricopeptide repeat domain 1	-1.47	5.476	-4.37	0.00153	-0.935947
7648	1423453_at	C78541	expressed sequence C78541	0.651	9.606	4.37	0.00153	-0.936074
19758	1451695_a_at	Gpx4	glutathione peroxidase 4	0.801	12.511	4.37	0.00153	-0.938218
12127	1427932_s_at	NA	NA	3.89	10.096	4.37	0.00154	-0.942573
941	1416610_a_at	Clcn3	chloride channel 3	-1.65	9.132	-4.37	0.00154	-0.943817
1780	1417449_at	Pte1	peroxisomal acyl-CoA thioesterase 1	0.559	9.437	4.37	0.00154	-0.944356
5180	1420985_at	Ash1l	ash1 (absent, small, or homeotic)-like (Drosophila)	-3.14	7.702	-4.36	0.00155	-0.948501
14035	1434579_x_at	Ndufs8	NADH dehydrogenase (ubiquinone) Fe-S protein 8	0.776	11.74	4.36	0.00155	-0.951393
16278	1448166_a_at	Psmb1	proteasome (prosome, macropain) subunit, beta type 1	0.451	12.347	4.36	0.00156	-0.955165
22275	1460249_at	Lnx2	ligand of numb-protein X 2	-1.03	8.079	-4.36	0.00156	-0.958342
5541	1421346_a_at	Slc6a6	solute carrier family 6 (neurotransmitter transporter, taurine), member 6	-1.56	11.447	-4.36	0.00157	-0.961381
3023	1418692_at	Rab8a	RAB8A, member RAS oncogene family	0.635	11.218	4.35	0.00157	-0.961696
7864	1423669_at	Col1a1	procollagen, type I, alpha 1	-1.62	13.547	-4.35	0.00157	-0.963782
19743	1451680_at	Npn3	neoplastic progression 3	2.11	8.759	4.35	0.00157	-0.966589
11392	1427197_at	Atr	ataxia telangiectasia and rad3 related	-0.823	6.987	-4.35	0.00158	-0.966847
6916	1422721_at	Tnk1	tyrosine kinase, non-receptor, 1	-0.544	2.522	-4.35	0.00158	-0.967713
21206	1454626_at	Cltc	clathrin, heavy polypeptide (Hc)	-0.886	12.773	-4.35	0.00158	-0.970055
7305	1423110_at	Col1a2	procollagen, type I, alpha 2	-1.39	13.004	-4.35	0.00159	-0.975841
12470	1428449_at	Gtf3c2	general transcription factor IIIC, polypeptide 2, beta	-0.951	6.621	-4.34	0.0016	-0.981079
20220	1452157_at	Eprs	glutamyl-prolyl-tRNA synthetase	-0.877	9.965	-4.34	0.00161	-0.987012
20304	1452241_at	Topbp1	topoisomerase (DNA) II beta binding protein	-1.24	9.6	-4.34	0.00161	-0.99026
5301	1421106_at	Jag1	jagged 1	-3.09	5.073	-4.34	0.00161	-0.99095
19429	1451366_at	Cops6	COP9 (constitutive photomorphogenic) homolog, subunit 6 (Arabidopsis thaliana)	0.431	11.411	4.33	0.00162	-0.99326
13090	1431166_at	Chd1	chromodomain helicase DNA binding protein 1	-1.97	5.285	-4.33	0.00162	-0.996988
21450	1455211_a_at	Timm9	translocase of inner mitochondrial membrane 9 homolog (yeast)	0.6	11.837	4.33	0.00162	-0.997321
464	1416133_at	D030063F01Rik	RIKEN cDNA D030063F01 gene	-0.606	11.064	-4.33	0.00163	-0.998377
1122	1416791_a_at	Nxf1	nuclear RNA export factor 1 homolog (S. cerevisiae)	-0.558	9.549	-4.33	0.00163	-1.00309
908	1416577_a_at	Rbx1	ring-box 1	0.705	12.398	4.33	0.00163	-1.0037
11426	1427231_at	Robo1	roundabout homolog 1 (Drosophila)	-1.26	7.02	-4.33	0.00164	-1.00403
8094	1423899_at	Trip12	thyroid hormone receptor interactor 12	-1.16	7.544	-4.33	0.00164	-1.00611
825	1416494_at	Ndufs5	NADH dehydrogenase (ubiquinone) Fe-S protein 5	0.442	12.387	4.32	0.00165	-1.01267
358	1416027_at	Pdcd6	programmed cell death 6	0.382	12.423	4.32	0.00165	-1.01287
16702	1448590_at	Col6a1	procollagen, type VI, alpha 1	-0.936	11.848	-4.32	0.00165	-1.01459
19253	1451190_a_at	Sbk	SH3-binding kinase	-2.58	8.286	-4.32	0.00165	-1.01588
13680	1433736_at	Hcfc1	host cell factor C1	-0.981	10.039	-4.32	0.00166	-1.01811
20247	1452184_at	Ndufb9	NADH dehydrogenase (ubiquinone) 1 beta subcomplex, 9	0.477	13.34	4.32	0.00166	-1.02114
12090	1427895_at	2310004N24Rik	RIKEN cDNA 2310004N24 gene	0.664	8.582	4.31	0.00167	-1.02607
2511	1418180_at	Sp1	trans-acting transcription factor 1	-2.57	9.817	-4.31	0.00168	-1.03148
5392	1421197_a_at	Acin1	apoptotic chromatin condensation inducer 1	-0.411	9.598	-4.31	0.00168	-1.03298
7752	1423557_at	Ifngr2	interferon gamma receptor 2	1.34	7.808	4.31	0.00169	-1.03716
11699	1427504_s_at	Sfrs2	splicing factor, arginine/serine-rich 2 (SC-35)	-0.62	12.061	-4.31	0.00169	-1.03737
6937	1422742_at	Hivep1	human immunodeficiency virus type I enhancer binding protein 1	-1.24	8.79	-4.31	0.00169	-1.03766
7013	1422818_at	Nedd9	neural precursor cell expressed, developmentally down-regulated gene 9	-1.13	8.928	-4.3	0.00169	-1.03954
16755	1448643_at	Ssna1	Sjogren's syndrome nuclear autoantigen 1	0.821	11.289	4.3	0.0017	-1.04093
6019	1421824_at	Bace1	beta-site APP cleaving enzyme 1	-0.699	6.421	-4.3	0.00171	-1.04902
10754	1426559_at	9330180L10Rik	RIKEN cDNA 9330180L10 gene	-2.42	8.133	-4.3	0.00172	-1.05248
12722	1429253_at	Zfp262	zinc finger protein 262	-1.59	3.783	-4.29	0.00172	-1.05584
1365	1417034_at	1810073E21Rik	RIKEN cDNA 1810073E21 gene	1.4	8.845	4.29	0.00173	-1.05805
451	1416120_at	Rrm2	ribonucleotide reductase M2	1.03	7.572	4.29	0.00173	-1.06201
7270	1423075_at	Lman2	lectin, mannose-binding 2	1.34	10.462	4.29	0.00173	-1.06274
7657	1423462_at	Map3k7ip2	mitogen-activated protein kinase kinase kinase 7 interacting protein 2	-0.739	11.669	-4.29	0.00173	-1.06312
13775	1433966_x_at	Asns	asparagine synthetase	-1.1	9.767	-4.29	0.00174	-1.06758
22667	AFFX-b-ActinMur/M12481_3_at	Actb	actin, beta, cytoplasmic	-1.04	14.036	-4.29	0.00174	-1.06816
9031	1424836_a_at	Clasp2	CLIP associating protein 2	-1.3	8.767	-4.28	0.00175	-1.07055
18029	1449966_s_at	Cab39l	calcium binding protein 39-like	1.72	9.823	4.28	0.00176	-1.07684
11640	1427445_a_at	Ttn	titin	-1.68	11.074	-4.28	0.00176	-1.07758
5552	1421357_at	Gtf2a1	general transcription factor II A, 1	-0.848	3.598	-4.28	0.00176	-1.07992
11357	1427162_a_at	Elk4	ELK4, member of ETS oncogene family	-0.976	10.726	-4.28	0.00177	-1.08078
17941	1449878_a_at	Slc12a6	solute carrier family 12, member 6	-0.661	8.375	-4.27	0.00177	-1.08543
75	1415744_at	H2-Ke2	H2-K region expressed gene 2	0.458	10.501	4.27	0.00178	-1.08609
11763	1427568_a_at	4921524P20Rik	RIKEN cDNA 4921524P20 gene	0.708	6.699	4.27	0.00178	-1.08712
3068	1418737_at	Nudt2	nudix (nucleoside diphosphate linked moiety X)-type motif 2	0.672	10.25	4.27	0.00179	-1.09165
13464	1432526_a_at	D11Moh34	DNA segment, Chr 11, KL Mohlke 34	0.681	10.717	4.27	0.00179	-1.09405
13838	1434128_a_at	Zfp574	zinc finger protein 574	-2.03	6.499	-4.27	0.00179	-1.0948
18070	1450007_at	1500003O03Rik	RIKEN cDNA 1500003O03 gene	5.64	9.395	4.27	0.00179	-1.09584
20239	1452176_at	Nup153	nucleoporin 153	-1.17	8.933	-4.27	0.00179	-1.09669
522	1416191_at	Sec61a1	Sec61 alpha 1 subunit (S. cerevisiae)	7.54	7.532	4.27	0.0018	-1.09743
16527	1448415_a_at	Sema3b	sema domain, immunoglobulin domain (Ig), short basic domain, secreted, (semaphorin) 3B	-1.76	5.076	-4.26	0.0018	-1.10013
14869	1436910_at	A330066M24Rik	RIKEN cDNA A330066M24 gene	-4.08	6.284	-4.26	0.0018	-1.10096
14471	1435754_at	D6Bwg1452e	DNA segment, Chr 6, Brigham & Women's Genetics 1452 expressed	-0.961	9.104	-4.26	0.0018	-1.1026
17269	1449157_at	Nr2c1	nuclear receptor subfamily 2, group C, member 1	-0.533	3.336	-4.26	0.00181	-1.10392
9121	1424926_at	Sec63	SEC63-like (S. cerevisiae)	2.65	7.424	4.26	0.00181	-1.10433
21699	1455908_a_at	Scpep1	serine carboxypeptidase 1	-1.33	10.775	-4.26	0.00181	-1.10758
359	1416028_a_at	Hn1	hematological and neurological expressed sequence 1	0.483	11.269	4.26	0.00182	-1.1092
2747	1418416_x_at	Psg23	pregnancy-specific glycoprotein 23	0.572	4.017	4.25	0.00183	-1.115
5337	1421142_s_at	Foxp1	forkhead box P1	-1.09	8.59	-4.25	0.00183	-1.11502
339	1416008_at	Satb1	special AT-rich sequence binding protein 1	-1.56	7.441	-4.25	0.00183	-1.1167
11062	1426867_at	Dmrt2	doublesex and mab-3 related transcription factor 2	-0.943	2.65	-4.25	0.00183	-1.11883
200	1415869_a_at	Trim28	tripartite motif protein 28	-0.661	11.256	-4.25	0.00184	-1.12269
4802	1420607_at	Rbm18	RNA binding motif protein 18	3.63	6.871	4.25	0.00184	-1.12378
6647	1422452_at	Bag3	Bcl2-associated athanogene 3	-0.593	10.905	-4.25	0.00185	-1.12912
10496	1426301_at	Alcam	activated leukocyte cell adhesion molecule	-1.29	7.507	-4.25	0.00185	-1.1292
19036	1450973_s_at	Mapkbp1	mitogen activated protein kinase binding protein 1	-0.455	8.21	-4.25	0.00185	-1.12974
6348	1422153_a_at	Asb11	ankyrin repeat and SOCS box-containing protein 11	-1.42	2.764	-4.24	0.00186	-1.13422
1307	1416976_at	D2Ertd112e	DNA segment, Chr 2, ERATO Doi 112, expressed	-0.556	6.829	-4.24	0.00187	-1.13674
20331	1452268_at	2810485I05Rik	RIKEN cDNA 2810485I05 gene	-0.897	9.626	-4.24	0.00187	-1.14024
20782	1452753_at	6230415M23Rik	RIKEN cDNA 6230415M23 gene	0.546	9.502	4.24	0.00188	-1.14112
4582	1420387_at	Mpv17	Mpv17 transgene, kidney disease mutant	0.896	8.598	4.24	0.00188	-1.14472
14871	1436915_x_at	Laptm4b	lysosomal-associated protein transmembrane 4B	-0.756	10.668	-4.23	0.00189	-1.14659
14469	1435742_at	BB044704	expressed sequence BB044704	-1.86	7.893	-4.23	0.00189	-1.14691
19406	1451343_at	2210415M20Rik	RIKEN cDNA 2210415M20 gene	0.924	8.441	4.23	0.0019	-1.15426
18703	1450640_x_at	Atp5k	ATP synthase, H+ transporting, mitochondrial F1F0 complex, subunit e	0.401	12.557	4.23	0.00191	-1.15706
20324	1452261_at	Shprh	SNF2 histone linker PHD RING helicase	-1.57	6.714	-4.23	0.00191	-1.15821
3850	1419519_at	Igf1	insulin-like growth factor 1	1.2	9.145	4.22	0.00192	-1.16301
1965	1417634_at	Sod3	superoxide dismutase 3, extracellular	5.62	7.374	4.22	0.00193	-1.17003
2583	1418252_at	Padi2	peptidyl arginine deiminase, type II	-1.37	5.706	-4.22	0.00193	-1.17025
19449	1451386_at	Blvrb	biliverdin reductase B (flavin reductase (NADPH))	0.968	10.147	4.22	0.00194	-1.17237
16334	1448222_x_at	Cox8a	cytochrome c oxidase, subunit VIIIa	0.567	11.761	4.21	0.00194	-1.17668
10005	1425810_a_at	Csrp1	cysteine and glycine-rich protein 1	3.17	10.356	4.21	0.00197	-1.18901
4418	1420171_s_at	Myh9	myosin heavy chain IX	-1.36	11.824	-4.21	0.00197	-1.19096
12685	1429117_at	Tradd	TNFRSF1A-associated via death domain	0.997	8.475	4.2	0.00198	-1.19257
16293	1448181_at	Klf15	Kruppel-like factor 15	-0.54	7.664	-4.2	0.00198	-1.1939
19172	1451109_a_at	Nedd4	neural precursor cell expressed, developmentally down-regulted gene 4	3.27	11.663	4.2	0.00198	-1.1949
2336	1418005_at	Sdhb	succinate dehydrogenase complex, subunit B, iron sulfur (Ip)	0.514	11.94	4.2	0.002	-1.20417
7938	1423743_at	Arcn1	archain 1	3.51	8.654	4.2	0.002	-1.2066
7460	1423265_at	Minpp1	multiple inositol polyphosphate histidine phosphatase 1	-1.16	8.212	-4.19	0.002	-1.20705
21110	1454018_at	Tlk2	tousled-like kinase 2 (Arabidopsis)	-1.65	5.108	-4.19	0.00201	-1.21032
6893	1422698_s_at	AU018574	expressed sequence AU018574	-0.714	9.525	-4.19	0.00201	-1.21219
8852	1424657_at	Taok1	TAO kinase 1	-2.57	9.18	-4.19	0.00202	-1.21331
14139	1434831_a_at	Foxo3	forkhead box O3	-0.698	11.076	-4.19	0.00202	-1.21622
21650	1455812_x_at	Slitl2	Slit-like 2 (Drosophila)	-1.19	9.368	-4.19	0.00203	-1.21808
14873	1436921_at	Atp7a	ATPase, Cu++ transporting, alpha polypeptide	-1.01	9.719	-4.19	0.00203	-1.21988
6090	1421895_at	Eif2s3x	eukaryotic translation initiation factor 2, subunit 3, structural gene X-linked	3.32	9.189	4.18	0.00204	-1.22382
3146	1418815_at	Cdh2	cadherin 2	-1.43	3.985	-4.18	0.00204	-1.22696
17178	1449066_a_at	Arhgef7	Rho guanine nucleotide exchange factor (GEF7)	-0.831	9.444	-4.18	0.00204	-1.22708
12070	1427875_a_at	na	similar to 60S ribosomal protein L34	0.397	14.478	4.18	0.00206	-1.23599
8804	1424609_a_at	NA	NA	-1.74	9.471	-4.18	0.00206	-1.23649
1364	1417033_at	Ube2g2	ubiquitin-conjugating enzyme E2G 2	5.53	6.011	4.18	0.00207	-1.23709
16605	1448493_at	Paip2	polyadenylate-binding protein-interacting protein 2	0.478	12.415	4.18	0.00207	-1.2375
16484	1448372_a_at	Tmem4	transmembrane protein 4	0.714	11.286	4.17	0.00207	-1.24021
14417	1435586_at	A730042J05Rik	RIKEN cDNA A730042J05 gene	-0.841	7.292	-4.17	0.00209	-1.24698
15659	1438839_a_at	Ywhae	tyrosine 3-monooxygenase/tryptophan 5-monooxygenase activation protein, epsilon polypeptide	-0.404	14.465	-4.17	0.00209	-1.24841
547	1416216_at	Reps1	RalBP1 associated Eps domain containing protein	-0.79	9.412	-4.17	0.0021	-1.25187
16451	1448339_at	D9Wsu20e	DNA segment, Chr 9, Wayne State University 20, expressed	0.591	12.114	4.17	0.0021	-1.25238
8400	1424205_at	Smarca5	SWI/SNF related, matrix associated, actin dependent regulator of chromatin, subfamily a, member 5	-1.18	9.167	-4.16	0.0021	-1.25534
19135	1451072_a_at	Rnf4	ring finger protein 4	3.44	8.986	4.16	0.00211	-1.25658
1825	1417494_a_at	Cp	ceruloplasmin	-0.913	7.972	-4.16	0.00211	-1.25688
11641	1427446_s_at	Ttn	titin	-1.61	10.922	-4.16	0.00211	-1.25792
9144	1424949_at	Ureb1	upstream regulatory element binding protein 1e	-1.6	5.337	-4.16	0.00212	-1.26238
6099	1421904_at	Ncoa6ip	nuclear receptor coactivator 6 interacting protein	-1.59	8.084	-4.16	0.00213	-1.26822
3973	1419642_at	Purb	purine rich element binding protein B	-1.71	10.833	-4.16	0.00213	-1.26867
8096	1423901_at	Trip12	thyroid hormone receptor interactor 12	-0.912	8.229	-4.15	0.00214	-1.27447
17524	1449412_at	1810046J19Rik	RIKEN cDNA 1810046J19 gene	0.571	11.718	4.15	0.00216	-1.28214
21558	1455546_s_at	Sf3a2	splicing factor 3a, subunit 2	-0.549	11.044	-4.14	0.00217	-1.28657
13802	1434044_at	Repin1	replication initiator 1	-0.762	7.498	-4.14	0.00217	-1.28786
13124	1431304_a_at	1300007B12Rik	RIKEN cDNA 1300007B12 gene	1.46	7.91	4.14	0.00217	-1.28852
6142	1421947_at	Gng12	guanine nucleotide binding protein (G protein), gamma 12	0.796	10.88	4.14	0.00218	-1.28878
9145	1424950_at	Sox9	SRY-box containing gene 9	-1.25	9.188	-4.14	0.00219	-1.29389
839	1416508_at	Med28	mediator of RNA polymerase II transcription, subunit 28 homolog (yeast)	0.521	11.629	4.14	0.00219	-1.29442
444	1416113_at	Fkbp8	FK506 binding protein 8	0.822	10.908	4.14	0.00219	-1.29461
13168	1431431_a_at	Nfs1	nitrogen fixation gene 1 (S. cerevisiae)	3.87	7.093	4.13	0.0022	-1.30102
7396	1423201_at	Ncor1	nuclear receptor co-repressor 1	-2.82	7.762	-4.13	0.0022	-1.30177
770	1416439_at	2410015N17Rik	RIKEN cDNA 2410015N17 gene	0.917	9.451	4.13	0.00221	-1.30336
7627	1423432_at	Phip	pleckstrin homology domain interacting protein	-2.32	6.374	-4.13	0.00221	-1.30522
7445	1423250_a_at	Tgfb2	transforming growth factor, beta 2	-2.7	6.562	-4.13	0.00222	-1.31047
7441	1423246_at	Txndc4	thioredoxin domain containing 4 (endoplasmic reticulum)	-0.798	8.199	-4.13	0.00223	-1.31181
564	1416233_at	Eif3s2	eukaryotic translation initiation factor 3, subunit 2 (beta)	0.526	12.827	4.13	0.00223	-1.3132
7984	1423789_at	BC005624	cDNA sequence BC005624	0.925	10.097	4.13	0.00223	-1.31351
7886	1423691_x_at	Krt2-8	keratin complex 2, basic, gene 8	-1.19	3.952	-4.12	0.00224	-1.31857
8883	1424688_at	Creb3l3	cAMP responsive element binding protein 3-like 3	0.927	6	4.12	0.00225	-1.32068
15354	1438040_a_at	Targ2	transforming growth factor alpha regulated gene 2	4.14	10.43	4.12	0.00225	-1.32131
12306	1428111_at	Slc38a4	solute carrier family 38, member 4	-1.98	4.349	-4.12	0.00225	-1.32234
10574	1426379_at	Eif4b	eukaryotic translation initiation factor 4B	2.26	10.776	4.12	0.00225	-1.32387
18907	1450844_at	Stx6	syntaxin 6	0.919	8.903	4.12	0.00225	-1.32457
1771	1417440_at	Arid1a	AT rich interactive domain 1A (Swi1 like)	-1.43	9.061	-4.12	0.00226	-1.32525
22493	1460561_x_at	Sepw1	selenoprotein W, muscle 1	0.707	13.311	4.12	0.00226	-1.32549
16763	1448651_at	Nudt5	nudix (nucleoside diphosphate linked moiety X)-type motif 5	0.756	10.132	4.12	0.00226	-1.32679
18075	1450012_x_at	Ywhag	3-monooxgenase/tryptophan 5-monooxgenase activation protein, gamma polypeptide	-0.585	11.947	-4.12	0.00227	-1.3294
1580	1417249_at	Polm	polymerase (DNA directed), mu	-0.668	4.587	-4.11	0.00228	-1.33476
9120	1424925_at	Sec63	SEC63-like (S. cerevisiae)	-1.18	8.852	-4.11	0.00229	-1.34047
8856	1424661_at	Pmpca	peptidase (mitochondrial processing) alpha	1.09	10.132	4.11	0.0023	-1.34522
12536	1428620_at	Ensa	endosulfine alpha	0.581	11.312	4.1	0.00231	-1.34861
6645	1422450_at	Catns	catenin src	-1.16	9.598	-4.1	0.00232	-1.35201
11119	1426924_at	Mnab	membrane associated DNA binding protein	-0.908	10.064	-4.09	0.00235	-1.36393
11178	1426983_at	Fnbp1	formin binding protein 1	-1.2	7.681	-4.09	0.00235	-1.36487
19497	1451434_s_at	5430405G24Rik	RIKEN cDNA 5430405G24 gene	-1.53	6.206	-4.09	0.00235	-1.36791
767	1416436_a_at	2410003P15Rik	RIKEN cDNA 2410003P15 gene	1.24	6.848	4.09	0.00236	-1.36885
15624	1438723_a_at	Rps10	ribosomal protein S10	0.345	14.748	4.09	0.00236	-1.37063
8245	1424050_s_at	Fgfr1	fibroblast growth factor receptor 1	-1.21	9.194	-4.09	0.00237	-1.37336
16342	1448230_at	Usp10	ubiquitin specific protease 10	-0.653	9.557	-4.09	0.00238	-1.37728
17600	1449488_at	Pitx1	paired-like homeodomain transcription factor 1	-0.416	1.728	-4.08	0.00238	-1.37956
10597	1426402_at	D9Ertd306e	DNA segment, Chr 9, ERATO Doi 306, expressed	-0.616	11.208	-4.08	0.00239	-1.38096
11014	1426819_at	Hipk3	homeodomain interacting protein kinase 3	-0.793	11.842	-4.08	0.00239	-1.38123
3616	1419285_s_at	Cyhr1	cysteine and histidine rich 1	1.08	7.961	4.08	0.00239	-1.38251
13926	1434336_s_at	Rcor1	REST corepressor 1	-0.879	10.568	-4.08	0.00239	-1.38352
471	1416140_a_at	Dhx30	DEAH (Asp-Glu-Ala-His) box polypeptide 30	-0.616	9.544	-4.08	0.0024	-1.38844
15150	1437545_at	Rcor1	REST corepressor 1	-1.78	9.706	-4.08	0.00241	-1.38999
6052	1421857_at	Adam17	a disintegrin and metalloproteinase domain 17	5.86	6.802	4.07	0.00242	-1.39581
10483	1426288_at	Lrp4	low density lipoprotein receptor-related protein 4	-1.78	8.868	-4.07	0.00243	-1.40004
14819	1436810_x_at	AL117801	expressed sequence AL117801	0.79	5.117	4.07	0.00243	-1.40071
6992	1422797_at	Mapbpip	mitogen activated protein binding protein interacting protein	0.634	10.363	4.07	0.00244	-1.40399
22254	1460228_at	Usf2	upstream transcription factor 2	-0.568	9.488	-4.07	0.00245	-1.40655
13633	1433640_at	NA	NA	-1.29	4.274	-4.07	0.00245	-1.40822
567	1416236_a_at	Eva1	epithelial V-like antigen 1	-0.601	11.899	-4.06	0.00246	-1.41245
22052	1456728_x_at	Aco1	aconitase 1	-1.06	9.824	-4.06	0.00246	-1.41296
14004	1434515_at	Ncoa1	nuclear receptor coactivator 1	-1.27	8.692	-4.06	0.00247	-1.41375
609	1416278_a_at	Atp5o	ATP synthase, H+ transporting, mitochondrial F1 complex, O subunit	0.388	12.462	4.06	0.00247	-1.41559
6186	1421991_a_at	Igfbp4	insulin-like growth factor binding protein 4	5.38	8.258	4.06	0.00248	-1.4179
16400	1448288_at	E030026I10Rik	RIKEN cDNA E030026I10 gene	-1.9	9.438	-4.06	0.00248	-1.42095
5481	1421286_a_at	Atp4a	ATPase, H+/K+ transporting, alpha polypeptide	-0.837	2.914	-4.05	0.00251	-1.43008
8832	1424637_s_at	2610204L23Rik	RIKEN cDNA 2610204L23 gene	-0.853	11.187	-4.05	0.00252	-1.43632
11608	1427413_a_at	Cugbp1	CUG triplet repeat, RNA binding protein 1	-1.6	7.939	-4.04	0.00253	-1.44133
14998	1437188_at	Gabbr1	gamma-aminobutyric acid (GABA-B) receptor, 1	-0.958	4.876	-4.04	0.00254	-1.44445
8018	1423823_at	2610012O22Rik	RIKEN cDNA 2610012O22 gene	0.703	9.184	4.04	0.00256	-1.45037
13853	1434162_at	9830127L17Rik	RIKEN cDNA 9830127L17 gene	-0.41	10.012	-4.04	0.00257	-1.45323
2971	1418640_at	Sirt1	sirtuin 1 ((silent mating type information regulation 2, homolog) 1 (S. cerevisiae)	-1.4	8.598	-4.03	0.00258	-1.45879
17908	1449845_a_at	Ephb4	Eph receptor B4	-1.27	7.122	-4.03	0.00259	-1.46195
14270	1435151_a_at	Rps3	ribosomal protein S3	0.478	14.986	4.03	0.00259	-1.46209
12032	1427837_at	Igk-V32	immunoglobulin kappa chain variable 32 (V32)	-1.23	2.983	-4.03	0.0026	-1.46509
14136	1434823_x_at	1110002M09Rik	RIKEN cDNA 1110002M09 gene	0.903	13.423	4.03	0.0026	-1.46574
17642	1449530_at	Trps1	trichorhinophalangeal syndrome I (human)	-2.1	10.333	-4.03	0.00261	-1.47098
3985	1419654_at	Tle3	transducin-like enhancer of split 3, homolog of Drosophila E(spl)	-0.953	8.018	-4.03	0.00261	-1.47146
1810	1417479_at	4930511A21Rik	RIKEN cDNA 4930511A21 gene	-1.04	3.154	-4.02	0.00262	-1.47608
16422	1448310_at	Ick	intestinal cell kinase	-0.826	6.068	-4.02	0.00263	-1.47633
1540	1417209_at	Sertad2	SERTA domain containing 2	-2.54	8.701	-4.02	0.00265	-1.4844
338	1416007_at	Satb1	special AT-rich sequence binding protein 1	-2.73	6.474	-4.02	0.00265	-1.48622
20209	1452146_a_at	Cox15	COX15 homolog, cytochrome c oxidase assembly protein (yeast)	-1.53	6.059	-4.01	0.00268	-1.4971
21512	1455393_at	Cp	ceruloplasmin	-1.37	8.37	-4.01	0.00268	-1.49847
18753	1450690_at	Ranbp2	RAN binding protein 2	-1.1	9.756	-4.01	0.00269	-1.50055
3690	1419359_at	Clp1	cardiac lineage protein 1	-1.56	8.093	-4	0.0027	-1.50354
17195	1449083_at	1810060J02Rik	RIKEN cDNA 1810060J02 gene	0.858	9.979	4	0.00271	-1.50774
6819	1422624_at	Rev1l	REV1-like (S. cerevisiae)	-0.961	8.058	-4	0.00271	-1.50814
8679	1424484_at	Mobk1b	MOB1, Mps One Binder kinase activator-like 1B (yeast)	6.9	7.649	4	0.00272	-1.51171
13597	1433570_s_at	Mak10	MAK10 homolog, amino-acid N-acetyltransferase subunit, (S. cerevisiae)	-0.972	8.155	-4	0.00272	-1.51272
21532	1455466_at	Gpr133	G protein-coupled receptor 133	-1.2	7.943	-4	0.00273	-1.51415
14472	1435755_at	1110001A16Rik	RIKEN cDNA 1110001A16 gene	0.784	9.851	3.99	0.00274	-1.51877
2861	1418530_at	Nup160	nucleoporin 160	-1.1	8.971	-3.99	0.00274	-1.52021
14455	1435712_a_at	Rps18	ribosomal protein S18	0.356	15.669	3.99	0.00275	-1.52168
10006	1425811_a_at	Csrp1	cysteine and glycine-rich protein 1	0.709	12.181	3.99	0.00275	-1.52285
12815	1429708_at	AV006275	expressed sequence AV006275	0.503	12.02	3.99	0.00275	-1.52351
8869	1424674_at	Slc39a6	solute carrier family 39 (metal ion transporter), member 6	-0.763	12.364	-3.99	0.00276	-1.5252
17056	1448944_at	Nrp1	neuropilin 1	-1.75	8.159	-3.99	0.00277	-1.52821
20170	1452107_s_at	Npnt	nephronectin	-1.04	5.536	-3.99	0.00278	-1.53258
15082	1437382_at	Orc4l	origin recognition complex, subunit 4-like (S. cerevisiae)	-0.827	9.554	-3.99	0.00278	-1.5326
10839	1426644_at	2810442O16Rik	RIKEN cDNA 2810442O16 gene	-0.484	11.407	-3.98	0.00278	-1.53459
2760	1418429_at	Kif5b	kinesin family member 5B	-1.48	9.884	-3.98	0.00279	-1.53535
13019	1430875_a_at	Pak1ip1	PAK1 interacting protein 1	0.704	9.522	3.98	0.0028	-1.53967
18435	1450372_a_at	Rpl18	ribosomal protein L18	0.476	13.922	3.98	0.0028	-1.54085
14456	1435714_x_at	AU020094	expressed sequence AU020094	-2.04	5.348	-3.98	0.00281	-1.54334
16416	1448304_a_at	Rab6	RAB6, member RAS oncogene family	-0.639	11.223	-3.98	0.00281	-1.54372
20414	1452351_at	C030027K23Rik	RIKEN cDNA C030027K23 gene	-1.15	7.118	-3.98	0.00281	-1.5458
1341	1417010_at	Zfp238	zinc finger protein 238	-1.21	9.952	-3.98	0.00282	-1.54904
17827	1449740_s_at	Dsg2	desmoglein 2	-2.12	7.941	-3.97	0.00283	-1.55069
11177	1426982_at	E030034P13Rik	RIKEN cDNA E030034P13 gene	-0.879	8.173	-3.97	0.00284	-1.55318
20996	1453604_a_at	Hbs1l	Hbs1-like (S. cerevisiae)	4.09	6.787	3.97	0.00285	-1.55709
8393	1424198_at	Dlg5	discs, large homolog 5 (Drosophila)	-1.37	8.131	-3.97	0.00285	-1.55894
17211	1449099_at	Lrba	LPS-responsive beige-like anchor	-0.797	10.017	-3.96	0.00288	-1.56854
5276	1421081_a_at	Banf1	barrier to autointegration factor 1	0.376	11.771	3.96	0.0029	-1.57559
20780	1452751_at	3110018A08Rik	RIKEN cDNA 3110018A08 gene	-1.68	6.1	-3.96	0.0029	-1.57572
12461	1428401_at	Zcchc3	zinc finger, CCHC domain containing 3	-0.827	5.326	-3.96	0.00291	-1.57732
21792	1456080_a_at	Tde1	tumor differentially expressed 1	7.79	9.187	3.95	0.00292	-1.58184
8274	1424079_x_at	2900073H19Rik	RIKEN cDNA 2900073H19 gene	1.04	8.036	3.95	0.00292	-1.58266
9726	1425531_at	Znhit1	zinc finger, HIT domain containing 1	0.858	9.618	3.95	0.00292	-1.584
18254	1450191_a_at	Sox13	SRY-box containing gene 13	-0.547	7.163	-3.95	0.00293	-1.58542
3398	1419067_a_at	Rabgef1	RAB guanine nucleotide exchange factor (GEF) 1	-1.49	9.572	-3.95	0.00293	-1.58721
19462	1451399_at	Brp17	brain protein 17	0.781	8.466	3.95	0.00295	-1.59225
7990	1423795_at	Sfpq	splicing factor proline/glutamine rich (polypyrimidine tract binding protein associated)	-1.36	10.07	-3.95	0.00296	-1.59521
10508	1426313_at	Bre	brain and reproductive organ-expressed protein	4.48	6.345	3.95	0.00296	-1.59543
15314	1437943_s_at	Mea1	male enhanced antigen 1	0.817	8.705	3.94	0.00298	-1.60361
6766	1422571_at	Thbs2	thrombospondin 2	-1.36	9.843	-3.94	0.00299	-1.60456
18069	1450006_at	Ncoa4	nuclear receptor coactivator 4	2.87	9.655	3.94	0.00299	-1.6064
19701	1451638_s_at	Armc1	armadillo repeat containing 1	-0.753	9.504	-3.94	0.00299	-1.60648
3825	1419494_a_at	Tpd52	tumor protein D52	0.444	11.265	3.93	0.00301	-1.61414
10698	1426503_a_at	Rnf121	ring finger protein 121	2	8.627	3.93	0.00302	-1.61559
16820	1448708_at	Pparbp	peroxisome proliferator activated receptor binding protein	-0.591	9.832	-3.93	0.00302	-1.617
14260	1435122_x_at	Dnmt1	DNA methyltransferase (cytosine-5) 1	-1.32	8.842	-3.93	0.00303	-1.61783
10162	1425967_a_at	Mcpt4	mast cell protease 4	1.57	10.775	3.93	0.00303	-1.61856
9231	1425036_a_at	Tnrc6	trinucleotide repeat containing 6	-1.02	8.223	-3.93	0.00304	-1.62098
18970	1450907_at	5730406I15Rik	RIKEN cDNA 5730406I15 gene	0.362	11.094	3.93	0.00304	-1.62201
2876	1418545_at	Wasf1	WASP family 1	-0.816	3.64	-3.93	0.00304	-1.62269
2418	1418087_at	Ufd1l	ubiquitin fusion degradation 1 like	-0.576	10.129	-3.93	0.00305	-1.62421
2652	1418321_at	Dci	dodecenoyl-Coenzyme A delta isomerase (3,2 trans-enoyl-Coenyme A isomerase)	1.07	9.002	3.93	0.00305	-1.62653
18085	1450022_at	Gtpbp1	GTP binding protein 1	3.03	6.946	3.93	0.00306	-1.62789
16522	1448410_at	Ube4b	ubiquitination factor E4B, UFD2 homolog (S. cerevisiae)	-0.946	9.153	-3.92	0.00308	-1.63392
13958	1434412_x_at	2610003J06Rik	RIKEN cDNA 2610003J06 gene	0.49	11.18	3.92	0.00308	-1.63431
20183	1452120_at	4931433E08Rik	RIKEN cDNA 4931433E08 gene	-1.71	6.929	-3.92	0.00309	-1.63773
16505	1448393_at	Cldn7	claudin 7	-0.424	2.678	-3.91	0.00311	-1.64527
13162	1431420_s_at	2610524G07Rik	RIKEN cDNA 2610524G07 gene	0.621	12.256	3.91	0.00311	-1.64671
5379	1421184_a_at	3300001H21Rik	RIKEN cDNA 3300001H21 gene	3.26	9.059	3.91	0.00312	-1.64897
12779	1429533_at	D830041H16Rik	RIKEN cDNA D830041H16 gene	7.03	7.976	3.91	0.00312	-1.64904
6802	1422607_at	Etv1	ets variant gene 1	-0.677	3.64	-3.91	0.00312	-1.64966
18457	1450394_at	Golph3	golgi phosphoprotein 3	-1.04	10.284	-3.91	0.00313	-1.65166
9362	1425167_a_at	Gngt1	guanine nucleotide binding protein (G protein), gamma transducing activity polypeptide 1\	3.23	7.867	3.91	0.00315	-1.65657
698	1416367_at	1110001J03Rik	RIKEN cDNA 1110001J03 gene	0.86	9.19	3.91	0.00315	-1.65719
9746	1425551_at	Hip1r	huntingtin interacting protein 1 related	5.31	7.559	3.91	0.00315	-1.65796
17522	1449410_a_at	Gas5	growth arrest specific 5	0.647	12.7	3.91	0.00315	-1.65807
15542	1438549_a_at	AW550801	expressed sequence AW550801	1.62	4.927	3.9	0.00319	-1.67042
6946	1422751_at	Tle1	transducin-like enhancer of split 1, homolog of Drosophila E(spl)	-1.21	6.347	-3.9	0.00319	-1.67148
13925	1434335_at	AI317237	expressed sequence AI317237	-0.621	9.921	-3.9	0.0032	-1.6721
7560	1423365_at	Cacna1g	calcium channel, voltage-dependent, T type, alpha 1G subunit	-0.833	1.436	-3.9	0.0032	-1.67247
8019	1423824_at	5031439A09Rik	RIKEN cDNA 5031439A09 gene	-0.624	10.446	-3.9	0.0032	-1.67403
13955	1434402_at	1110053F04Rik	RIKEN cDNA 1110053F04 gene	-0.718	9.286	-3.9	0.00321	-1.67522
14885	1436944_x_at	MGC65558	similar to phosphatidylserine decarboxylase	-1.2	9.7	-3.89	0.00321	-1.67668
12619	1428869_at	Nolc1	nucleolar and coiled-body phosphoprotein 1	-1.03	9.105	-3.89	0.00321	-1.67694
3623	1419292_at	Htra3	serine protease HTRA3	-0.7	10.078	-3.89	0.00321	-1.67749
13608	1433585_at	Tnpo1	transportin 1	-1.15	10.33	-3.89	0.00322	-1.67837
6228	1422033_a_at	Cntf	ciliary neurotrophic factor	-0.711	6.555	-3.89	0.00322	-1.6788
13967	1434434_s_at	Tcerg1	transcription elongation regulator 1 (CA150)	-1.16	9.794	-3.89	0.00323	-1.68221
16341	1448229_s_at	Ccnd2	cyclin D2	-2.21	3.98	-3.89	0.00325	-1.68782
578	1416247_at	Dctn3	dynactin 3	0.439	11.006	3.89	0.00325	-1.68845
2761	1418430_at	Kif5b	kinesin family member 5B	-1.68	11.631	-3.88	0.00327	-1.69452
11282	1427087_at	Luc7l2	LUC7-like 2 (S. cerevisiae)	-1.14	8.516	-3.88	0.00327	-1.69505
1183	1416852_a_at	Ncdn	neurochondrin	-2.22	6.394	-3.88	0.00329	-1.70019
12244	1428049_a_at	1110001K21Rik	RIKEN cDNA 1110001K21 gene	0.709	8.547	3.88	0.00329	-1.70155
7289	1423094_at	Crbn	cereblon	0.831	9.911	3.88	0.00329	-1.70167
15457	1438312_s_at	Scyl1	SCY1-like 1 (S. cerevisiae)	-0.882	9.657	-3.88	0.0033	-1.70325
705	1416374_at	Ap3m1	adaptor-related protein complex 3, mu 1 subunit	1.17	8.586	3.88	0.0033	-1.70343
22615	1460735_at	Svil	supervillin	-0.833	6.295	-3.88	0.0033	-1.70545
2027	1417696_at	Soat1	sterol O-acyltransferase 1	-2.27	6.154	-3.88	0.0033	-1.70549
12924	1430332_a_at	Gusb	glucuronidase, beta	2.16	6.938	3.88	0.0033	-1.70554
16434	1448322_a_at	Cox4i1	cytochrome c oxidase subunit IV isoform 1	0.422	13.663	3.88	0.00331	-1.70614
8557	1424362_at	D830019K17Rik	RIKEN cDNA D830019K17 gene	-1.63	3.673	-3.88	0.00331	-1.70687
13652	1433676_at	Prkwnk1	protein kinase, lysine deficient 1	-0.421	12.75	-3.87	0.00332	-1.71003
8297	1424102_at	Apg4b	APG4 (ATG4) autophagy-related homolog B (S. cerevisiae)	0.884	9.882	3.87	0.00334	-1.71618
12490	1428500_at	2210419D22Rik	RIKEN cDNA 2210419D22 gene	-0.835	8.333	-3.87	0.00335	-1.71777
16716	1448604_at	Umpk	uridine monophosphate kinase	0.573	8.932	3.86	0.00337	-1.72632
18483	1450420_at	AA408396	expressed sequence AA408396	-0.81	8.103	-3.86	0.00341	-1.73603
6807	1422612_at	Hk2	hexokinase 2	-1.23	10.851	-3.86	0.00342	-1.73859
9385	1425190_a_at	1700048E23Rik	RIKEN cDNA 1700048E23 gene	1.06	9.691	3.85	0.00342	-1.7411
7639	1423444_at	Rock1	Rho-associated coiled-coil forming kinase 1	-1.81	10.498	-3.85	0.00342	-1.74124
12093	1427898_at	Rnf6	ring finger protein (C3H2C3 type) 6	-0.666	11.483	-3.85	0.00343	-1.74251
22649	AFFX-MURINE_b1_at	NA	NA	1.5	12.928	3.85	0.00344	-1.74627
8648	1424453_at	Pcyt1a	phosphate cytidylyltransferase 1, choline, alpha isoform	5.23	7.377	3.85	0.00345	-1.74849
12684	1429115_at	2010003O02Rik	RIKEN cDNA 2010003O02 gene	0.944	9.15	3.85	0.00346	-1.75069
8593	1424398_at	Dhx36	DEAH (Asp-Glu-Ala-His) box polypeptide 36	-2.18	4.563	-3.84	0.00349	-1.75962
5113	1420918_at	Sgk3	serum/glucocorticoid regulated kinase 3	1.3	8.701	3.84	0.0035	-1.76292
12347	1428172_at	Prpf39	PRP39 pre-mRNA processing factor 39 homolog (yeast)	-1.79	6.382	-3.84	0.0035	-1.76377
7640	1423445_at	Rock1	Rho-associated coiled-coil forming kinase 1	-1.04	9.994	-3.84	0.00351	-1.76446
7506	1423311_s_at	Tpbg	trophoblast glycoprotein	-1.44	8.027	-3.84	0.00351	-1.76519
11032	1426837_at	Metap1	methionyl aminopeptidase 1	1.99	6.519	3.84	0.00352	-1.76812
13977	1434465_x_at	Vldlr	very low density lipoprotein receptor	-1.02	9.574	-3.84	0.00352	-1.7684
20072	1452009_at	9130422G05Rik	RIKEN cDNA 9130422G05 gene	-1.22	7.171	-3.84	0.00353	-1.77012
6648	1422453_at	Prpf8	pre-mRNA processing factor 8	-0.953	10.507	-3.83	0.00354	-1.77365
12976	1430619_a_at	Mvk	mevalonate kinase	3.73	7.804	3.83	0.00355	-1.77664
7602	1423407_a_at	Fbln2	fibulin 2	-1.45	10.239	-3.83	0.00356	-1.77984
2631	1418300_a_at	Mknk2	MAP kinase-interacting serine/threonine kinase 2	-0.361	12.827	-3.83	0.00356	-1.78089
7509	1423314_s_at	Pde7a	phosphodiesterase 7A	-1.14	4.705	-3.82	0.00359	-1.78806
7840	1423645_a_at	Ddx5	DEAD (Asp-Glu-Ala-Asp) box polypeptide 5	-0.818	11.507	-3.82	0.00359	-1.7887
3445	1419114_at	5430428G01Rik	RIKEN cDNA 5430428G01 gene	0.54	8.968	3.82	0.0036	-1.7901
213	1415882_at	Ghitm	growth hormone inducible transmembrane protein	0.605	11.912	3.82	0.0036	-1.79021
2142	1417811_at	Slc24a6	solute carrier family 24 (sodium/potassium/calcium exchanger), member 6	-0.741	8.506	-3.82	0.00361	-1.79305
13712	1433824_x_at	Grsf1	G-rich RNA sequence binding factor 1	-0.913	11.042	-3.82	0.00362	-1.79697
1324	1416993_at	Cog4	component of oligomeric golgi complex 4	0.797	9.176	3.82	0.00362	-1.79766
19184	1451121_a_at	Gltscr2	glioma tumor suppressor candidate region gene 2	0.847	11.832	3.82	0.00363	-1.79947
10778	1426583_at	Atf2	activating transcription factor 2	-0.837	9.415	-3.82	0.00364	-1.80267
1146	1416815_s_at	Bub3	budding uninhibited by benzimidazoles 3 homolog (S. cerevisiae)	-0.556	11.451	-3.81	0.00365	-1.80571
2864	1418533_s_at	Fzd2	frizzled homolog 2 (Drosophila)	-1	5.73	-3.81	0.00366	-1.80813
14477	1435762_at	D6Mgi11	DNA Segment, Chr 6, Mouse Genome Informatics 11	-0.969	7.942	-3.81	0.00367	-1.80945
8897	1424702_a_at	2410024A21Rik	RIKEN cDNA 2410024A21 gene	-1.13	7.696	-3.81	0.00368	-1.81319
10880	1426685_a_at	A230103N10Rik	RIKEN cDNA A230103N10 gene	-1.31	10.237	-3.81	0.00368	-1.8134
11141	1426946_at	AI317230	EST AI317230	-0.864	10.164	-3.81	0.00369	-1.81644
12323	1428129_at	Lman1	lectin, mannose-binding, 1	1.4	9.037	3.81	0.0037	-1.81721
10352	1426157_a_at	Cd209b	CD209b antigen	1.83	7.663	3.81	0.0037	-1.81745
14193	1434942_at	2610101J03Rik	RIKEN cDNA 2610101J03 gene	-1.57	8.656	-3.8	0.00371	-1.81957
19411	1451348_at	Depdc6	DEP domain containing 6	-3.51	5.894	-3.8	0.00371	-1.81987
17427	1449315_at	Odz3	odd Oz/ten-m homolog 3 (Drosophila)	-1.32	3.92	-3.8	0.00371	-1.8204
10554	1426359_at	5730454B08Rik	RIKEN cDNA 5730454B08 gene	-0.847	8.926	-3.8	0.00371	-1.82129
15061	1437336_x_at	1110002E23Rik	RIKEN cDNA 1110002E23 gene	0.436	11.439	3.8	0.00372	-1.82474
17182	1449070_x_at	AB023957	cDNA sequence AB023957	-0.878	8.922	-3.8	0.00375	-1.8313
3378	1419047_at	Pcnx	pecanex homolog (Drosophila)	-0.839	8.53	-3.8	0.00375	-1.83155
1301	1416970_a_at	Cox7a2	cytochrome c oxidase, subunit VIIa 2	0.388	13.874	3.8	0.00376	-1.83321
11088	1426893_at	C230093N12Rik	RIKEN cDNA C230093N12 gene	-1.62	8.004	-3.8	0.00376	-1.83346
13948	1434386_at	Atp2c1	ATPase, Ca++-sequestering	-0.687	9.235	-3.8	0.00376	-1.83424
3575	1419244_a_at	Rab14	RAB14, member RAS oncogene family	-1.17	11.033	-3.79	0.00377	-1.83651
5508	1421313_s_at	Cttn	cortactin	4.68	7.954	3.79	0.00378	-1.8397
20174	1452111_at	Mrps35	mitochondrial ribosomal protein S35	0.794	10.149	3.79	0.00378	-1.84025
6283	1422088_at	Lmyc1	lung carcinoma myc related oncogene 1	6.06	6.923	3.79	0.00378	-1.84051
751	1416420_a_at	Rpl9	ribosomal protein L9	0.353	14.686	3.79	0.00378	-1.84059
13003	1430780_a_at	Pmm1	phosphomannomutase 1	1.06	9.145	3.79	0.00378	-1.84077
14555	1435970_at	Nlk	nemo like kinase	-1.12	8.869	-3.79	0.00379	-1.84103
19243	1451180_a_at	C330027I04Rik	RIKEN cDNA C330027I04 gene	0.634	7.872	3.79	0.00382	-1.84955
5859	1421664_a_at	Styx	phosphoserine/threonine/tyrosine interaction protein	-1.26	9.521	-3.78	0.00384	-1.85464
13046	1431011_at	Dlst	dihydrolipoamide S-succinyltransferase (E2 component of 2-oxo-glutarate complex)	0.596	6.146	3.78	0.00385	-1.85867
4555	1420360_at	Dkk1	dickkopf homolog 1 (Xenopus laevis)	-1.16	2.31	-3.78	0.00386	-1.85988
14114	1434768_at	Cln2	ceroid-lipofuscinosis, neuronal 2	-0.976	9.391	-3.78	0.00386	-1.86042
5336	1421141_a_at	Foxp1	forkhead box P1	-0.998	9.707	-3.78	0.00386	-1.8606
13206	1431646_a_at	Stx6	syntaxin 6	3.59	6.127	3.78	0.00387	-1.86173
2499	1418168_at	Zcchc14	zinc finger, CCHC domain containing 14	-1.14	7.68	-3.78	0.00387	-1.86179
22389	1460365_a_at	Dnm1	dynamin 1	-1.02	9.037	-3.78	0.00387	-1.8629
12398	1428280_at	Fip1l1	FIP1 like 1 (S. cerevisiae)	-0.755	8.919	-3.78	0.00388	-1.86543
12849	1429859_a_at	Arl2bp	ADP-ribosylation factor-like 2 binding protein	3.38	8.43	3.78	0.00389	-1.86688
7842	1423647_a_at	Zdhhc3	zinc finger, DHHC domain containing 3	2.66	7.969	3.77	0.0039	-1.87165
8691	1424496_at	5133401N09Rik	RIKEN cDNA 5133401N09 gene	0.926	9.266	3.77	0.00391	-1.87259
22386	1460362_at	2410001C21Rik	RIKEN cDNA 2410001C21 gene	1.23	9.739	3.77	0.00391	-1.87277
550	1416219_at	Rpl19	ribosomal protein L19	0.37	14.783	3.77	0.00391	-1.87306
5151	1420956_at	Apc	adenomatosis polyposis coli	-0.779	8.896	-3.77	0.00391	-1.87308
14065	1434628_a_at	Rhpn2	rhophilin, Rho GTPase binding protein 2	-1.85	4.138	-3.77	0.00391	-1.87345
16282	1448170_at	Siah2	seven in absentia 2	-1.07	7.46	-3.77	0.00391	-1.87437
17199	1449087_at	Rnf141	ring finger protein 141	2.37	5.873	3.77	0.00392	-1.87586
6027	1421832_at	Twsg1	twisted gastrulation homolog 1 (Drosophila)	6.25	8.259	3.77	0.00392	-1.87607
9926	1425731_at	Ankrd24	ankyrin repeat domain 24	1.03	5.568	3.77	0.00393	-1.8789
18990	1450927_at	Lztr1	leucine-zipper-like transcriptional regulator, 1	0.923	9.197	3.77	0.00393	-1.87926
3976	1419645_at	Cstf2	cleavage stimulation factor, 3' pre-RNA subunit 2	-0.607	10.53	-3.77	0.00395	-1.88223
160	1415829_at	Lbr	lamin B receptor	-0.787	11.405	-3.76	0.00395	-1.88299
20766	1452721_a_at	2900091E11Rik	RIKEN cDNA 2900091E11 gene	0.572	9.409	3.76	0.00397	-1.88791
2777	1418446_at	Chchd2	coiled-coil-helix-coiled-coil-helix domain containing 2	-2.21	6.686	-3.76	0.00397	-1.8881
738	1416407_at	Pea15	phosphoprotein enriched in astrocytes 15	0.743	11.306	3.76	0.00398	-1.89012
3034	1418703_at	Rbms1	RNA binding motif, single stranded interacting protein 1	-0.478	10.709	-3.76	0.00399	-1.89339
14325	1435321_at	3732412D22Rik	RIKEN cDNA 3732412D22 gene	-1.9	8.805	-3.76	0.004	-1.89468
16047	1444028_s_at	Dock9	dedicator of cytokinesis 9	-0.585	10.235	-3.76	0.004	-1.89652
4847	1420652_at	Ate1	arginine-tRNA-protein transferase 1	4.5	5.379	3.76	0.004	-1.89671
4815	1420620_a_at	Rnf13	ring finger protein 13	3.65	9.325	3.76	0.00401	-1.89853
9127	1424932_at	Egfr	epidermal growth factor receptor	-1.1	8.822	-3.75	0.00402	-1.90079
7812	1423617_at	Vps4a	vacuolar protein sorting 4a (yeast)	0.726	9.876	3.75	0.00403	-1.90294
5359	1421164_a_at	Arhgef1	Rho guanine nucleotide exchange factor (GEF) 1	-0.535	9.312	-3.75	0.00405	-1.90844
22486	1460545_at	Thrap3	thyroid hormone receptor associated protein 3	-0.46	10.409	-3.75	0.00406	-1.91041
15812	1439246_x_at	NA	NA	-0.334	2.592	-3.75	0.00408	-1.9145
19808	1451745_a_at	Znhit1	zinc finger, HIT domain containing 1	0.675	11.448	3.75	0.00408	-1.91475
9806	1425611_a_at	Cutl1	cut-like 1 (Drosophila)	-1.52	6.181	-3.74	0.00408	-1.91596
7301	1423106_at	Ube2b	ubiquitin-conjugating enzyme E2B, RAD6 homology (S. cerevisiae)	0.569	10.789	3.74	0.00409	-1.91793
21303	1454822_x_at	AB023957	cDNA sequence AB023957	-0.707	9.826	-3.74	0.00409	-1.91895
14232	1435039_a_at	Pip5k1b	phosphatidylinositol-4-phosphate 5-kinase, type 1 beta	-1.4	5.071	-3.74	0.00411	-1.92171
21658	1455824_x_at	Itm1	intergral membrane protein 1	-1.31	10.453	-3.74	0.00411	-1.92244
16382	1448270_at	Ddx21	DEAD (Asp-Glu-Ala-Asp) box polypeptide 21	-0.541	10.378	-3.74	0.00413	-1.92799
9899	1425704_at	BC022224	cDNA sequence BC022224	-0.754	3.168	-3.74	0.00413	-1.92833
20155	1452092_at	D7Ertd558e	DNA segment, Chr 7, ERATO Doi 558, expressed	-1.18	8.866	-3.74	0.00413	-1.92867
11268	1427073_at	Lace1	lactation elevated 1	0.996	6.574	3.73	0.00414	-1.931
22669	AFFX-b-ActinMur/M12481_M_at	Actb	actin, beta, cytoplasmic	-2.22	11.823	-3.73	0.00414	-1.9311
14032	1434569_at	Grpel1	GrpE-like 1, mitochondrial	-1.14	8.615	-3.73	0.00416	-1.93569
21019	1453721_a_at	Slc31a2	solute carrier family 31, member 2	2.61	10.094	3.73	0.00417	-1.93618
21274	1454763_at	AU017193	expressed sequence AU017193	-1.12	8.789	-3.73	0.00417	-1.93815
7238	1423043_s_at	Ddx3x	DEAD/H (Asp-Glu-Ala-Asp/His) box polypeptide 3, X-linked	-1.2	12.612	-3.73	0.00418	-1.9399
2774	1418443_at	Xpo1	exportin 1, CRM1 homolog (yeast)	-0.573	11.289	-3.73	0.00418	-1.9405
1055	1416724_x_at	4732423E21Rik	RIKEN cDNA 4732423E21 gene	-1.1	10.025	-3.73	0.00419	-1.94094
7847	1423652_at	Hbld2	HESB like domain containing 2	1.97	10.014	3.73	0.00419	-1.94175
10978	1426783_at	Dhfr	dihydrofolate reductase	-0.628	8.825	-3.73	0.00419	-1.94294
15216	1437706_x_at	Rps14	ribosomal protein S14	0.398	14.141	3.73	0.0042	-1.94315
14396	1435522_a_at	2310016E02Rik	RIKEN cDNA 2310016E02 gene	0.619	12.949	3.73	0.0042	-1.94321
22584	1460703_at	Ascc1	activating signal cointegrator 1 complex subunit 1	0.622	8.922	3.73	0.0042	-1.94441
14080	1434674_at	Lyst	lysosomal trafficking regulator	-1.1	9.666	-3.73	0.00421	-1.94584
17411	1449299_at	Lrp5	low density lipoprotein receptor-related protein 5	-1.53	5.819	-3.72	0.00421	-1.94763
19402	1451339_at	Suox	sulfite oxidase	-1.05	7.46	-3.72	0.00421	-1.94771
19183	1451120_at	Rpo1-3	RNA polymerase 1-3	0.548	11.717	3.72	0.00422	-1.94972
10024	1425829_a_at	Tnfaip9	tumor necrosis factor, alpha-induced protein 9	5.61	6.944	3.72	0.00422	-1.95022
14488	1435798_a_at	Sfrs14	splicing factor, arginine/serine-rich 14	-1.25	6.26	-3.72	0.00423	-1.95071
9546	1425351_at	Npn3	neoplastic progression 3	0.7	7.535	3.72	0.00423	-1.95216
17228	1449116_a_at	Dtymk	deoxythymidylate kinase	1.07	7.812	3.72	0.00423	-1.95222
7449	1423254_x_at	Rps27l	ribosomal protein S27-like	0.674	13.052	3.72	0.00425	-1.95545
12317	1428122_s_at	2610528K11Rik	RIKEN cDNA 2610528K11 gene	-1.59	6.814	-3.72	0.00425	-1.95682
22338	1460314_s_at	Hist2h3c1	histone 2, H3c1	2.05	3.653	3.72	0.00426	-1.95938
18920	1450857_a_at	Col1a2	procollagen, type I, alpha 2	-0.702	14.166	-3.72	0.00427	-1.96123
19518	1451455_at	BC051244	cDNA sequence BC051244	-0.646	2.878	-3.72	0.00428	-1.962
21724	1455956_x_at	Ccnd2	cyclin D2	-1.23	9.514	-3.72	0.00428	-1.96227
19471	1451408_at	Trub2	TruB pseudouridine (psi) synthase homolog 2 (E. coli)	0.975	7.19	3.72	0.00428	-1.96235
14170	1434893_at	NA	NA	-1.68	6.524	-3.72	0.00428	-1.96252
16666	1448554_s_at	Myh7	myosin, heavy polypeptide 7, cardiac muscle, beta	-1.98	7.799	-3.71	0.00428	-1.96374
6882	1422687_at	Nras	neuroblastoma ras oncogene	-0.774	11.033	-3.71	0.00429	-1.9649
16603	1448491_at	Ech1	enoyl coenzyme A hydratase 1, peroxisomal	0.591	12.755	3.71	0.00429	-1.96516
126	1415795_at	Spin	spindlin	1.06	7.076	3.71	0.00429	-1.96592
6772	1422577_at	Cs	citrate synthase	1.74	11.726	3.71	0.0043	-1.96758
3778	1419447_s_at	Tbc1d1	TBC1 domain family, member 1	-0.776	5.926	-3.71	0.00431	-1.97014
4002	1419671_a_at	Il17rc	interleukin 17 receptor C	1.14	10.131	3.71	0.00431	-1.97033
14783	1436747_at	NA	NA	0.498	10.593	3.71	0.00431	-1.97108
11660	1427465_at	Atp1a2	ATPase, Na+/K+ transporting, alpha 2 polypeptide	-1.19	8.869	-3.71	0.00432	-1.97305
14419	1435592_at	Rev1l	REV1-like (S. cerevisiae)	-1.17	4.7	-3.71	0.00435	-1.97887
13549	1433491_at	Epb4.1l2	erythrocyte protein band 4.1-like 2	3.32	7.63	3.7	0.00435	-1.97905
21685	1455886_at	Cbl	Casitas B-lineage lymphoma	-3.36	4.46	-3.7	0.00436	-1.98222
13995	1434500_at	Ttyh2	tweety homolog 2 (Drosophila)	-0.957	9.51	-3.7	0.00437	-1.98388
1034	1416703_at	Mapk14	mitogen activated protein kinase 14	-0.387	11.14	-3.7	0.00438	-1.9869
6736	1422541_at	Ptprm	protein tyrosine phosphatase, receptor type, M	-1.25	7.783	-3.7	0.00439	-1.98803
354	1416023_at	Fabp3	fatty acid binding protein 3, muscle and heart	-1.05	8.925	-3.7	0.00439	-1.98898
13696	1433784_at	9030612M13Rik	RIKEN cDNA 9030612M13 gene	-0.816	9.959	-3.7	0.0044	-1.99046
15004	1437203_at	Cbll1	Casitas B-lineage lymphoma-like 1	-1.26	8.133	-3.7	0.00441	-1.99291
1492	1417161_at	D19Ertd144e	DNA segment, Chr 19, ERATO Doi 144, expressed	0.637	11.272	3.7	0.00442	-1.9946
12737	1429318_a_at	Qk	quaking	-1.14	11.171	-3.69	0.00442	-1.99612
12332	1428140_at	Oxct1	3-oxoacid CoA transferase 1	0.643	11.946	3.69	0.00444	-1.9987
9826	1425631_at	Ppp1r3c	protein phosphatase 1, regulatory (inhibitor) subunit 3C	5.68	6.6	3.69	0.00444	-1.99988
11652	1427457_a_at	Bmp1	bone morphogenetic protein 1	4.17	7.308	3.69	0.00445	-2.00113
19951	1451888_a_at	Odz4	odd Oz/ten-m homolog 4 (Drosophila)	-1.59	5.764	-3.69	0.00446	-2.00439
10284	1426089_a_at	BC003331	cDNA sequence BC003331	-0.78	9.224	-3.69	0.00447	-2.0062
21298	1454813_at	1110017O22Rik	RIKEN cDNA 1110017O22 gene	0.45	12.959	3.68	0.00451	-2.01422
7996	1423801_a_at	Aprt	adenine phosphoribosyl transferase	0.694	10.351	3.68	0.00451	-2.01516
12960	1430533_a_at	Catnb	catenin beta	9.46	9.772	3.68	0.00452	-2.01639
59	1415728_at	Pabpn1	poly(A) binding protein, nuclear 1	-0.717	10.386	-3.68	0.00452	-2.01703
7654	1423459_at	Cops2	COP9 (constitutive photomorphogenic) homolog, subunit 2 (Arabidopsis thaliana)	0.786	11.647	3.68	0.00453	-2.02044
18861	1450798_at	Tnxb	tenascin XB	-1.64	10.414	-3.68	0.00454	-2.02073
5317	1421122_at	Cbll1	Casitas B-lineage lymphoma-like 1	-1.11	8.086	-3.68	0.00454	-2.02123
1534	1417203_at	Ethe1	ethylmalonic encephalopathy 1	0.744	8.697	3.68	0.00454	-2.0216
5518	1421323_a_at	E430034L04Rik	RIKEN cDNA E430034L04 gene	-1.48	10.303	-3.68	0.00454	-2.02243
13457	1432488_a_at	Sf3a3	splicing factor 3a, subunit 3	4.44	7.813	3.68	0.00455	-2.02502
19721	1451658_a_at	Polr3c	polymerase (RNA) III (DNA directed) polypeptide C	4.75	5.875	3.67	0.00457	-2.02758
1785	1417454_at	Cul4b	cullin 4B	-0.846	10.115	-3.67	0.00457	-2.02792
568	1416237_at	Eva1	epithelial V-like antigen 1	6.67	7.237	3.67	0.00459	-2.03244
21329	1454899_at	Lpp	LIM domain containing preferred translocation partner in lipoma	-0.826	8.966	-3.67	0.00459	-2.03307
2837	1418506_a_at	Prdx2	peroxiredoxin 2	0.395	12.727	3.67	0.00459	-2.03327
7387	1423192_at	Pspc1	paraspeckle protein 1	-1.34	9.21	-3.67	0.0046	-2.03422
2606	1418275_a_at	Elf2	E74-like factor 2	-0.903	9.781	-3.67	0.0046	-2.03513
14400	1435527_at	Nfic	nuclear factor I/C	-1.38	10.303	-3.67	0.00461	-2.03616
9745	1425550_a_at	Prkar1a	protein kinase, cAMP dependent regulatory, type I, alpha	0.536	11.608	3.67	0.00461	-2.03635
18725	1450662_at	Tesk1	testis specific protein kinase 1	-0.837	7.302	-3.67	0.00461	-2.03666
1732	1417401_at	Rai14	retinoic acid induced 14	4.01	5.543	3.67	0.00461	-2.03691
19284	1451221_at	BC018507	cDNA sequence BC018507	-1.26	8.071	-3.67	0.00462	-2.03893
16837	1448725_at	Parg	poly (ADP-ribose) glycohydrolase	-1.35	9.326	-3.67	0.00462	-2.04004
17436	1449324_at	na	hypothetical gene supported by AK009667; NM_015774	-0.639	10.005	-3.67	0.00463	-2.04053
1224	1416893_at	3110001A13Rik	RIKEN cDNA 3110001A13 gene	2.22	9.083	3.67	0.00463	-2.04106
10318	1426123_a_at	Rrbp1	ribosome binding protein 1	-0.758	8.697	-3.67	0.00464	-2.04283
8350	1424155_at	Fabp4	fatty acid binding protein 4, adipocyte	-0.33	3.444	-3.67	0.00464	-2.0431
2026	1417695_a_at	Soat1	sterol O-acyltransferase 1	-1.61	8.578	-3.66	0.00464	-2.04435
6203	1422008_a_at	Aqp3	aquaporin 3	-1.54	11.418	-3.66	0.00465	-2.04592
18784	1450721_at	Acp1	acid phosphatase 1, soluble	0.373	11.991	3.66	0.00467	-2.04931
18224	1450161_at	Ikbkg	inhibitor of kappaB kinase gamma	2.24	6.66	3.66	0.00469	-2.05328
13646	1433668_at	Pnrc1	proline-rich nuclear receptor coactivator 1	-0.742	12.073	-3.66	0.0047	-2.05548
8324	1424129_at	1200003O06Rik	RIKEN cDNA 1200003O06 gene	0.846	10.825	3.66	0.00471	-2.05775
5466	1421271_at	NA	NA	-2.54	5.083	-3.65	0.00472	-2.05936
20986	1453569_s_at	Mark4	MAP/microtubule affinity-regulating kinase 4	-0.764	9.045	-3.65	0.00473	-2.06161
10776	1426581_at	2810004N20Rik	RIKEN cDNA 2810004N20 gene	0.597	11.081	3.65	0.00473	-2.06227
13312	1431921_a_at	Stag1	stromal antigen 1	-0.572	8.646	-3.65	0.00474	-2.06469
19443	1451380_at	Zfyve19	zinc finger, FYVE domain containing 19	0.702	9.93	3.65	0.00477	-2.06997
9620	1425425_a_at	Wif1	Wnt inhibitory factor 1	-2.04	8.005	-3.65	0.00477	-2.07159
5145	1420950_at	Znrf1	zinc and ring finger 1	-1.05	1.63	-3.65	0.00478	-2.0724
11875	1427680_a_at	Nfib	nuclear factor I/B	-0.84	11.146	-3.64	0.00481	-2.07923
303	1415972_at	Marcks	myristoylated alanine rich protein kinase C substrate	-2.66	8.859	-3.64	0.00482	-2.08039
8026	1423831_at	Prkag2	protein kinase, AMP-activated, gamma 2 non-catalytic subunit	-1.65	3.179	-3.64	0.00482	-2.08101
6874	1422679_s_at	Sh2bp1	SH2 domain binding protein 1 (tetratricopeptide repeat containing)	-0.716	8.56	-3.64	0.00483	-2.08233
19833	1451770_s_at	Dhx9	DEAH (Asp-Glu-Ala-His) box polypeptide 9	-1.04	10.277	-3.64	0.00483	-2.0827
2771	1418440_at	Col8a1	procollagen, type VIII, alpha 1	-2.69	5.798	-3.64	0.00483	-2.0827
13784	1434009_at	6430596G11Rik	RIKEN cDNA 6430596G11 gene	-0.826	9.265	-3.64	0.00485	-2.08656
14258	1435114_at	Wdhd1	WD repeat and HMG-box DNA binding protein 1	-0.889	3.162	-3.64	0.00485	-2.08737
14478	1435764_a_at	Gemin7	gem (nuclear organelle) associated protein 7	0.88	9.967	3.64	0.00487	-2.09051
5707	1421512_at	Cep2	centrosomal protein 2	-0.464	3.236	-3.64	0.00487	-2.0914
19194	1451131_at	Arl6ip1	ADP-ribosylation factor-like 6 interacting protein 1	1.7	10.68	3.63	0.00489	-2.09598
10317	1426122_a_at	Coro6	coronin, actin binding protein 6	1.25	4.082	3.63	0.00489	-2.09617
7171	1422976_x_at	Ndufa7	NADH dehydrogenase (ubiquinone) 1 alpha subcomplex, 7 (B14.5a)	0.381	11.559	3.63	0.00491	-2.09977
1749	1417418_s_at	Cox6a1	cytochrome c oxidase, subunit VI a, polypeptide 1	0.438	13.214	3.63	0.00491	-2.10026
13602	1433576_at	Mat2a	methionine adenosyltransferase II, alpha	-1.05	10.325	-3.63	0.00492	-2.10096
16908	1448796_s_at	Tbrg4	transforming growth factor beta regulated gene 4	-0.678	6.964	-3.63	0.00492	-2.10261
2067	1417736_at	D19Mgi11	DNA Segment, Chr 19, Mouse Genome Informatics 11	2.48	3.799	3.63	0.00493	-2.10266
561	1416230_at	Rfk	riboflavin kinase	0.528	10.734	3.63	0.00493	-2.10422
1229	1416898_a_at	Irf3	interferon regulatory factor 3	0.529	8.304	3.63	0.00493	-2.10461
8336	1424141_at	Hectd1	HECT domain containing 1	-0.849	11.591	-3.63	0.00494	-2.10525
16563	1448451_at	Ak2	adenylate kinase 2	0.673	9.554	3.62	0.00495	-2.10785
14609	1436179_a_at	Dnajc5	DnaJ (Hsp40) homolog, subfamily C, member 5	-0.444	10.749	-3.62	0.00495	-2.10823
15047	1437314_a_at	D8Ertd812e	DNA segment, Chr 8, ERATO Doi 812, expressed	3.64	6.93	3.62	0.00495	-2.10862
7243	1423048_a_at	Tollip	toll interacting protein	6.41	7.838	3.62	0.00496	-2.1105
5951	1421756_a_at	Gpr19	G protein-coupled receptor 19	-0.344	2.625	-3.62	0.00497	-2.11177
15657	1438835_a_at	Snrp116	U5 small nuclear ribonucleoprotein	-0.485	10.673	-3.62	0.00497	-2.11197
4592	1420397_a_at	Spen	SPEN homolog, transcriptional regulator (Drosophila)	-1.32	9.321	-3.62	0.00498	-2.11297
9524	1425329_a_at	Dia1	diaphorase 1 (NADH)	8.13	8.827	3.62	0.005	-2.11839
301	1415970_at	Cox6c	cytochrome c oxidase, subunit VIc	0.616	13.316	3.62	0.00502	-2.12211
457	1416126_at	Rpo1-2	RNA polymerase 1-2	-0.382	5.748	-3.61	0.00503	-2.12391
544	1416213_x_at	Surf4	surfeit gene 4	0.738	10.787	3.61	0.00504	-2.12573
16638	1448526_at	Kpnb1	karyopherin (importin) beta 1	-0.673	10.796	-3.61	0.00505	-2.12699
4673	1420478_at	D10Ertd284e	DNA segment, Chr 10, ERATO Doi 284, expressed	0.809	11.508	3.61	0.00506	-2.12878
14902	1436971_x_at	Ywhaz	tyrosine 3-monooxygenase/tryptophan 5-monooxygenase activation protein, zeta polypeptide	-0.484	13.163	-3.61	0.00506	-2.13025
14294	1435221_at	Foxp1	forkhead box P1	-0.909	9.234	-3.61	0.00507	-2.13185
6750	1422555_s_at	Gna13	guanine nucleotide binding protein, alpha 13	-2.04	9.028	-3.61	0.00508	-2.13357
20992	1453576_at	4933421G18Rik	RIKEN cDNA 4933421G18 gene	-0.743	7.782	-3.61	0.00508	-2.13431
22418	1460394_a_at	Inppl1	inositol polyphosphate phosphatase-like 1	-0.523	7.984	-3.61	0.00511	-2.13893
10560	1426365_at	2810403A07Rik	RIKEN cDNA 2810403A07 gene	-1.68	8.238	-3.6	0.00511	-2.14005
13434	1432411_a_at	Fbxw2	F-box and WD-40 domain protein 2	2.45	8.491	3.6	0.00513	-2.14385
20337	1452274_at	Tex27	testis expressed gene 27	1.02	9.389	3.6	0.00515	-2.14618
12351	1428187_at	Cd47	CD47 antigen (Rh-related antigen, integrin-associated signal transducer)	-0.666	10.993	-3.6	0.00516	-2.1482
12295	1428100_at	Sfrs1	splicing factor, arginine/serine-rich 1 (ASF/SF2)	-0.565	9.884	-3.6	0.00516	-2.1498
12643	1428935_at	Canx	calnexin	-0.921	8.299	-3.6	0.00518	-2.15264
14184	1434927_at	Hspb7	heat shock protein family, member 7 (cardiovascular)	-1.13	10.263	-3.6	0.00518	-2.15286
19687	1451624_a_at	1700048E23Rik	RIKEN cDNA 1700048E23 gene	0.587	8.779	3.6	0.0052	-2.15571
16286	1448174_at	Cul1	cullin 1	-0.301	9.96	-3.59	0.00521	-2.15768
1291	1416960_at	B3gat3	beta-1,3-glucuronyltransferase 3 (glucuronosyltransferase I)	0.766	8.608	3.59	0.00521	-2.15855
1051	1416720_at	Sfrs6	splicing factor, arginine/serine-rich 6	-0.594	10.557	-3.59	0.00522	-2.16001
12771	1429491_s_at	Rif1	Rap1 interacting factor 1 homolog (yeast)	-0.992	8.161	-3.59	0.00523	-2.1625
21227	1454663_at	Eif5	eukaryotic translation initiation factor 5	0.908	12.158	3.59	0.00524	-2.16336
20242	1452179_at	Phf17	PHD finger protein 17	-1.01	6.555	-3.59	0.00524	-2.16355
18152	1450089_a_at	Srprb	signal recognition particle receptor, B subunit	3.8	7.735	3.59	0.00524	-2.16471
10723	1426528_at	Nrp2	neuropilin 2	-1.94	7.783	-3.59	0.00525	-2.16678
20250	1452187_at	Rbm5	RNA binding motif protein 5	5.81	6.417	3.59	0.00526	-2.16763
15273	1437838_x_at	Grsf1	G-rich RNA sequence binding factor 1	-1.02	11.309	-3.59	0.00526	-2.16829
21561	1455556_at	Notch2	Notch gene homolog 2 (Drosophila)	-0.675	10.302	-3.59	0.00526	-2.16887
780	1416449_x_at	Stxbp2	syntaxin binding protein 2	1.05	7.726	3.58	0.00529	-2.17391
14800	1436775_a_at	Ankrd17	ankyrin repeat domain 17	-1.54	10.492	-3.58	0.00532	-2.17847
463	1416132_at	C920006C10Rik	RIKEN cDNA C920006C10 gene	4.02	7.887	3.58	0.00532	-2.17901
7258	1423063_at	Dnmt3a	DNA methyltransferase 3A	-1.23	6.885	-3.57	0.00538	-2.19039
1432	1417101_at	Hspa2	heat shock protein 2	-1	9.585	-3.57	0.00538	-2.19045
14227	1435019_at	Atxn7l3	ataxin 7-like 3	-0.525	10.097	-3.57	0.00539	-2.19284
14775	1436722_a_at	Actb	actin, beta, cytoplasmic	-1.47	13.53	-3.57	0.0054	-2.1945
16443	1448331_at	Ndufb7	NADH dehydrogenase (ubiquinone) 1 beta subcomplex, 7	0.728	11.61	3.57	0.00541	-2.19535
20106	1452043_at	2310011J03Rik	RIKEN cDNA 2310011J03 gene	0.837	9.646	3.57	0.00543	-2.19898
19349	1451286_s_at	Fus	fusion, derived from t(12; 16) malignant liposarcoma (human)	-0.921	10.922	-3.57	0.00543	-2.1999
7681	1423486_at	1200020A08Rik	RIKEN cDNA 1200020A08 gene	0.544	11.395	3.57	0.00544	-2.20192
15494	1438397_a_at	Rnpc2	RNA-binding region (RNP1, RRM) containing 2	4.13	7.388	3.56	0.00546	-2.20549
18950	1450887_at	Rqcd1	rcd1 (required for cell differentiation) homolog 1 (S. pombe)	-0.602	9.96	-3.56	0.00549	-2.2098
11283	1427088_at	Acmsd	amino carboxymuconate semialdehyde decarboxylase	0.524	4.732	3.56	0.00549	-2.21098
14243	1435067_at	B230208H17Rik	RIKEN cDNA B230208H17 gene	0.485	9.682	3.56	0.0055	-2.21168
3714	1419383_at	S100b	S100 protein, beta polypeptide, neural	0.66	4.343	3.56	0.0055	-2.21194
21924	1456405_at	6720461J16Rik	RIKEN cDNA 6720461J16 gene	-0.907	9.419	-3.56	0.00551	-2.21387
11482	1427287_s_at	Itpr4	inositol 1,4,5-triphosphate receptor 4	-0.878	8.278	-3.56	0.00551	-2.21428
15310	1437924_at	AU067731	expressed sequence AU067731	-1.31	7.312	-3.56	0.00552	-2.21601
16414	1448302_at	2410004N11Rik	RIKEN cDNA 2410004N11 gene	0.712	9.809	3.56	0.00552	-2.21651
19051	1450988_at	Gpr49	G protein-coupled receptor 49	-1.41	4.595	-3.56	0.00553	-2.21724
20179	1452116_s_at	Atf2	activating transcription factor 2	-0.694	9.909	-3.56	0.00553	-2.2183
123	1415792_at	AL033326	expressed sequence AL033326	0.607	10.157	3.55	0.00556	-2.22228
12077	1427882_at	4930588M11Rik	RIKEN cDNA 4930588M11 gene	1.16	8.228	3.55	0.00557	-2.22417
13826	1434108_at	Fbxo11	F-box protein 11	-1.13	9.176	-3.55	0.00558	-2.22682
12369	1428218_a_at	1600012H06Rik	RIKEN cDNA 1600012H06 gene	0.435	10.088	3.55	0.00558	-2.22725
10139	1425944_a_at	Rad51l3	RAD51-like 3 (S. cerevisiae)	1.69	3.551	3.55	0.00558	-2.22747
14364	1435417_at	AI464131	expressed sequence AI464131	-1.27	5.9	-3.55	0.00562	-2.23305
5223	1421028_a_at	Mef2c	myocyte enhancer factor 2C	-2.51	6.973	-3.55	0.00563	-2.23524
10603	1426408_at	Cugbp1	CUG triplet repeat, RNA binding protein 1	-0.837	9.426	-3.54	0.00564	-2.23786
9709	1425514_at	NA	NA	-1.76	7.324	-3.54	0.00565	-2.23824
18479	1450416_at	Cbx5	chromobox homolog 5 (Drosophila HP1a)	0.85	6.379	3.54	0.00566	-2.24036
712	1416381_a_at	Prdx5	peroxiredoxin 5	0.402	12.022	3.54	0.00567	-2.24245
1143	1416812_at	Tia1	cytotoxic granule-associated RNA binding protein 1	-1.23	7.159	-3.54	0.00568	-2.24363
9700	1425505_at	Mylk	myosin, light polypeptide kinase	-0.919	8.382	-3.54	0.00568	-2.24442
19161	1451098_at	Pcoln3	procollagen (type III) N-endopeptidase	0.784	11.596	3.54	0.00569	-2.24581
3224	1418893_at	Pbx2	pre B-cell leukemia transcription factor 2	-0.84	8.832	-3.54	0.0057	-2.24699
3611	1419280_at	Pip5k2a	phosphatidylinositol-4-phosphate 5-kinase, type II, alpha	1.03	5.172	3.54	0.0057	-2.248
2394	1418063_at	Kera	keratocan	-1.43	7.042	-3.54	0.00572	-2.2513
8395	1424200_s_at	Seh1l	SEH1-like (S. cerevisiae	-0.584	10.265	-3.54	0.00572	-2.2516
21976	1456542_s_at	Qrsl1	glutaminyl-tRNA synthase (glutamine-hydrolyzing)-like 1	-1.96	6.95	-3.54	0.00572	-2.25162
13885	1434243_s_at	Nit2	nitrilase family, member 2	-0.703	4.688	-3.54	0.00572	-2.25165
7061	1422866_at	Col13a1	procollagen, type XIII, alpha 1	-1.04	3.942	-3.53	0.00574	-2.25482
12069	1427874_at	Zfp313	zinc finger protein 313	0.9	9.154	3.53	0.00576	-2.25793
492	1416161_at	Rad21	RAD21 homolog (S. pombe)	-0.869	11.002	-3.53	0.00576	-2.2587
21547	1455494_at	Col1a1	procollagen, type I, alpha 1	-1.68	10.829	-3.53	0.00578	-2.26125
16373	1448261_at	Cdh1	cadherin 1	-0.802	11.27	-3.53	0.0058	-2.26455
17562	1449450_at	Ptges	prostaglandin E synthase	0.895	8.116	3.53	0.00581	-2.26593
10708	1426513_at	Rbm28	RNA binding motif protein 28	-0.758	8.724	-3.53	0.00581	-2.26706
14738	1436616_at	R74740	expressed sequence R74740	-0.724	2.047	-3.53	0.00581	-2.26735
5530	1421335_a_at	Vezf1	vascular endothelial zinc finger 1	1.32	7.053	3.53	0.00582	-2.26786
22495	1460565_at	Slc41a1	solute carrier family 41, member 1	-0.93	9.705	-3.53	0.00582	-2.26829
22181	1460004_x_at	Stx6	syntaxin 6	-0.797	10.343	-3.52	0.00583	-2.26968
13935	1434357_a_at	Kpnb1	karyopherin (importin) beta 1	6.46	6.361	3.52	0.00583	-2.271
13056	1431032_at	NA	NA	-1.8	8.58	-3.52	0.00584	-2.27106
8275	1424080_at	1700001E16Rik	RIKEN cDNA 1700001E16 gene	0.766	7.84	3.52	0.00584	-2.27112
13446	1432436_a_at	Ak3l1	adenylate kinase 3 alpha-like 1	5.75	7.418	3.52	0.00585	-2.27396
13205	1431645_a_at	Gdi3	guanosine diphosphate (GDP) dissociation inhibitor 3	4.97	10.278	3.52	0.00587	-2.27622
11450	1427255_s_at	Zfp445	zinc finger protein 445	5.79	6.921	3.52	0.00587	-2.27627
3618	1419287_at	Hspc171	HSPC171 protein	0.976	10.85	3.52	0.00587	-2.27659
2995	1418664_at	Mpdz	multiple PDZ domain protein	-0.855	9.434	-3.52	0.00587	-2.27777
13208	1431655_a_at	2610037M15Rik	RIKEN cDNA 2610037M15 gene	0.961	5.135	3.52	0.00588	-2.27789
1318	1416987_at	Elp4	elongation protein 4 homolog (S. cerevisiae)	-0.856	2.787	-3.52	0.00588	-2.27849
16190	1448068_at	Soat1	sterol O-acyltransferase 1	-1.14	3.87	-3.52	0.00588	-2.27862
7641	1423446_at	Dapk3	death-associated kinase 3	1.36	8.507	3.52	0.00588	-2.27865
7005	1422810_at	Zfp191	zinc finger protein 191	1.31	5.295	3.52	0.00589	-2.28074
19129	1451066_at	5730589L02Rik	RIKEN cDNA 5730589L02 gene	-0.745	10.225	-3.52	0.00591	-2.28319
19040	1450977_s_at	Ndrg1	N-myc downstream regulated gene 1	6.05	7.936	3.52	0.00592	-2.28488
19806	1451743_at	D19Wsu162e	DNA segment, Chr 19, Wayne State University 162, expressed	4.73	6.49	3.51	0.00593	-2.28781
7384	1423189_at	6720456B07Rik	RIKEN cDNA 6720456B07 gene	0.65	11.249	3.51	0.00597	-2.29346
13811	1434060_at	Fbxl22	F-box and leucine-rich repeat protein 22	-0.846	8.964	-3.51	0.00599	-2.2969
920	1416589_at	Sparc	secreted acidic cysteine rich glycoprotein	-0.564	13.694	-3.51	0.00599	-2.29767
20196	1452133_at	Uqcrh	ubiquinol-cytochrome c reductase hinge protein	0.294	12.881	3.51	0.006	-2.2979
5487	1421292_a_at	A730008L03Rik	RIKEN cDNA A730008L03 gene	0.555	10.54	3.51	0.006	-2.29803
1619	1417288_at	Plekha2	pleckstrin homology domain-containing, family A (phosphoinositide binding specific) member 2	-0.711	9.743	-3.51	0.00601	-2.29955
12811	1429655_at	4921532K09Rik	RIKEN cDNA 4921532K09 gene	1.89	7.539	3.51	0.00602	-2.30122
9650	1425455_a_at	Churc1	churchill domain containing 1	0.644	10.931	3.5	0.00604	-2.3045
20794	1452774_at	Hnrpa3	heterogeneous nuclear ribonucleoprotein A3	-0.584	10.726	-3.5	0.00606	-2.30831
1449	1417118_a_at	Ard1	N-acetyltransferase ARD1 homolog (S. cerevisiae)	0.585	10.517	3.5	0.00607	-2.30953
10877	1426682_at	A230103N10Rik	RIKEN cDNA A230103N10 gene	-0.521	11.693	-3.5	0.00607	-2.31082
6748	1422553_at	Pten	phosphatase and tensin homolog	-0.989	9.71	-3.5	0.00608	-2.31123
11096	1426901_s_at	Camta2	calmodulin binding transcription activator 2	-0.77	4.93	-3.5	0.0061	-2.31447
8097	1423902_s_at	Arhgef12	Rho guanine nucleotide exchange factor (GEF) 12	-0.745	11.74	-3.49	0.00612	-2.31876
96	1415765_at	AI465155	expressed sequence AI465155	-0.679	9.537	-3.49	0.00614	-2.32156
22657	AFFX-PyruCarbMur/L09192_MB_at	Pcx	pyruvate carboxylase	4.19	6.552	3.49	0.00614	-2.32228
21163	1454197_a_at	D19Ertd678e	DNA segment, Chr 19, ERATO Doi 678, expressed	-1.1	7.012	-3.49	0.00614	-2.32236
7708	1423513_at	Neo1	neogenin	-0.796	10.173	-3.49	0.00615	-2.32279
18010	1449947_s_at	NA	NA	-0.365	4.628	-3.49	0.00615	-2.32295
3507	1419176_at	D8Ertd531e	DNA segment, Chr 8, ERATO Doi 531, expressed	-0.617	3.177	-3.49	0.00615	-2.32329
4271	1419984_s_at	Zfp644	zinc finger protein 644	-0.656	7.911	-3.49	0.00615	-2.32393
12665	1429040_at	Cdh11	cadherin 11	3.49	8.299	3.49	0.00618	-2.328
14648	1436301_at	Ripk5	receptor interacting protein kinase 5	-1.29	6.244	-3.49	0.00618	-2.32879
22023	1456630_x_at	AU067731	expressed sequence AU067731	-0.73	6.81	-3.49	0.00619	-2.33011
2141	1417810_a_at	Pacsin2	protein kinase C and casein kinase substrate in neurons 2	-0.538	11.584	-3.49	0.00619	-2.33028
10977	1426782_at	Gpr125	G protein-coupled receptor 125	-0.875	9.673	-3.49	0.0062	-2.33089
17936	1449873_at	Bmp8a	bone morphogenetic protein 8a	-1.02	3.7	-3.49	0.0062	-2.33117
4062	1419731_at	Cyp2b19	cytochrome P450, family 2, subfamily b, polypeptide 19	-1.31	10.165	-3.49	0.0062	-2.33134
20231	1452168_x_at	Gspt1	G1 to S phase transition 1	-0.505	11.009	-3.48	0.00622	-2.3345
7002	1422807_at	Arf5	ADP-ribosylation factor 5	0.713	10.161	3.48	0.00622	-2.33486
17663	1449551_at	Myo1c	myosin IC	7.35	7.672	3.48	0.00623	-2.33544
13048	1431013_at	Psmd11	proteasome (prosome, macropain) 26S subunit, non-ATPase, 11	-0.62	5.782	-3.48	0.00623	-2.3357
430	1416099_at	Rpl27	ribosomal protein L27	0.316	13.896	3.48	0.00623	-2.33654
4090	1419759_at	Abcb1a	ATP-binding cassette, sub-family B (MDR/TAP), member 1A	-0.938	5.831	-3.48	0.00623	-2.33668
12091	1427896_at	2400003N08Rik	RIKEN cDNA 2400003N08 gene	0.727	10.42	3.48	0.00624	-2.33684
7275	1423080_at	Tomm20	translocase of outer mitochondrial membrane 20 homolog (yeast)	0.62	12.435	3.48	0.00624	-2.33739
13848	1434148_at	Tcf4	transcription factor 4	-1.29	9.309	-3.48	0.00624	-2.33781
3687	1419356_at	Klf7	Kruppel-like factor 7 (ubiquitous)	-3.03	4.858	-3.48	0.00627	-2.34273
13228	1431707_a_at	Pscd3	pleckstrin homology, Sec7 and coiled-coil domains 3	2.31	5.596	3.48	0.00628	-2.34426
7266	1423071_x_at	9930105H17Rik	RIKEN cDNA 9930105H17 gene	-0.449	4.221	-3.48	0.00628	-2.34445
11257	1427062_at	Rbbp8	retinoblastoma binding protein 8	0.903	7.562	3.48	0.00629	-2.34504
12703	1429193_at	Ankib1	ankyrin repeat and IBR domain containing 1	-0.639	9.392	-3.48	0.0063	-2.34747
7922	1423727_at	Cnih	cornichon homolog (Drosophila)	0.372	12.097	3.48	0.00631	-2.34903
22481	1460521_a_at	5830411E10Rik	RIKEN cDNA 5830411E10 gene	2.18	5.127	3.48	0.00631	-2.34939
10830	1426635_at	Acbd3	acyl-Coenzyme A binding domain containing 3	3.05	7.583	3.47	0.00633	-2.35227
6323	1422128_at	Rpl14	ribosomal protein L14	0.906	10.466	3.47	0.00634	-2.35291
18929	1450866_a_at	Mrpl17	mitochondrial ribosomal protein L17	0.498	11.412	3.47	0.00635	-2.35422
11320	1427125_s_at	D630045E04Rik	RIKEN cDNA D630045E04 gene	-0.489	9.066	-3.47	0.00637	-2.35813
16343	1448231_at	Fkbp5	FK506 binding protein 5	4.58	6.97	3.47	0.00642	-2.3658
20939	1453307_a_at	Anapc5	anaphase-promoting complex subunit 5	8.19	8.524	3.46	0.00644	-2.36862
1302	1416971_at	Cox7a2	cytochrome c oxidase, subunit VIIa 2	0.462	13.282	3.46	0.00645	-2.3698
424	1416093_a_at	Mrpl20	mitochondrial ribosomal protein L20	0.579	10.859	3.46	0.00646	-2.37141
9013	1424818_at	Alg12	asparagine-linked glycosylation 12 homolog (yeast, alpha-1,6-mannosyltransferase)	0.64	4.028	3.46	0.00646	-2.3715
16736	1448624_at	Cd2bp2	CD2 antigen (cytoplasmic tail) binding protein 2	1.43	8.445	3.46	0.00648	-2.37521
985	1416654_at	Slc31a2	solute carrier family 31, member 2	0.711	10.504	3.46	0.00649	-2.37649
56	1415725_at	Rrn3	RRN3 RNA polymerase I transcription factor homolog (yeast)	-0.85	9.01	-3.46	0.00649	-2.37715
2034	1417703_at	Pvrl2	poliovirus receptor-related 2	-0.908	7.785	-3.45	0.00654	-2.38368
4170	1419867_a_at	Ankhd1	ankyrin repeat and KH domain containing 1	-2.15	9.054	-3.45	0.00654	-2.3845
8759	1424564_at	2410001C21Rik	RIKEN cDNA 2410001C21 gene	0.674	10.477	3.45	0.00656	-2.38774
8802	1424607_a_at	Xdh	xanthine dehydrogenase	-1.56	9.779	-3.45	0.00657	-2.38795
17627	1449515_at	Zfp292	zinc finger protein 292	-1.4	6.107	-3.45	0.00657	-2.38816
14086	1434691_at	Sfrs2ip	splicing factor, arginine/serine-rich 2, interacting protein	-1.97	7.484	-3.45	0.00657	-2.38837
1549	1417218_at	2810048G17Rik	RIKEN cDNA 2810048G17 gene	-0.515	3.161	-3.45	0.00657	-2.38886
15139	1437525_a_at	NA	NA	-1.99	3.957	-3.45	0.00659	-2.39199
15317	1437947_x_at	Vdac1	voltage-dependent anion channel 1	-0.817	11.7	-3.45	0.0066	-2.39346
18917	1450854_at	Pa2g4	proliferation-associated 2G4	-0.615	8.467	-3.45	0.00661	-2.3946
1647	1417316_at	Them2	thioesterase superfamily member 2	0.633	10.433	3.45	0.00662	-2.39609
4967	1420772_a_at	Dsip1	delta sleep inducing peptide, immunoreactor	-0.621	11.663	-3.45	0.00664	-2.39891
4397	1420142_s_at	Pa2g4	proliferation-associated 2G4	-0.679	10.695	-3.44	0.00666	-2.40182
2623	1418292_at	Asna1	arsA (bacterial) arsenite transporter, ATP-binding, homolog 1	0.678	10.95	3.44	0.00667	-2.4033
21337	1454914_at	AU023006	expressed sequence AU023006	-0.671	10.224	-3.44	0.00667	-2.40339
1186	1416855_at	Gas1	growth arrest specific 1	-0.649	12.125	-3.44	0.00667	-2.40375
11424	1427229_at	Hmgcr	3-hydroxy-3-methylglutaryl-Coenzyme A reductase	-1.7	9.241	-3.44	0.00668	-2.40456
11040	1426845_at	6030457N17Rik	RIKEN cDNA 6030457N17 gene	0.692	8.833	3.44	0.0067	-2.40739
14810	1436797_a_at	Surf4	surfeit gene 4	0.819	10.905	3.44	0.0067	-2.40826
2001	1417670_at	Timm44	translocator of inner mitochondrial membrane 44	0.494	8.736	3.44	0.00671	-2.40911
817	1416486_at	Scye1	small inducible cytokine subfamily E, member 1	0.348	12.04	3.44	0.00671	-2.41014
6742	1422547_at	Ranbp1	RAN binding protein 1	0.476	12.395	3.44	0.00672	-2.41078
7043	1422848_a_at	Pabpn1	poly(A) binding protein, nuclear 1	-0.71	12.183	-3.44	0.00675	-2.41505
12294	1428099_a_at	Sfrs1	splicing factor, arginine/serine-rich 1 (ASF/SF2)	-0.661	11.602	-3.43	0.00675	-2.41609
22288	1460262_a_at	1700037H04Rik	RIKEN cDNA 1700037H04 gene	0.714	10.538	3.43	0.00676	-2.41675
11028	1426833_at	Eif4g3	eukaryotic translation initiation factor 4 gamma, 3	-0.93	9.081	-3.43	0.00678	-2.41937
19419	1451356_at	Anp32e	acidic (leucine-rich) nuclear phosphoprotein 32 family, member E	-0.6	11.232	-3.43	0.0068	-2.42278
13447	1432444_a_at	1810011O16Rik	RIKEN cDNA 1810011O16 gene	0.583	11.62	3.43	0.00681	-2.42413
13803	1434045_at	NA	NA	-1.09	9.723	-3.43	0.00682	-2.42526
12416	1428312_at	2810002D13Rik	RIKEN cDNA 2810002D13 gene	-0.519	7.783	-3.43	0.00684	-2.42803
11478	1427283_at	Mll	myeloid/lymphoid or mixed-lineage leukemia	-2.17	6.501	-3.43	0.00684	-2.429
8257	1424062_at	Ube2d1	ubiquitin-conjugating enzyme E2D 1, UBC4/5 homolog (yeast)	-1.24	9.816	-3.43	0.00685	-2.42959
21439	1455184_at	B230364F10	hypothetical protein B230364F10	-1	9.479	-3.42	0.00686	-2.43169
11472	1427277_at	Six1	sine oculis-related homeobox 1 homolog (Drosophila)	-1.88	4.918	-3.42	0.00687	-2.43262
15496	1438403_s_at	Ramp2	receptor (calcitonin) activity modifying protein 2	-4.5	6.129	-3.42	0.00689	-2.43618
11345	1427150_at	Mll3	myeloid/lymphoid or mixed-lineage leukemia 3	-2.33	7.167	-3.42	0.0069	-2.43697
5342	1421147_at	Terf2	telomeric repeat binding factor 2	-0.875	7.697	-3.42	0.0069	-2.43785
21829	1456155_x_at	Fuca1	fucosidase, alpha-L- 1, tissue	1.02	9.931	3.42	0.00693	-2.44192
12399	1428282_at	Tbce	tubulin-specific chaperone e	-0.521	8.472	-3.42	0.00694	-2.44336
2146	1417815_a_at	Tde1	tumor differentially expressed 1	-0.771	11.984	-3.42	0.00695	-2.44375
21440	1455191_x_at	Pip5k1b	phosphatidylinositol-4-phosphate 5-kinase, type 1 beta	-2.04	7.753	-3.42	0.00695	-2.44399
2790	1418459_at	4933406L23Rik	RIKEN cDNA 4933406L23 gene	1.34	8.162	3.42	0.00695	-2.44421
15225	1437718_x_at	Fmod	fibromodulin	-1.17	12.051	-3.41	0.00698	-2.44929
19770	1451707_s_at	Slc41a3	solute carrier family 41, member 3	-1.13	4.164	-3.41	0.00698	-2.44934
991	1416660_at	Eif3s10	eukaryotic translation initiation factor 3, subunit 10 (theta)	3.17	9.962	3.41	0.00699	-2.45077
8194	1423999_at	Abl1	v-abl Abelson murine leukemia oncogene 1	-0.706	8.829	-3.41	0.007	-2.45127
8434	1424239_at	2310066E14Rik	RIKEN cDNA 2310066E14 gene	-0.919	7.375	-3.41	0.00702	-2.45371
21399	1455072_at	C130058N19	hypothetical protein C130058N19	-1.19	9.232	-3.41	0.00702	-2.45458
1836	1417505_s_at	Il11ra1	interleukin 11 receptor, alpha chain 1	0.947	10.587	3.41	0.00704	-2.45776
16737	1448625_at	Golga2	golgi autoantigen, golgin subfamily a, 2	-0.657	10.482	-3.41	0.00705	-2.45894
20223	1452160_at	Tiparp	TCDD-inducible poly(ADP-ribose) polymerase	-1.8	8.194	-3.41	0.00706	-2.46009
13884	1434239_at	AA408556	expressed sequence AA408556	-1.15	8.101	-3.41	0.00706	-2.46057
12138	1427943_at	Acyp2	acylphosphatase 2, muscle type	0.818	11.685	3.41	0.00707	-2.46099
11346	1427151_at	4732486I23Rik	RIKEN cDNA 4732486I23 gene	-0.844	6.438	-3.41	0.00708	-2.46315
19510	1451447_at	Cuedc1	CUE domain containing 1	-1.65	7.133	-3.4	0.00711	-2.4676
15517	1438477_a_at	Mcee	methylmalonyl CoA epimerase	1.05	8.461	3.4	0.00713	-2.47002
539	1416208_at	Usp14	ubiquitin specific protease 14	-0.587	10.707	-3.4	0.00714	-2.47132
21853	1456227_x_at	Rbbp7	retinoblastoma binding protein 7	-0.475	12.421	-3.4	0.00714	-2.47163
6041	1421846_at	Wsb2	WD repeat and SOCS box-containing 2	0.991	10.319	3.4	0.00716	-2.47435
8123	1423928_at	Phgdhl1	phosphoglycerate dehydrogenase like 1	0.535	8.781	3.4	0.00719	-2.47807
6686	1422491_a_at	Bnip2	BCL2/adenovirus E1B 19kDa-interacting protein 1, NIP2	0.56	10.678	3.4	0.0072	-2.47953
2351	1418020_s_at	Cpd	carboxypeptidase D	3.91	8.25	3.39	0.00723	-2.48293
14144	1434842_s_at	Upf3b	UPF3 regulator of nonsense transcripts homolog B (yeast)	-0.916	8.431	-3.39	0.00723	-2.48382
4845	1420650_at	NA	NA	-0.884	2.999	-3.39	0.00725	-2.48587
17407	1449295_at	Hcngp	transcriptional regulator protein	0.565	6.533	3.39	0.00725	-2.48678
3225	1418894_s_at	Pbx2	pre B-cell leukemia transcription factor 2	-0.651	8.828	-3.39	0.00726	-2.4873
20904	1453147_at	Polr3e	polymerase (RNA) III (DNA directed) polypeptide E	-0.384	2.143	-3.39	0.00727	-2.48877
12368	1428217_at	1600012H06Rik	RIKEN cDNA 1600012H06 gene	-0.938	9.618	-3.39	0.00728	-2.49062
3408	1419077_at	Mpp3	membrane protein, palmitoylated 3 (MAGUK p55 subfamily member 3)	-0.932	4.018	-3.39	0.00728	-2.49086
1082	1416751_a_at	Ddx20	DEAD (Asp-Glu-Ala-Asp) box polypeptide 20	-0.434	8.122	-3.39	0.00729	-2.49212
17080	1448968_at	D7Wsu128e	DNA segment, Chr 7, Wayne State University 128, expressed	1.26	8.571	3.39	0.00731	-2.49378
21415	1455126_x_at	na	similar to protein of fungal metazoan origin like (11.1 kD) (2C514)	0.576	11.768	3.38	0.00733	-2.49687
13908	1434306_at	Rab3ip	RAB3A interacting protein	-0.647	7.482	-3.38	0.00735	-2.49931
9365	1425170_a_at	Adam15	a disintegrin and metalloproteinase domain 15 (metargidin)	5.26	5.862	3.38	0.00735	-2.49969
6112	1421917_at	Pdgfra	platelet derived growth factor receptor, alpha polypeptide	-1.15	10.819	-3.38	0.00735	-2.50037
987	1416656_at	Clic1	chloride intracellular channel 1	0.483	12.361	3.38	0.0074	-2.50691
3586	1419255_at	Spnb2	spectrin beta 2	-0.826	7.711	-3.38	0.00742	-2.5086
12083	1427888_a_at	Spna2	spectrin alpha 2	-0.596	10.7	-3.38	0.00742	-2.50885
691	1416360_at	Snag1	sorting nexin associated golgi protein 1	1.07	6.372	3.38	0.00743	-2.51006
10204	1426009_a_at	Pip5k1b	phosphatidylinositol-4-phosphate 5-kinase, type 1 beta	-1.94	3.84	-3.37	0.00746	-2.51435
5062	1420867_at	1110032D12Rik	RIKEN cDNA 1110032D12 gene	3.19	10.492	3.37	0.00747	-2.51609
13614	1433595_at	Slc35d1	solute carrier family 35 (UDP-glucuronic acid/UDP-N-acetylgalactosamine dual transporter), member D1	-0.749	4.473	-3.37	0.00747	-2.5163
12097	1427902_at	NA	NA	-1.72	8.874	-3.37	0.00749	-2.51834
8429	1424234_s_at	Meox2	mesenchyme homeobox 2	-0.749	8.398	-3.37	0.0075	-2.51967
9058	1424863_a_at	Hipk2	homeodomain interacting protein kinase 2	-1.61	9.43	-3.37	0.0075	-2.51969
8397	1424202_at	Seh1l	SEH1-like (S. cerevisiae	0.565	9.126	3.37	0.0075	-2.52006
20490	1452427_s_at	na	hypothetical LOC386552	6.13	7.748	3.37	0.00751	-2.52054
6804	1422609_at	2700024H10Rik	RIKEN cDNA 2700024H10 gene	1.34	8.57	3.37	0.00752	-2.52195
15417	1438187_at	Slc25a29	solute carrier family 25 (mitochondrial carrier, palmitoylcarnitine transporter), member 29	-0.647	1.147	-3.37	0.00752	-2.52275
21549	1455505_at	BC031407	cDNA sequence BC031407	-2.01	6.44	-3.37	0.00754	-2.52491
2081	1417750_a_at	Mscp	mitochondrial solute carrier protein	-0.722	8.896	-3.37	0.00756	-2.52812
6390	1422195_s_at	NA	NA	3.39	6.759	3.37	0.00756	-2.52813
20809	1452812_at	Lphn1	latrophilin 1	-1.36	2.279	-3.37	0.00756	-2.52823
477	1416146_at	Hspa4	heat shock protein 4	-0.883	11.544	-3.37	0.00756	-2.52825
14277	1435170_at	2310007F12Rik	RIKEN cDNA 2310007F12 gene	-1.32	4.516	-3.37	0.00757	-2.52898
16574	1448462_at	Tdg	thymine DNA glycosylase	-0.545	10.494	-3.36	0.00758	-2.5304
14150	1434853_x_at	Mkrn1	makorin, ring finger protein, 1	-0.486	10.532	-3.36	0.00764	-2.53821
19434	1451371_at	1110025G12Rik	RIKEN cDNA 1110025G12 gene	0.762	3.77	3.36	0.00765	-2.53936
21814	1456120_at	C630011I23	hypothetical protein C630011I23	-2.87	7.056	-3.36	0.00768	-2.54273
18884	1450821_at	Pcaf	p300/CBP-associated factor	2.83	5.09	3.36	0.00769	-2.54408
6824	1422629_s_at	Shrm	shroom	-1.38	6.112	-3.36	0.00769	-2.5441
20347	1452284_at	Ptprz1	protein tyrosine phosphatase, receptor type Z, polypeptide 1	-0.964	6.721	-3.36	0.00769	-2.54477
17129	1449017_at	Nutf2	nuclear transport factor 2	-0.746	6.283	-3.35	0.0077	-2.54601
12287	1428092_at	Cdc5l	cell division cycle 5-like (S. pombe)	1.88	9.366	3.35	0.00771	-2.54708
2591	1418260_at	Hunk	hormonally upregulated Neu-associated kinase	-1.51	4.122	-3.35	0.00775	-2.55273
11445	1427250_at	Atp2a2	ATPase, Ca++ transporting, cardiac muscle, slow twitch 2	-0.557	12.493	-3.35	0.00776	-2.55311
16572	1448460_at	Acvr1	activin A receptor, type 1	-1.23	9.015	-3.35	0.00776	-2.55383
7400	1423205_at	Tm9sf4	transmembrane 9 superfamily protein member 4	-1.1	6.753	-3.35	0.00776	-2.5541
3695	1419364_a_at	Rps7	ribosomal protein S7	0.454	14.444	3.35	0.00777	-2.55517
10957	1426762_s_at	Aof2	amine oxidase (flavin containing) domain 2	-0.729	10.531	-3.35	0.00778	-2.55579
16270	1448158_at	Sdc1	syndecan 1	8.18	9.242	3.35	0.00779	-2.55729
1338	1417007_a_at	Vps4b	vacuolar protein sorting 4b (yeast)	-0.527	12.205	-3.35	0.0078	-2.55812
20815	1452830_s_at	Cad	carbamoyl-phosphate synthetase 2, aspartate transcarbamylase, and dihydroorotase	-0.936	7.931	-3.35	0.0078	-2.55874
293	1415962_at	Eif3s3	eukaryotic translation initiation factor 3, subunit 3 (gamma)	0.416	13.299	3.35	0.00781	-2.55952
4232	1419945_s_at	C530036F05Rik	RIKEN cDNA C530036F05 gene	-0.445	11.961	-3.35	0.00782	-2.5614
20200	1452137_at	Acbd3	acyl-Coenzyme A binding domain containing 3	5.31	6.752	3.34	0.00786	-2.56623
680	1416349_at	Mrpl34	mitochondrial ribosomal protein L34	0.988	8.855	3.34	0.00787	-2.56704
10484	1426289_at	2610028H07Rik	RIKEN cDNA 2610028H07 gene	-0.551	10.741	-3.34	0.00787	-2.5671
17577	1449465_at	Reln	reelin	-2.64	6.406	-3.34	0.00787	-2.56748
15594	1438655_a_at	MGC103270	ribosomal protein L34	0.383	14.562	3.34	0.00787	-2.56789
7703	1423508_at	D14Ertd725e	DNA segment, Chr 14, ERATO Doi 725, expressed	-1.12	7.588	-3.34	0.00788	-2.56866
7674	1423479_at	1500002M01Rik	RIKEN cDNA 1500002M01 gene	-0.492	8.841	-3.34	0.00788	-2.56929
20177	1452114_s_at	Igfbp5	insulin-like growth factor binding protein 5	-0.618	12.968	-3.34	0.00789	-2.5698
17045	1448933_at	Pcdhb17	protocadherin beta 17	-0.83	3.009	-3.34	0.0079	-2.57063
14671	1436372_a_at	AA415817	expressed sequence AA415817	6.06	6.554	3.34	0.00791	-2.57188
13197	1431606_a_at	D1Ertd396e	DNA segment, Chr 1, ERATO Doi 396, expressed	3.2	5.524	3.34	0.00791	-2.57228
18476	1450413_at	Pdgfb	platelet derived growth factor, B polypeptide	1.13	5.952	3.34	0.00791	-2.5726
11281	1427086_at	NA	NA	-0.874	7.279	-3.34	0.00794	-2.57623
3691	1419360_a_at	Ss18	synovial sarcoma translocation, Chromosome 18	-0.386	11.514	-3.34	0.00794	-2.57649
17356	1449244_at	Cdh2	cadherin 2	-1.58	2.634	-3.34	0.00795	-2.57757
12785	1429555_at	1110019C08Rik	RIKEN cDNA 1110019C08 gene	-0.666	9.889	-3.33	0.00796	-2.57857
16320	1448208_at	Smad1	MAD homolog 1 (Drosophila)	-0.796	10.335	-3.33	0.00797	-2.57946
19636	1451573_a_at	Stx4a	syntaxin 4A (placental)	0.485	10.23	3.33	0.00797	-2.58026
1185	1416854_at	Slc34a2	solute carrier family 34 (sodium phosphate), member 2	-1.44	7.859	-3.33	0.00798	-2.58057
19215	1451152_a_at	Atp1b1	ATPase, Na+/K+ transporting, beta 1 polypeptide	-1.03	11.313	-3.33	0.00801	-2.58487
898	1416567_s_at	Atp5e	ATP synthase, H+ transporting, mitochondrial F1 complex, epsilon subunit	0.821	12.425	3.33	0.00801	-2.58503
18160	1450097_s_at	Gna12	guanine nucleotide binding protein, alpha 12	3.75	6.324	3.33	0.00802	-2.58636
10408	1426213_at	D1Wsu40e	DNA segment, Chr 1, Wayne State University 40, expressed	0.455	9.266	3.33	0.00804	-2.58828
2697	1418366_at	Hist2h2aa1	histone 2, H2aa1	0.87	11.191	3.33	0.00804	-2.58839
1962	1417631_at	Mknk1	MAP kinase-interacting serine/threonine kinase 1	0.716	5.53	3.33	0.00804	-2.5888
11324	1427129_a_at	D130023J23Rik	RIKEN cDNA D130023J23 gene	-0.612	10.689	-3.33	0.00805	-2.58944
948	1416617_at	Acas2l	acetyl-Coenzyme A synthetase 2 (AMP forming)-like	-1.35	7.412	-3.33	0.00806	-2.59045
13675	1433723_s_at	Serf2	small EDRK-rich factor 2	0.794	11.145	3.33	0.00806	-2.59069
17658	1449546_a_at	Zfp617	zinc finger protein 617	-0.793	7.433	-3.33	0.00807	-2.59268
12175	1427980_at	4933407C03Rik	RIKEN cDNA 4933407C03 gene	-1.46	7.403	-3.33	0.00809	-2.59425
7979	1423784_at	Gars	glycyl-tRNA synthetase	-0.587	12.252	-3.32	0.00809	-2.59493
13641	1433661_at	BC034204	cDNA sequence BC034204	-0.793	8.851	-3.32	0.00809	-2.59514
3884	1419553_a_at	Rabggtb	RAB geranylgeranyl transferase, b subunit	0.61	11.308	3.32	0.0081	-2.59553
11184	1426989_at	Clstn3	calsyntenin 3	-0.732	2.413	-3.32	0.00811	-2.59756
3242	1418911_s_at	Acsl4	acyl-CoA synthetase long-chain family member 4	-2.47	5.676	-3.32	0.00811	-2.59761
20816	1452831_s_at	Ppat	phosphoribosyl pyrophosphate amidotransferase	-1.05	7.449	-3.32	0.00815	-2.60156
10837	1426642_at	Fn1	fibronectin 1	-0.806	12.724	-3.32	0.00815	-2.60229
20735	1452673_at	Ranbp3	RAN binding protein 3	0.503	9.182	3.32	0.00815	-2.60238
5149	1420954_a_at	Add1	adducin 1 (alpha)	2.96	8.4	3.32	0.00816	-2.60286
64	1415733_a_at	1110019J04Rik	RIKEN cDNA 1110019J04 gene	1.05	11.154	3.32	0.00817	-2.60388
1758	1417427_at	1500026D16Rik	RIKEN cDNA 1500026D16 gene	1.1	8.316	3.32	0.00817	-2.60491
11215	1427020_at	Scara3	scavenger receptor class A, member 3	-0.957	11.007	-3.32	0.00819	-2.60667
5316	1421121_at	Akap10	A kinase (PRKA) anchor protein 10	2.25	4.114	3.32	0.00822	-2.61052
443	1416112_at	Cox8a	cytochrome c oxidase, subunit VIIIa	0.551	11.664	3.31	0.00823	-2.61113
16112	1447947_at	Zfyve16	zinc finger, FYVE domain containing 16	-1.14	3.791	-3.31	0.00824	-2.61244
4717	1420522_at	2610529H08Rik	RIKEN cDNA 2610529H08 gene	0.802	6.046	3.31	0.00824	-2.61277
2409	1418078_at	Psme3	proteaseome (prosome, macropain) 28 subunit, 3	-0.979	9.811	-3.31	0.00824	-2.61296
21578	1455611_at	Pias1	protein inhibitor of activated STAT 1	-1.07	7.477	-3.31	0.00825	-2.61435
8430	1424235_at	Ormdl2	ORM1-like 2 (S. cerevisiae)	0.753	11.701	3.31	0.00825	-2.61449
22040	1456699_s_at	AU022537	expressed sequence AU022537	-0.521	10.269	-3.31	0.00826	-2.615
4784	1420589_at	Has3	hyaluronan synthase 3	-1.06	2.454	-3.31	0.00826	-2.61502
5225	1421030_at	Zfp64	zinc finger protein 64	-1.47	4.974	-3.31	0.00826	-2.61583
12620	1428870_at	Nolc1	nucleolar and coiled-body phosphoprotein 1	-0.861	7.781	-3.31	0.00827	-2.61641
6822	1422627_a_at	Mkks	McKusick-Kaufman syndrome protein	0.768	10.034	3.31	0.00827	-2.61665
16851	1448739_x_at	Rps18	ribosomal protein S18	0.312	15.058	3.31	0.00827	-2.6167
22587	1460706_s_at	1110060F11Rik	RIKEN cDNA 1110060F11 gene	0.342	9.752	3.31	0.00828	-2.61812
20502	1452439_s_at	Sfrs2	splicing factor, arginine/serine-rich 2 (SC-35)	-0.487	9.813	-3.31	0.0083	-2.61959
6089	1421894_a_at	Tpp2	tripeptidyl peptidase II	-0.494	10.307	-3.31	0.00832	-2.62269
22188	1460038_at	Pou3f1	POU domain, class 3, transcription factor 1	-0.964	8.08	-3.31	0.00833	-2.62374
21919	1456390_at	Ppp2ca	protein phosphatase 2a, catalytic subunit, alpha isoform	-0.823	10.833	-3.31	0.00833	-2.62409
4695	1420500_at	Dnajc1	DnaJ (Hsp40) homolog, subfamily C, member 1	-1.78	7.87	-3.31	0.00835	-2.62574
13957	1434410_at	BC043118	cDNA sequence BC043118	-0.643	7.735	-3.31	0.00835	-2.62637
8256	1424061_at	Manbal	mannosidase, beta A, lysosomal-like	0.627	8.536	3.3	0.00838	-2.62904
19779	1451716_at	Mafb	v-maf musculoaponeurotic fibrosarcoma oncogene family, protein B (avian)	-0.777	11.901	-3.3	0.00838	-2.62964
4840	1420645_at	Rnf110	ring finger protein 110	-0.72	5.802	-3.3	0.00839	-2.63038
10576	1426381_at	Pprc1	peroxisome proliferative activated receptor, gamma, coactivator-related 1	-1.17	8.871	-3.3	0.00839	-2.63122
4449	1420218_at	Nr5a1	nuclear receptor subfamily 5, group A, member 1	1.95	5.403	3.3	0.00844	-2.63696
14165	1434884_at	9930017N22Rik	RIKEN cDNA 9930017N22 gene	-1.09	9.683	-3.3	0.00848	-2.6414
15670	1438852_x_at	Mcm6	minichromosome maintenance deficient 6 (MIS5 homolog, S. pombe) (S. cerevisiae)	-1.59	7.959	-3.3	0.00848	-2.64183
6751	1422556_at	Gna13	guanine nucleotide binding protein, alpha 13	4.13	8.513	3.3	0.00849	-2.64272
6988	1422793_at	Pafah1b2	platelet-activating factor acetylhydrolase, isoform 1b, alpha2 subunit	2.45	8.323	3.3	0.0085	-2.64319
18719	1450656_at	Gna13	guanine nucleotide binding protein, alpha 13	-2.11	7.93	-3.29	0.00851	-2.64476
761	1416430_at	Cat	catalase	-0.623	11.243	-3.29	0.00858	-2.65239
14112	1434757_at	Cbfa2t2h	core-binding factor, runt domain, alpha subunit 2, translocated to, 2 homolog (human)	-0.72	8.776	-3.29	0.0086	-2.65523
9767	1425572_a_at	Ddef1	development and differentiation enhancing	-0.693	8.642	-3.29	0.00861	-2.65583
9500	1425305_at	Zfp295	zinc finger protein 295	-0.683	6.728	-3.29	0.00861	-2.65584
20834	1452884_at	Sfrs2ip	splicing factor, arginine/serine-rich 2, interacting protein	-0.525	9.329	-3.29	0.00861	-2.65669
11877	1427682_a_at	Egr2	early growth response 2	-0.815	8.564	-3.29	0.00863	-2.65875
13398	1432264_x_at	Cox7a2l	cytochrome c oxidase subunit VIIa polypeptide 2-like	0.402	12.336	3.28	0.00866	-2.66169
11360	1427165_at	Il13ra1	interleukin 13 receptor, alpha 1	0.754	10.875	3.28	0.00869	-2.66547
22012	1456616_a_at	Bsg	basigin	0.562	12.555	3.28	0.00871	-2.66737
1497	1417166_at	Psip1	PC4 and SFRS1 interacting protein 1	-0.672	7.599	-3.28	0.00872	-2.669
2395	1418064_at	Tfpt	TCF3 (E2A) fusion partner	0.412	7.921	3.28	0.00872	-2.66916
22613	1460733_at	AA407659	expressed sequence AA407659	-0.578	9.574	-3.28	0.00873	-2.66946
14541	1435941_at	Rhbdl4	rhomboid, veinlet-like 4 (Drosophila)	-0.533	5.818	-3.28	0.00874	-2.67079
9222	1425027_s_at	2010005O13Rik	RIKEN cDNA 2010005O13 gene	0.995	9.601	3.28	0.00876	-2.67316
14612	1436186_at	4432406C08Rik	RIKEN cDNA 4432406C08 gene	-0.689	6.899	-3.28	0.00877	-2.67404
3990	1419659_s_at	Chic2	cysteine-rich hydrophobic domain 2	0.518	11.173	3.28	0.00877	-2.675
14143	1434840_at	Hrb	HIV-1 Rev binding protein	-1.29	7.98	-3.27	0.00882	-2.68019
5956	1421761_a_at	Barx2	BarH-like homeobox 2	-1.9	6.51	-3.27	0.00883	-2.6808
7911	1423716_s_at	Atp5d	ATP synthase, H+ transporting, mitochondrial F1 complex, delta subunit	0.434	12.192	3.27	0.00884	-2.68205
12746	1429359_s_at	Rbpms	RNA binding protein gene with multiple splicing	-0.935	6.493	-3.27	0.00884	-2.68245
5250	1421055_at	AU018466	expressed sequence AU018466	-0.669	4.969	-3.27	0.00884	-2.68275
14018	1434544_at	1110025L05Rik	RIKEN cDNA 1110025L05 gene	1.04	10.082	3.27	0.00885	-2.6838
21424	1455149_at	Sh3md2	SH3 multiple domains 2	-1.26	8.239	-3.27	0.00887	-2.68532
8079	1423884_at	Tex292	testis expressed gene 292	-0.786	9.811	-3.27	0.00888	-2.68683
15220	1437712_x_at	Exosc4	exosome component 4	0.598	3.807	3.27	0.00889	-2.68755
7047	1422852_at	Cib2	calcium and integrin binding family member 2	1.4	9.909	3.26	0.00894	-2.69309
12522	1428586_at	D7Ertd743e	DNA segment, Chr 7, ERATO Doi 743, expressed	-1.39	5.384	-3.26	0.00894	-2.69367
2865	1418534_at	D15mgi12	DNA Segment, Chr 15, Mouse Genome Informatics 12	-0.486	6.641	-3.26	0.00895	-2.69444
19301	1451238_at	1200003C05Rik	RIKEN cDNA 1200003C05 gene	0.526	10.029	3.26	0.00896	-2.69527
19248	1451185_at	Sf3b5	splicing factor 3b, subunit 5	0.767	10.057	3.26	0.00896	-2.69575
21476	1455283_x_at	Ndufs8	NADH dehydrogenase (ubiquinone) Fe-S protein 8	0.665	11.755	3.26	0.00897	-2.69666
2670	1418339_at	Recql	RecQ protein-like	-0.577	7.459	-3.26	0.00897	-2.69669
3166	1418835_at	Phlda1	pleckstrin homology-like domain, family A, member 1	-1.26	8.641	-3.26	0.00897	-2.69711
19682	1451619_at	Golph3l	golgi phosphoprotein 3-like	1.41	3.7	3.26	0.00899	-2.69885
18904	1450841_at	Itm1	intergral membrane protein 1	-0.968	9.843	-3.26	0.00899	-2.69886
11162	1426967_at	Axin1	axin 1	2.03	5.878	3.26	0.009	-2.70039
3566	1419235_s_at	Helb	helicase (DNA) B	-1.03	7.162	-3.26	0.00901	-2.70063
9693	1425498_at	Prpf4b	PRP4 pre-mRNA processing factor 4 homolog B (yeast)	-0.665	8.874	-3.26	0.00901	-2.70084
17300	1449188_at	Midn	midnolin	-1.53	9.776	-3.26	0.00901	-2.70089
2913	1418582_at	Cbfa2t3h	core-binding factor, runt domain, alpha subunit 2, translocated to, 3 homolog (human)	-0.6	5.678	-3.26	0.00903	-2.70321
814	1416483_at	Ttc3	tetratricopeptide repeat domain 3	-1.93	8.681	-3.26	0.00904	-2.70419
2205	1417874_at	2310004K06Rik	RIKEN cDNA 2310004K06 gene	0.443	10.686	3.26	0.00905	-2.70571
21219	1454643_at	Ubap2l	ubiquitin associated protein 2-like	-0.585	9.948	-3.26	0.00907	-2.70761
11010	1426815_s_at	AU024582	expressed sequence AU024582	-0.444	10.445	-3.25	0.00908	-2.70926
11323	1427128_at	Ptpn23	protein tyrosine phosphatase, non-receptor type 23	-1.21	4.967	-3.25	0.00909	-2.70955
21559	1455550_x_at	Tde1	tumor differentially expressed 1	-0.553	13.014	-3.25	0.00912	-2.71303
9780	1425585_at	Tnrc11	trinucleotide repeat containing 11 (THR-associated protein)	-1.73	7.893	-3.25	0.00914	-2.71523
2586	1418255_s_at	Srf	serum response factor	-0.621	9.325	-3.25	0.00915	-2.71664
11369	1427174_at	2210418O10Rik	RIKEN cDNA 2210418O10 gene	0.872	7.973	3.25	0.00919	-2.72113
9215	1425020_at	Ubxd4	UBX domain containing 4	-0.684	11.37	-3.25	0.0092	-2.72207
6910	1422715_s_at	Acp1	acid phosphatase 1, soluble	0.991	10.838	3.25	0.00921	-2.72333
14561	1435988_x_at	Ik	IK cytokine	-0.407	10.44	-3.25	0.00922	-2.72413
9816	1425621_at	Trim35	tripartite motif-containing 35	4.51	5.328	3.25	0.00923	-2.72518
851	1416520_x_at	Rpl36	ribosomal protein L36	0.357	13.859	3.24	0.00924	-2.72568
20281	1452218_at	BC018601	cDNA sequence BC018601	1.54	4.739	3.24	0.00925	-2.72666
6963	1422768_at	NA	NA	-2.29	5.623	-3.24	0.00925	-2.72747
8307	1424112_at	Igf2r	insulin-like growth factor 2 receptor	-1.15	8.426	-3.24	0.00927	-2.72873
19674	1451611_at	Hrasls3	HRAS like suppressor 3	0.69	10.021	3.24	0.00927	-2.72904
7862	1423667_at	Mat2a	methionine adenosyltransferase II, alpha	-1.25	10.454	-3.24	0.0093	-2.73222
17163	1449051_at	Ppara	peroxisome proliferator activated receptor alpha	-0.889	2.975	-3.24	0.00931	-2.73309
21254	1454711_at	Trio	triple functional domain (PTPRF interacting)	-0.834	8.084	-3.24	0.00933	-2.73579
19516	1451453_at	Dapk2	death-associated kinase 2	-0.553	8.824	-3.24	0.00934	-2.73616
22349	1460325_at	2810017D21Rik	RIKEN cDNA 2810017D21 gene	-0.634	9.684	-3.24	0.00935	-2.7372
15037	1437288_at	1110001C20Rik	RIKEN cDNA 1110001C20 gene	-1.25	10.754	-3.24	0.00935	-2.73784
13638	1433658_x_at	Pcbp4	poly(rC) binding protein 4	-0.537	8.237	-3.24	0.00935	-2.738
19475	1451412_a_at	0610009H04Rik	RIKEN cDNA 0610009H04 gene	0.524	11.331	3.24	0.00937	-2.7398
15921	1439476_at	Dsg2	desmoglein 2	-1.45	8.428	-3.24	0.00937	-2.74
3823	1419492_s_at	Defb1	defensin beta 1	0.433	10.726	3.24	0.00938	-2.74122
19131	1451068_s_at	Rps25	ribosomal protein S25	0.312	13.677	3.24	0.00939	-2.74185
863	1416532_at	AI481500	expressed sequence AI481500	-1.02	8.614	-3.23	0.00942	-2.74493
20530	1452467_at	Mmab	methylmalonic aciduria (cobalamin deficiency) type B homolog (human)	1.56	5.443	3.23	0.00944	-2.74688
12281	1428086_at	Dnm1l	dynamin 1-like	-0.537	10.431	-3.23	0.00944	-2.7474
22514	1460633_at	Prp19	PRP19/PSO4 homolog (S. cerevisiae)	-2.48	6.8	-3.23	0.00945	-2.74861
13253	1431753_x_at	2900073H19Rik	RIKEN cDNA 2900073H19 gene	0.666	8.493	3.23	0.00946	-2.7491
15744	1438999_a_at	Nfat5	nuclear factor of activated T-cells 5	-1.25	10.321	-3.23	0.00946	-2.74915
12636	1428907_at	2600011C06Rik	RIKEN cDNA 2600011C06 gene	-1.12	8.704	-3.23	0.00946	-2.7495
19810	1451747_a_at	Apg12l	autophagy 12-like (S. cerevisiae)	0.642	9.528	3.23	0.00947	-2.7499
5067	1420872_at	Gucy1b3	guanylate cyclase 1, soluble, beta 3	-1.15	5.093	-3.23	0.00947	-2.74999
11338	1427143_at	Jarid1b	jumonji, AT rich interactive domain 1B (Rbp2 like)	-1.26	8.524	-3.23	0.00947	-2.75041
5752	1421557_x_at	Txn2	thioredoxin 2	0.45	10.299	3.23	0.00949	-2.75236
856	1416525_at	Spop	speckle-type POZ protein	1.65	10.251	3.23	0.0095	-2.75296
12650	1428982_at	D530031C13Rik	RIKEN cDNA D530031C13 gene	-0.719	10.365	-3.23	0.00953	-2.75677
20968	1453474_at	1300007F04Rik	RIKEN cDNA 1300007F04 gene	-1.2	3.235	-3.23	0.00954	-2.75743
877	1416546_a_at	Rpl6	ribosomal protein L6	0.386	14.264	3.22	0.00956	-2.75999
14085	1434690_at	AI181996	expressed sequence AI181996	-0.584	8.88	-3.22	0.00956	-2.76004
12464	1428406_s_at	Hcfc1r1	host cell factor C1 regulator 1 (XPO1-dependent)	0.626	10.418	3.22	0.00957	-2.76094
8885	1424690_at	5930434B04Rik	RIKEN cDNA 5930434B04 gene	0.476	7.245	3.22	0.00957	-2.76111
6592	1422397_a_at	Il15ra	interleukin 15 receptor, alpha chain	1.18	4.939	3.22	0.00958	-2.76151
18026	1449963_at	2310040M23Rik	RIKEN cDNA 2310040M23 gene	-0.857	11.587	-3.22	0.00959	-2.76263
10954	1426759_at	Map4k3	mitogen-activated protein kinase kinase kinase kinase 3	-0.487	10.656	-3.22	0.00965	-2.76858
17207	1449095_at	Vps54	vacuolar protein sorting 54 (yeast)	-0.957	10.211	-3.22	0.00967	-2.77062
8284	1424089_a_at	Tcf4	transcription factor 4	-1.04	9.766	-3.22	0.0097	-2.77368
14024	1434552_at	2610312E17Rik	RIKEN cDNA 2610312E17 gene	-1.34	6.405	-3.22	0.0097	-2.77406
3760	1419429_at	Cntfr	ciliary neurotrophic factor receptor	-0.607	2.738	-3.22	0.0097	-2.77418
14146	1434846_at	1700065A05Rik	RIKEN cDNA 1700065A05 gene	-0.784	9.443	-3.21	0.00973	-2.77656
20949	1453367_a_at	6330583M11Rik	RIKEN cDNA 6330583M11 gene	1.22	10.212	3.21	0.00974	-2.7779
12913	1430289_a_at	2610312E17Rik	RIKEN cDNA 2610312E17 gene	2.8	5.88	3.21	0.00975	-2.7788
20328	1452265_at	Clasp1	CLIP associating protein 1	-0.977	11.063	-3.21	0.00977	-2.78071
20127	1452064_at	Crsp3	cofactor required for Sp1 transcriptional activation, subunit 3	-0.885	6.809	-3.21	0.00977	-2.78086
8180	1423985_at	Gng5	guanine nucleotide binding protein (G protein), gamma 5 subunit	0.311	13.286	3.21	0.0098	-2.78379
1544	1417213_a_at	Rbm6	RNA binding motif protein 6	5.05	7.161	3.21	0.0098	-2.78407
3858	1419527_at	Comp	cartilage oligomeric matrix protein	-0.755	12.884	-3.21	0.00981	-2.7855
5524	1421329_a_at	Smyd1	SET and MYND domain containing 1	2.6	5.717	3.21	0.00982	-2.78557
10212	1426017_a_at	0610011L14Rik	RIKEN cDNA 0610011L14 gene	-0.454	7.46	-3.21	0.00982	-2.78559
10679	1426484_at	Ubxd2	UBX domain containing 2	-0.594	7.341	-3.21	0.00982	-2.78566
12026	1427831_s_at	Zfp260	zinc finger protein 260	3.58	6.31	3.21	0.00982	-2.7861
3274	1418943_at	B230120H23Rik	RIKEN cDNA B230120H23 gene	-0.547	8.955	-3.21	0.00986	-2.78992
22566	1460685_at	Timm17b	translocator of inner mitochondrial membrane 17b	0.807	8.414	3.2	0.00987	-2.79113
15531	1438510_a_at	Hars	histidyl-tRNA synthetase	-0.8	11.954	-3.2	0.00989	-2.79268
22145	1459902_at	2700007P21Rik	RIKEN cDNA 2700007P21 gene	0.759	6.812	3.2	0.00989	-2.79295
15297	1437901_a_at	Vps41	vacuolar protein sorting 41 (yeast)	6.02	7.57	3.2	0.00992	-2.79592
12465	1428421_a_at	2700085E05Rik	RIKEN cDNA 2700085E05 gene	0.432	10.403	3.2	0.00992	-2.79597
7830	1423635_at	Bmp2	bone morphogenetic protein 2	-0.989	6.907	-3.2	0.00992	-2.7963
4947	1420752_at	Dtx3	deltex 3 homolog (Drosophila)	-0.672	7.977	-3.2	0.00993	-2.79732
16399	1448287_at	Rpo1-3	RNA polymerase 1-3	0.565	12.27	3.2	0.00993	-2.79749
11492	1427297_at	Mrpl9	mitochondrial ribosomal protein L9	0.566	10.002	3.2	0.00999	-2.80279
9123	1424928_at	2210018M11Rik	RIKEN cDNA 2210018M11 gene	-1.09	6.837	-3.2	0.01	-2.80667
18737	1450674_at	Cdk5	cyclin-dependent kinase 5	0.564	8.196	3.2	0.01	-2.80684
89	1415758_at	2010313D22Rik	RIKEN cDNA 2010313D22 gene	-1.19	8.915	-3.19	0.0101	-2.80911
1525	1417194_at	Sod2	superoxide dismutase 2, mitochondrial	0.736	4.536	3.19	0.0101	-2.81162
9771	1425576_at	Ahcyl1	S-adenosylhomocysteine hydrolase-like 1	5.01	7.605	3.19	0.0101	-2.81252
4826	1420631_a_at	Blcap	bladder cancer associated protein homolog (human)	-0.957	9.53	-3.19	0.0101	-2.81526
21716	1455940_x_at	Wdr6	WD repeat domain 6	-1.1	8.235	-3.19	0.0101	-2.81643
21727	1455959_s_at	Gclc	glutamate-cysteine ligase, catalytic subunit	-0.477	7.954	-3.19	0.0102	-2.81869
22583	1460702_at	1810015M01Rik	RIKEN cDNA 1810015M01 gene	0.417	9.426	3.19	0.0102	-2.81885
15840	1439360_x_at	D15Ertd785e	DNA segment, Chr 15, ERATO Doi 785, expressed	0.496	9.144	3.19	0.0102	-2.81939
10443	1426248_at	Farp1	FERM, RhoGEF (Arhgef) and pleckstrin domain protein 1 (chondrocyte-derived)	-0.611	11.098	-3.19	0.0102	-2.82101
4013	1419682_a_at	Trp53rk	TP53 regulating kinase	1.42	6.456	3.19	0.0102	-2.82242
10210	1426015_s_at	Asph	aspartate-beta-hydroxylase	-0.826	8.136	-3.19	0.0102	-2.82318
13984	1434479_at	Col5a1	procollagen, type V, alpha 1	-1.35	9.526	-3.18	0.0102	-2.825
21270	1454754_a_at	Aamp	angio-associated migratory protein	0.708	11.713	3.18	0.0102	-2.82554
21536	1455477_s_at	Map17	membrane-associated protein 17	0.703	11.763	3.18	0.0102	-2.82588
7618	1423423_at	Grp58	glucose regulated protein	-0.863	12.921	-3.18	0.0102	-2.82632
9221	1425026_at	2010005O13Rik	RIKEN cDNA 2010005O13 gene	0.985	9.285	3.18	0.0103	-2.83016
15558	1438602_s_at	Masp1	mannan-binding lectin serine protease 1	-2.88	3.259	-3.18	0.0103	-2.83211
12388	1428258_at	2010107E04Rik	RIKEN cDNA 2010107E04 gene	0.622	11.397	3.18	0.0103	-2.83531
11072	1426877_a_at	2610016F04Rik	RIKEN cDNA 2610016F04 gene	-0.622	11.332	-3.18	0.0103	-2.83539
13910	1434311_at	Cnot6l	CCR4-NOT transcription complex, subunit 6-like	-1.12	8.571	-3.18	0.0103	-2.83705
19147	1451084_at	Etfdh	electron transferring flavoprotein, dehydrogenase	-0.517	9.857	-3.18	0.0104	-2.83865
13656	1433684_at	na	similar to hypothetical protein FLJ11749	0.416	9.732	3.18	0.0104	-2.83889
6212	1422017_s_at	NA	NA	5.69	6.921	3.18	0.0104	-2.84018
22328	1460304_a_at	Ubtf	upstream binding transcription factor, RNA polymerase I	3.14	6.206	3.17	0.0104	-2.84354
6506	1422311_a_at	Polr2a	polymerase (RNA) II (DNA directed) polypeptide A	-1.37	4.33	-3.17	0.0104	-2.84371
17020	1448908_at	Ppap2b	phosphatidic acid phosphatase type 2B	-1.2	10.656	-3.17	0.0104	-2.84408
12422	1428320_at	Jmjd1b	jumonji domain containing 1B	-0.739	8.153	-3.17	0.0104	-2.84424
3050	1418719_at	2410004L22Rik	RIKEN cDNA 2410004L22 gene	0.634	6.164	3.17	0.0104	-2.84522
16680	1448568_a_at	Slc20a1	solute carrier family 20, member 1	-0.958	9.749	-3.17	0.0104	-2.8467
7941	1423746_at	Txndc5	thioredoxin domain containing 5	1.05	9.33	3.17	0.0104	-2.84679
2311	1417980_a_at	Insig2	insulin induced gene 2	-0.784	9.933	-3.17	0.0105	-2.84796
21287	1454793_x_at	Ddx5	DEAD (Asp-Glu-Ala-Asp) box polypeptide 5	-1.47	10.8	-3.17	0.0105	-2.84993
13008	1430820_a_at	Bbx	bobby sox homolog (Drosophila)	-2.93	5.16	-3.17	0.0105	-2.85122
1035	1416704_at	Mapk14	mitogen activated protein kinase 14	4.44	7.791	3.17	0.0105	-2.852
3171	1418840_at	Pdcd4	programmed cell death 4	-0.408	12.234	-3.17	0.0105	-2.85253
8511	1424316_at	Slc25a19	solute carrier family 25 (mitochondrial deoxynucleotide carrier), member 19	0.593	5.372	3.17	0.0105	-2.85253
15773	1439075_at	Polr3f	polymerase (RNA) III (DNA directed) polypeptide F	-0.842	7.88	-3.17	0.0105	-2.85496
8058	1423863_at	Abcf2	ATP-binding cassette, sub-family F (GCN20), member 2	0.501	9.363	3.17	0.0105	-2.85522
7058	1422863_s_at	na	LOC433659	2.09	6.789	3.17	0.0105	-2.85629
9223	1425028_a_at	Tpm2	tropomyosin 2, beta	-0.587	12.208	-3.17	0.0105	-2.8565
5502	1421307_at	Car13	carbonic anhydrase 13	0.871	10.909	3.16	0.0106	-2.8568
7143	1422948_s_at	Hist4	histone 4 protein	1.45	7.812	3.16	0.0106	-2.85887
2417	1418086_at	Ppp1r14a	protein phosphatase 1, regulatory (inhibitor) subunit 14A	1.07	5.313	3.16	0.0106	-2.85912
3840	1419509_a_at	Nagk	N-acetylglucosamine kinase	0.721	9.969	3.16	0.0106	-2.86144
22173	1459985_at	2700038L12Rik	RIKEN cDNA 2700038L12 gene	0.443	11.988	3.16	0.0106	-2.86256
21986	1456573_x_at	Nnt	nicotinamide nucleotide transhydrogenase	-1.34	6.38	-3.16	0.0106	-2.86343
11021	1426826_at	Rbm16	RNA binding motif protein 16	-0.839	9.216	-3.16	0.0106	-2.8643
16677	1448565_at	Ppp1r11	protein phosphatase 1, regulatory (inhibitor) subunit 11	0.765	9.56	3.16	0.0106	-2.86481
8916	1424721_at	Mfap3	microfibrillar-associated protein 3	-0.989	8.49	-3.16	0.0106	-2.86504
18083	1450020_at	Cx3cr1	chemokine (C-X3-C) receptor 1	-1.66	4.935	-3.16	0.0107	-2.8689
10526	1426331_a_at	Frmd4b	FERM domain containing 4B	4.38	6.11	3.16	0.0107	-2.86905
21617	1455734_at	Trnt1	tRNA nucleotidyl transferase, CCA-adding, 1	-0.543	6.349	-3.16	0.0107	-2.86949
21569	1455578_x_at	Rpl41	ribosomal protein L41	0.523	14.023	3.15	0.0107	-2.8751
15203	1437683_x_at	4930412F15Rik	RIKEN cDNA 4930412F15 gene	0.756	11.895	3.15	0.0108	-2.87568
15415	1438183_x_at	Sdh1	sorbitol dehydrogenase 1	-0.533	2.051	-3.15	0.0108	-2.87656
191	1415860_at	Kpna2	karyopherin (importin) alpha 2	-0.779	11.444	-3.15	0.0108	-2.87681
715	1416384_a_at	Cope	coatomer protein complex, subunit epsilon	0.554	11.88	3.15	0.0108	-2.87689
9468	1425273_s_at	Emp2	epithelial membrane protein 2	6.92	8.816	3.15	0.0108	-2.87768
9248	1425053_at	2610034N03Rik	RIKEN cDNA 2610034N03 gene	1.23	9.971	3.15	0.0108	-2.87876
873	1416542_at	Phf1	PHD finger protein 1	-0.541	3.734	-3.15	0.0108	-2.87991
8016	1423821_at	8430437G11Rik	RIKEN cDNA 8430437G11 gene	-1.85	6.568	-3.15	0.0108	-2.88033
10648	1426453_at	Pitrm1	pitrilysin metalloprotease 1	-0.614	9.344	-3.15	0.0108	-2.88069
10979	1426784_at	Trim47	tripartite motif protein 47	-0.49	8.974	-3.15	0.0108	-2.88184
10528	1426333_a_at	Ikbkb	inhibitor of kappaB kinase beta	3.2	6.448	3.15	0.0109	-2.88576
13684	1433750_at	Slc31a1	solute carrier family 31, member 1	-0.862	9.249	-3.15	0.0109	-2.88622
9983	1425788_a_at	D4Ertd765e	DNA segment, Chr 4, ERATO Doi 765, expressed	0.826	5.138	3.15	0.0109	-2.8864
864	1416533_at	Egln2	EGL nine homolog 2 (C. elegans)	0.543	11.202	3.15	0.0109	-2.88694
22319	1460295_s_at	Il6st	interleukin 6 signal transducer	5.7	7.27	3.15	0.0109	-2.8875
132	1415801_at	Gja1	gap junction membrane channel protein alpha 1	7.77	8.935	3.15	0.0109	-2.88895
12443	1428361_x_at	Hba-a1	hemoglobin alpha, adult chain 1	0.739	13.739	3.14	0.0109	-2.88963
10132	1425937_a_at	Clp1	cardiac lineage protein 1	-0.685	10.378	-3.14	0.0109	-2.89031
2080	1417749_a_at	Tjp1	tight junction protein 1	-0.798	11.072	-3.14	0.0109	-2.89151
9337	1425142_a_at	Hnrpd	heterogeneous nuclear ribonucleoprotein D	-0.622	10.989	-3.14	0.0109	-2.89252
16956	1448844_at	1810044O22Rik	RIKEN cDNA 1810044O22 gene	1.03	8.775	3.14	0.0109	-2.89266
462	1416131_s_at	C920006C10Rik	RIKEN cDNA C920006C10 gene	-1.43	8.372	-3.14	0.011	-2.8944
14574	1436027_at	Osbpl11	oxysterol binding protein-like 11	-1.16	8.853	-3.14	0.011	-2.89507
8201	1424006_at	2310044P18Rik	RIKEN cDNA 2310044P18 gene	0.435	8.565	3.14	0.011	-2.89548
18167	1450104_at	Adam10	a disintegrin and metalloprotease domain 10	2.77	5.843	3.14	0.011	-2.89563
14667	1436363_a_at	Nfix	nuclear factor I/X	-1.09	12.351	-3.14	0.011	-2.89608
7850	1423655_a_at	1500010J02Rik	RIKEN cDNA 1500010J02 gene	-0.719	6.634	-3.14	0.011	-2.89653
14014	1434540_a_at	Clta	clathrin, light polypeptide (Lca)	0.599	11.47	3.14	0.011	-2.89793
6258	1422063_a_at	Pex5	peroxisome biogenesis factor 5	4.62	5.155	3.14	0.011	-2.90021
6776	1422581_at	Pias1	protein inhibitor of activated STAT 1	-0.366	9.098	-3.14	0.011	-2.90037
20950	1453369_a_at	Fundc1	FUN14 domain containing 1	0.625	9.964	3.14	0.011	-2.90166
13911	1434312_at	AI788669	expressed sequence AI788669	-0.773	10.932	-3.14	0.0111	-2.90259
21548	1455504_a_at	Mkrn1	makorin, ring finger protein, 1	0.964	10.051	3.14	0.0111	-2.90352
22068	1456748_a_at	Nipsnap1	4-nitrophenylphosphatase domain and non-neuronal SNAP25-like protein homolog 1 (C. elegans)	-1.31	4.525	-3.14	0.0111	-2.90432
19906	1451843_a_at	Ggta1	glycoprotein galactosyltransferase alpha 1, 3	4.58	6.319	3.14	0.0111	-2.90442
4124	1419803_s_at	2700094L05Rik	RIKEN cDNA 2700094L05 gene	0.512	11.898	3.14	0.0111	-2.90459
1333	1417002_at	0610012G03Rik	RIKEN cDNA 0610012G03 gene	0.539	10.495	3.14	0.0111	-2.90549
4971	1420776_a_at	Auh	AU RNA binding protein/enoyl-coenzyme A hydratase	0.598	9.49	3.14	0.0111	-2.90556
9356	1425161_a_at	5730502D15Rik	RIKEN cDNA 5730502D15 gene	2.86	8.014	3.13	0.0111	-2.90661
5447	1421252_a_at	Mef2a	myocyte enhancer factor 2A	-0.984	8.819	-3.13	0.0111	-2.91035
952	1416621_at	Llglh	lethal giant larvae homolog	-0.552	9.673	-3.13	0.0112	-2.91269
22585	1460704_at	Rfng	radical fringe gene homolog (Drosophila)	-0.382	7.971	-3.13	0.0112	-2.91333
816	1416485_at	Timm23	translocase of inner mitochondrial membrane 23 homolog (yeast)	0.33	13.177	3.13	0.0112	-2.9149
18107	1450044_at	Fzd7	frizzled homolog 7 (Drosophila)	-1.32	8.465	-3.13	0.0112	-2.91491
3042	1418711_at	Pdgfa	platelet derived growth factor, alpha	-1.17	6.77	-3.13	0.0112	-2.91738
4307	1420028_s_at	Mcm3	minichromosome maintenance deficient 3 (S. cerevisiae)	-0.557	9.653	-3.13	0.0112	-2.91751
15918	1439464_s_at	Invs	inversin	-1	9.745	-3.13	0.0112	-2.91756
1204	1416873_a_at	Cdk2	cyclin-dependent kinase 2	-0.998	7.895	-3.13	0.0112	-2.91762
14094	1434704_at	AU021755	expressed sequence AU021755	-0.846	11.227	-3.13	0.0112	-2.91816
7085	1422890_at	Pcdh18	protocadherin 18	-0.775	3.536	-3.13	0.0112	-2.91827
15051	1437324_x_at	Fmod	fibromodulin	-1.03	10.653	-3.13	0.0112	-2.91828
16075	1446244_at	D6Bwg1452e	DNA segment, Chr 6, Brigham & Women's Genetics 1452 expressed	-0.855	2.788	-3.13	0.0113	-2.92116
15384	1438140_a_at	Zfp64	zinc finger protein 64	2.6	4.287	3.13	0.0113	-2.92192
5033	1420838_at	Ntrk2	neurotrophic tyrosine kinase, receptor, type 2	0.516	8.543	3.12	0.0113	-2.92347
2458	1418127_a_at	Pdcd8	programmed cell death 8	-0.8	9.571	-3.12	0.0113	-2.92359
13902	1434287_at	Agpat5	1-acylglycerol-3-phosphate O-acyltransferase 5 (lysophosphatidic acid acyltransferase, epsilon)	0.712	9.307	3.12	0.0113	-2.92588
2181	1417850_at	Rb1	retinoblastoma 1	-0.756	10.248	-3.12	0.0113	-2.92762
979	1416648_at	Dnchc1	dynein, cytoplasmic, heavy chain 1	-0.882	10.991	-3.12	0.0113	-2.92778
535	1416204_at	Gpd1	glycerol-3-phosphate dehydrogenase 1 (soluble)	3.45	6.49	3.12	0.0113	-2.92828
20119	1452056_s_at	Ppp3ca	protein phosphatase 3, catalytic subunit, alpha isoform	-0.528	10.045	-3.12	0.0113	-2.92869
3236	1418905_at	Nubp1	nucleotide binding protein 1	0.822	9.444	3.12	0.0114	-2.92928
152	1415821_at	Sdfr1	stromal cell derived factor receptor 1	-0.482	11.91	-3.12	0.0114	-2.92971
7493	1423298_at	Add3	adducin 3 (gamma)	-0.699	10.588	-3.12	0.0114	-2.93064
10124	1425929_a_at	Rnf14	ring finger protein 14	1.63	9.247	3.12	0.0114	-2.93122
719	1416388_at	Pip5k2c	phosphatidylinositol-4-phosphate 5-kinase, type II, gamma	3.96	5.35	3.12	0.0114	-2.93339
13057	1431033_x_at	NA	NA	-1.76	8.836	-3.12	0.0114	-2.93362
475	1416144_a_at	Dhx15	DEAH (Asp-Glu-Ala-His) box polypeptide 15	-0.931	10.998	-3.12	0.0114	-2.93398
16762	1448650_a_at	Pole	polymerase (DNA directed), epsilon	-1.04	6.491	-3.12	0.0114	-2.93452
21522	1455434_a_at	Ktn1	kinectin 1	-0.797	9.836	-3.12	0.0114	-2.93509
19934	1451871_a_at	Ghr	growth hormone receptor	3.45	4.38	3.12	0.0114	-2.9359
18339	1450276_a_at	Scin	scinderin	-0.789	9.022	-3.12	0.0114	-2.93599
281	1415950_a_at	Pbp	phosphatidylethanolamine binding protein	0.31	12.719	3.12	0.0115	-2.93745
5082	1420887_a_at	Bcl2l1	Bcl2-like 1	3.41	7.186	3.12	0.0115	-2.93751
1054	1416723_at	Tcf4	transcription factor 4	-0.677	9.626	-3.12	0.0115	-2.93778
15186	1437642_at	Hrbl	HIV-1 Rev binding protein-like	-0.821	5.622	-3.12	0.0115	-2.93832
14105	1434744_at	BC023823	cDNA sequence BC023823	0.4	10.271	3.11	0.0115	-2.93951
12579	1428753_a_at	Dgcr6	DiGeorge syndrome critical region gene 6	1.53	9.404	3.11	0.0115	-2.94086
3367	1419036_at	NA	NA	0.639	9.619	3.11	0.0115	-2.94117
8770	1424575_at	Rabl5	RAB, member of RAS oncogene family-like 5	0.857	7.836	3.11	0.0115	-2.942
5174	1420979_at	Pak1	p21 (CDKN1A)-activated kinase 1	0.669	7.211	3.11	0.0115	-2.94259
10878	1426683_at	A230103N10Rik	RIKEN cDNA A230103N10 gene	0.472	10.303	3.11	0.0115	-2.94284
7360	1423165_a_at	Mta2	metastasis-associated gene family, member 2	-0.645	8.615	-3.11	0.0115	-2.94371
4203	1419909_at	9630025B04Rik	RIKEN cDNA 9630025B04 gene	-0.691	1.704	-3.11	0.0115	-2.94377
21808	1456107_x_at	Snrp116	U5 small nuclear ribonucleoprotein	-0.618	9.945	-3.11	0.0116	-2.94633
12753	1429382_at	Nr1i3	nuclear receptor subfamily 1, group I, member 3	0.928	7.39	3.11	0.0116	-2.94636
21214	1454636_at	Cbx5	chromobox homolog 5 (Drosophila HP1a)	-0.805	9.205	-3.11	0.0116	-2.94644
11217	1427022_at	Ddx42	DEAD (Asp-Glu-Ala-Asp) box polypeptide 42	-0.826	7.864	-3.11	0.0116	-2.9472
5045	1420850_at	Crnkl1	Crn, crooked neck-like 1 (Drosophila)	-0.629	9.265	-3.11	0.0116	-2.94808
15010	1437216_at	A430106J12Rik	RIKEN cDNA A430106J12 gene	-2.26	4.904	-3.11	0.0116	-2.94843
15841	1439364_a_at	Mmp2	matrix metalloproteinase 2	-1.09	12.556	-3.11	0.0116	-2.9487
17379	1449267_at	3110023E09Rik	RIKEN cDNA 3110023E09 gene	1.71	7.567	3.11	0.0116	-2.94916
1011	1416680_at	Ube3a	ubiquitin protein ligase E3A	-1.08	10.718	-3.11	0.0116	-2.94958
6941	1422746_s_at	D10Mgi11	DNA Segment, Chr 10, Mouse Genome Informatics 11	4.42	9.205	3.1	0.0117	-2.95653
1194	1416863_at	Abhd8	abhydrolase domain containing 8	0.764	6.564	3.1	0.0117	-2.95672
14923	1437008_x_at	1110006I15Rik	RIKEN cDNA 1110006I15 gene	-0.724	12.113	-3.1	0.0117	-2.95928
11659	1427464_s_at	Hspa5	heat shock 70kD protein 5 (glucose-regulated protein)	-0.889	12.474	-3.1	0.0117	-2.96016
22465	1460460_a_at	Gorasp2	golgi reassembly stacking protein 2	2.08	9.734	3.1	0.0117	-2.96087
3160	1418829_a_at	Eno2	enolase 2, gamma neuronal	-1.28	3.069	-3.1	0.0117	-2.96111
9660	1425465_a_at	Senp2	SUMO/sentrin specific protease 2	1.13	8.315	3.1	0.0118	-2.96359
18442	1450379_at	Msn	moesin	3.7	9.363	3.1	0.0118	-2.96374
12981	1430668_a_at	Ankra2	ankyrin repeat, family A (RFXANK-like), 2	1.1	8.061	3.1	0.0118	-2.96445
10686	1426491_at	Herc2	hect (homologous to the E6-AP (UBE3A) carboxyl terminus) domain and RCC1 (CHC1)-like domain (RLD) 2	-0.824	9.275	-3.1	0.0118	-2.96591
8065	1423870_at	2610208M17Rik	RIKEN cDNA 2610208M17 gene	0.466	10.15	3.1	0.0118	-2.96756
7848	1423653_at	Atp1a1	ATPase, Na+/K+ transporting, alpha 1 polypeptide	-1.11	11.743	-3.09	0.0119	-2.97182
18841	1450778_a_at	Phax	phosphorylated adaptor for RNA export	0.452	10.01	3.09	0.0119	-2.97449
17318	1449206_at	Mg29	mitsugumin 29	-0.828	3.798	-3.09	0.0119	-2.97484
4133	1419814_s_at	S100a1	S100 calcium binding protein A1	0.696	11.326	3.09	0.0119	-2.97556
7796	1423601_s_at	Tcof1	Treacher Collins Franceschetti syndrome 1, homolog	-0.661	5.904	-3.09	0.0119	-2.97677
4079	1419748_at	Abcd2	ATP-binding cassette, sub-family D (ALD), member 2	4.75	5.266	3.09	0.0119	-2.97742
14090	1434697_at	1110001P04Rik	RIKEN cDNA 1110001P04 gene	-0.657	11.307	-3.09	0.0119	-2.97777
12774	1429514_at	NA	NA	-0.678	12.366	-3.09	0.0119	-2.97923
10823	1426628_at	Tmem34	transmembrane protein 34	-0.771	9.056	-3.09	0.012	-2.98071
7245	1423050_s_at	Hnrpu	heterogeneous nuclear ribonucleoprotein U	-0.499	11.501	-3.09	0.012	-2.98199
546	1416215_at	Gosr1	golgi SNAP receptor complex member 1	-0.918	6.619	-3.09	0.012	-2.98214
12415	1428311_at	2810012H18Rik	RIKEN cDNA 2810012H18 gene	-0.6	10.648	-3.09	0.012	-2.98224
20643	1452580_a_at	Mrpl21	mitochondrial ribosomal protein L21	0.439	9.133	3.09	0.012	-2.98285
11216	1427021_s_at	Eif3s5	eukaryotic translation initiation factor 3, subunit 5 (epsilon)	0.407	13.772	3.09	0.012	-2.98304
288	1415957_a_at	Nnp1	novel nuclear protein 1	4.29	9.179	3.09	0.012	-2.98353
10865	1426670_at	Agrn	agrin	-0.718	9.134	-3.09	0.012	-2.98419
20493	1452430_s_at	Sfrs1	splicing factor, arginine/serine-rich 1 (ASF/SF2)	3.69	10.125	3.09	0.012	-2.98537
2059	1417728_at	Mbd3	methyl-CpG binding domain protein 3	0.723	9.108	3.09	0.012	-2.98596
12439	1428357_at	2610019F03Rik	RIKEN cDNA 2610019F03 gene	-1.68	3.817	-3.09	0.0121	-2.98801
6837	1422642_at	Cdc42ep3	CDC42 effector protein (Rho GTPase binding) 3	-0.425	7.563	-3.08	0.0121	-2.98818
11759	1427564_at	Diap2	diaphanous homolog 2 (Drosophila)	-2.23	4.386	-3.08	0.0121	-2.99162
20942	1453321_at	Fndc1	fibronectin type III domain containing 1	-0.766	9.714	-3.08	0.0121	-2.99256
800	1416469_at	NA	NA	-0.503	11.627	-3.08	0.0121	-2.99441
6274	1422079_at	Prkch	protein kinase C, eta	2.42	9.611	3.08	0.0122	-2.99624
16446	1448334_a_at	Ccni	cyclin I	-0.801	10.928	-3.08	0.0122	-2.99643
12958	1430526_a_at	Smarca2	SWI/SNF related, matrix associated, actin dependent regulator of chromatin, subfamily a, member 2	-1.01	8.776	-3.08	0.0122	-2.99706
1629	1417298_at	Ebpl	emopamil binding protein-like	0.667	9.884	3.08	0.0122	-2.99777
328	1415997_at	Txnip	thioredoxin interacting protein	5.73	10.626	3.08	0.0122	-2.99814
16658	1448546_at	Rassf3	Ras association (RalGDS/AF-6) domain family 3	-0.971	4.155	-3.08	0.0122	-3.00006
10542	1426347_at	2010321M09Rik	RIKEN cDNA 2010321M09 gene	-0.967	7.87	-3.08	0.0122	-3.00225
1130	1416799_at	Trpm7	transient receptor potential cation channel, subfamily M, member 7	-0.791	9.432	-3.08	0.0122	-3.00287
12681	1429108_at	3222402P14Rik	RIKEN cDNA 3222402P14 gene	-1.54	6.492	-3.07	0.0123	-3.00763
131	1415800_at	Gja1	gap junction membrane channel protein alpha 1	-0.683	12.487	-3.07	0.0123	-3.00778
8627	1424432_at	Ubtd1	ubiquitin domain containing 1	0.681	9.424	3.07	0.0123	-3.0083
15923	1439482_at	F830021D11Rik	RIKEN cDNA F830021D11 gene	-0.844	8.067	-3.07	0.0123	-3.00985
7237	1423042_at	Ddx3x	DEAD/H (Asp-Glu-Ala-Asp/His) box polypeptide 3, X-linked	-0.565	13.075	-3.07	0.0123	-3.01056
15003	1437198_at	Lig3	ligase III, DNA, ATP-dependent	-0.813	8.642	-3.07	0.0124	-3.01427
15580	1438634_x_at	Lasp1	LIM and SH3 protein 1	-1.96	9.571	-3.07	0.0124	-3.01504
5050	1420855_at	Eln	elastin	-1.09	10.219	-3.07	0.0124	-3.01528
15707	1438941_x_at	Ampd2	adenosine monophosphate deaminase 2 (isoform L)	-1.05	9.406	-3.07	0.0124	-3.016
4097	1419766_at	Snf1lk	SNF1-like kinase	-1.96	4.25	-3.07	0.0124	-3.01619
11046	1426851_a_at	Nov	nephroblastoma overexpressed gene	-1.39	10.32	-3.07	0.0124	-3.01685
21774	1456040_at	Sf3b2	splicing factor 3b, subunit 2	2.32	9.977	3.07	0.0124	-3.01762
21736	1455978_a_at	Matn2	matrilin 2	-1.27	6.499	-3.07	0.0124	-3.01765
11182	1426987_at	5430417L22Rik	RIKEN cDNA 5430417L22 gene	-0.649	9.602	-3.07	0.0124	-3.0177
13531	1433471_at	AI465550	expressed sequence AI465550	-0.778	8.578	-3.07	0.0124	-3.01777
10406	1426211_at	BC021367	cDNA sequence BC021367	0.66	7.75	3.07	0.0124	-3.01786
9906	1425711_a_at	Akt1	thymoma viral proto-oncogene 1	3.1	8.81	3.07	0.0124	-3.01919
12380	1428244_at	3110040D16Rik	RIKEN cDNA 3110040D16 gene	-0.777	10.878	-3.07	0.0124	-3.0196
10492	1426297_at	Tcfe2a	transcription factor E2a	-0.534	8.054	-3.06	0.0125	-3.0221
8592	1424397_at	Dhx36	DEAH (Asp-Glu-Ala-His) box polypeptide 36	-0.585	7.47	-3.06	0.0125	-3.02237
18158	1450095_a_at	Acyp1	acylphosphatase 1, erythrocyte (common) type	1.02	8.592	3.06	0.0125	-3.02246
13034	1430982_at	Sfrs1	splicing factor, arginine/serine-rich 1 (ASF/SF2)	-1	10.433	-3.06	0.0125	-3.02253
10851	1426656_at	4930504E06Rik	RIKEN cDNA 4930504E06 gene	-0.533	9.468	-3.06	0.0125	-3.02265
1946	1417615_a_at	Rpl11	ribosomal protein L11	0.349	14.296	3.06	0.0125	-3.02603
7488	1423293_at	Rpa1	replication protein A1	-0.582	10.603	-3.06	0.0125	-3.02604
2375	1418044_at	A630042L21Rik	RIKEN cDNA A630042L21 gene	-0.376	7.587	-3.06	0.0125	-3.02633
17461	1449349_at	Nudt1	nudix (nucleoside diphosphate linked moiety X)-type motif 1	0.909	8.65	3.06	0.0126	-3.02752
12429	1428331_at	2210016F16Rik	RIKEN cDNA 2210016F16 gene	0.638	10.606	3.06	0.0126	-3.02877
4819	1420624_a_at	Vamp8	vesicle-associated membrane protein 8	0.429	11.923	3.06	0.0126	-3.02896
16777	1448665_at	Dmd	dystrophin, muscular dystrophy	-1.86	6.107	-3.06	0.0126	-3.02976
3407	1419076_a_at	Brca2	breast cancer 2	-0.485	5.989	-3.06	0.0126	-3.02998
14673	1436382_at	Zbtb12	zinc finger and BTB domain containing 12	-0.908	2.418	-3.06	0.0126	-3.03082
2180	1417849_at	Gig1	glucocorticoid induced gene 1	-1.83	5.088	-3.06	0.0126	-3.03136
11605	1427410_at	4932411A06Rik	RIKEN cDNA 4932411A06 gene	1.51	5.586	3.06	0.0126	-3.03336
8762	1424567_at	6330415F13Rik	RIKEN cDNA 6330415F13 gene	1.21	6.433	3.06	0.0126	-3.03384
20203	1452140_at	2810442O16Rik	RIKEN cDNA 2810442O16 gene	4.5	7.641	3.06	0.0126	-3.03462
3970	1419639_at	Efnb2	ephrin B2	-1.04	9.927	-3.06	0.0127	-3.03566
12682	1429109_at	3222402P14Rik	RIKEN cDNA 3222402P14 gene	-1.59	7.84	-3.06	0.0127	-3.03598
8840	1424645_at	9930033H14Rik	RIKEN cDNA 9930033H14 gene	-1.26	8.553	-3.06	0.0127	-3.03679
5163	1420968_at	Btbd14b	BTB (POZ) domain containing 14B	2.66	6.82	3.05	0.0127	-3.04189
2942	1418611_at	Grca	gene rich cluster, A gene	0.593	1.963	3.05	0.0128	-3.0433
10442	1426247_at	Stk24	serine/threonine kinase 24 (STE20 homolog, yeast)	-0.476	11.544	-3.05	0.0128	-3.04387
7334	1423139_at	Wdr4	WD repeat domain 4	1.02	3.35	3.05	0.0128	-3.04541
11252	1427057_at	C630002B14Rik	RIKEN cDNA C630002B14 gene	-0.482	3.178	-3.05	0.0128	-3.04683
22608	1460728_s_at	Ing4	inhibitor of growth family, member 4	0.643	9.31	3.05	0.0129	-3.05104
15277	1437844_x_at	Cog1	component of oligomeric golgi complex 1	-0.451	8.362	-3.05	0.0129	-3.05189
18349	1450286_at	Npr3	natriuretic peptide receptor 3	1.04	4.12	3.05	0.0129	-3.052
5197	1421002_at	Angptl2	angiopoietin-like 2	3.87	8.412	3.05	0.0129	-3.05241
19242	1451179_a_at	Qk	quaking	-0.559	11.762	-3.04	0.0129	-3.05722
7122	1422927_at	2310016N21Rik	RIKEN cDNA 2310016N21 gene	-1.34	4.686	-3.04	0.0129	-3.05724
3286	1418955_at	Zfp93	zinc finger protein 93	1.09	5.724	3.04	0.013	-3.05871
5519	1421324_a_at	Akt2	thymoma viral proto-oncogene 2	2.92	8.424	3.04	0.013	-3.05968
1663	1417332_at	Rfx2	regulatory factor X, 2 (influences HLA class II expression)	-1.89	4.785	-3.04	0.013	-3.06221
20869	1453015_at	5830471E12Rik	RIKEN cDNA 5830471E12 gene	-0.792	10.421	-3.04	0.013	-3.06501
8161	1423966_at	Mic2l1	MIC2 (monoclonal Imperial Cancer Research Fund 2)-like 1	3.83	7.35	3.04	0.0131	-3.06669
1919	1417588_at	Galnt3	UDP-N-acetyl-alpha-D-galactosamine	-0.924	5.295	-3.04	0.0131	-3.067
4016	1419685_at	Rent1	regulator of nonsense transcripts 1	-1.22	4.326	-3.04	0.0131	-3.06974
20314	1452251_at	Mab21l1	mab-21-like 1 (C. elegans)	-1.46	4.672	-3.03	0.0131	-3.07047
10040	1425845_a_at	Shoc2	soc-2 (suppressor of clear) homolog (C. elegans)	3.81	6.028	3.03	0.0131	-3.07053
1306	1416975_at	Stam2	signal transducing adaptor molecule (SH3 domain and ITAM motif) 2	1.66	7.427	3.03	0.0132	-3.07455
15041	1437297_at	AW549269	expressed sequence AW549269	-0.845	8.98	-3.03	0.0132	-3.07476
20049	1451986_s_at	Lrrk1	leucine-rich repeat kinase 1	-0.679	5.556	-3.03	0.0132	-3.07551
1515	1417184_s_at	Hbb-b2	hemoglobin, beta adult minor chain	0.726	13.768	3.03	0.0132	-3.07709
10862	1426667_a_at	Unc84a	unc-84 homolog A (C. elegans)	4.61	8.284	3.03	0.0132	-3.07737
13441	1432426_a_at	2510010F15Rik	RIKEN cDNA 2510010F15 gene	0.885	9.827	3.03	0.0132	-3.0778
7953	1423758_at	E430034L04Rik	RIKEN cDNA E430034L04 gene	-0.708	10.3	-3.03	0.0132	-3.07835
7536	1423341_at	Cspg4	chondroitin sulfate proteoglycan 4	-1.64	7.283	-3.03	0.0132	-3.0785
14578	1436034_at	Rab1	RAB1, member RAS oncogene family	-0.848	7.08	-3.03	0.0132	-3.07928
16239	1448127_at	Rrm1	ribonucleotide reductase M1	4.24	8.402	3.03	0.0133	-3.08302
11416	1427221_at	Xtrp3s1	X transporter protein 3 similar 1 gene	-1.07	8.16	-3.03	0.0133	-3.08343
16157	1448021_at	NA	NA	-1.37	7.143	-3.03	0.0133	-3.08454
6035	1421840_at	Abca1	ATP-binding cassette, sub-family A (ABC1), member 1	-1.36	10.932	-3.03	0.0133	-3.08503
9237	1425042_s_at	4930563C04Rik	RIKEN cDNA 4930563C04 gene	-0.664	8.611	-3.03	0.0133	-3.08579
16250	1448138_at	Ppp2r4	protein phosphatase 2A, regulatory subunit B (PR 53)	0.711	10.364	3.02	0.0133	-3.08707
7655	1423460_at	Perq1	PERQ amino acid rich, with GYF domain 1	-0.777	7.227	-3.02	0.0134	-3.08822
7271	1423076_at	Snx9	sorting nexin 9	-0.368	10.17	-3.02	0.0134	-3.09106
287	1415956_a_at	Pctk1	PCTAIRE-motif protein kinase 1	1.51	9.241	3.02	0.0134	-3.09299
16417	1448305_at	Rab6	RAB6, member RAS oncogene family	-0.558	11.377	-3.02	0.0134	-3.09318
21486	1455310_at	Rbm16	RNA binding motif protein 16	-1.1	4.33	-3.02	0.0134	-3.09327
3534	1419203_at	Gtlf3a	gene trap locus F3a	0.776	4.656	3.02	0.0134	-3.09384
6013	1421818_at	Bcl6	B-cell leukemia/lymphoma 6	-0.487	9.872	-3.02	0.0134	-3.09427
14344	1435362_at	Foxj3	forkhead box J3	-0.639	10.373	-3.02	0.0134	-3.09439
7569	1423374_at	Ncoa6	nuclear receptor coactivator 6	-1.01	8.794	-3.02	0.0135	-3.09579
7733	1423538_at	Ntan1	N-terminal Asn amidase	0.398	10.48	3.02	0.0135	-3.09617
11106	1426911_at	Dsc2	desmocollin 2	-0.835	8.236	-3.02	0.0135	-3.09755
17230	1449118_at	Dbt	dihydrolipoamide branched chain transacylase E2	-1.42	8.35	-3.02	0.0135	-3.09775
16525	1448413_at	2410016O06Rik	RIKEN cDNA 2410016O06 gene	-0.58	8.517	-3.02	0.0135	-3.10023
12344	1428165_at	Vps24	vacuolar protein sorting 24 (yeast)	0.407	9.687	3.02	0.0135	-3.10134
15205	1437685_x_at	Fmod	fibromodulin	-1.06	12.084	-3.02	0.0135	-3.10181
21301	1454817_at	6230425C22Rik	RIKEN cDNA 6230425C22 gene	-0.965	9.36	-3.02	0.0135	-3.10251
17043	1448931_at	F2rl1	coagulation factor II (thrombin) receptor-like 1	-0.904	7.964	-3.01	0.0136	-3.10324
19864	1451801_at	Trdn	triadin	-0.994	3.226	-3.01	0.0136	-3.10479
10917	1426722_at	Slc38a2	solute carrier family 38, member 2	-0.542	12.081	-3.01	0.0136	-3.10622
7331	1423136_at	AU015741	expressed sequence AU015741	-1.19	6.635	-3.01	0.0136	-3.10654
3063	1418732_s_at	1500041N16Rik	RIKEN cDNA 1500041N16 gene	0.471	8.47	3.01	0.0136	-3.10685
6174	1421979_at	Phex	phosphate regulating gene with homologies to endopeptidases on the X chromosome (hypophosphatemia, vitamin D resistant rickets)	-2.33	6.787	-3.01	0.0136	-3.10698
13681	1433737_at	Uhmk1	U2AF homology motif (UHM) kinase 1	-0.68	9.278	-3.01	0.0136	-3.10726
14368	1435430_at	Tmem1	transmembrane protein 1	-0.411	10.863	-3.01	0.0136	-3.10765
608	1416277_a_at	Rplp1	ribosomal protein, large, P1	0.329	14.743	3.01	0.0136	-3.10769
18630	1450567_a_at	Col2a1	procollagen, type II, alpha 1	-1.74	5.564	-3.01	0.0137	-3.1111
1728	1417397_at	Slc9a1	solute carrier family 9 (sodium/hydrogen exchanger), member 1	-0.96	9.586	-3.01	0.0137	-3.11167
17557	1449445_x_at	Mfap1	microfibrillar-associated protein 1	-0.962	10.563	-3.01	0.0137	-3.11357
10959	1426764_at	Oaz2	ornithine decarboxylase antizyme 2	1.42	9.413	3.01	0.0137	-3.11481
20035	1451972_at	Glcci1	glucocorticoid induced transcript 1	-2.29	6.846	-3.01	0.0137	-3.11591
1397	1417066_at	Cabc1	chaperone, ABC1 activity of bc1 complex like (S. pombe)	-0.569	8.54	-3.01	0.0137	-3.11665
7090	1422895_at	Vamp4	vesicle-associated membrane protein 4	0.785	10.345	3.01	0.0138	-3.11714
9927	1425732_a_at	Mxi1	Max interacting protein 1	6.13	8.667	3.01	0.0138	-3.1182
7435	1423240_at	Src	Rous sarcoma oncogene	-0.639	6.938	-3.01	0.0138	-3.11916
21483	1455298_at	Idb4	inhibitor of DNA binding 4	-0.909	4.471	-3	0.0138	-3.11998
19271	1451208_at	Etf1	eukaryotic translation termination factor 1	0.486	11.487	3	0.0138	-3.12024
15626	1438736_at	6330441O12Rik	RIKEN cDNA 6330441O12 gene	-1.63	6.541	-3	0.0138	-3.12043
946	1416615_at	Clpp	caseinolytic protease, ATP-dependent, proteolytic subunit homolog (E. coli)	0.61	9.533	3	0.0138	-3.12261
18639	1450576_a_at	Sf3a2	splicing factor 3a, subunit 2	-1.7	4.16	-3	0.0138	-3.12301
21589	1455642_a_at	Tm4sf17	transmembrane 4 superfamily member 17	0.646	9.503	3	0.0138	-3.1236
12599	1428810_at	2700097O09Rik	RIKEN cDNA 2700097O09 gene	0.693	8.065	3	0.0138	-3.12363
9523	1425328_at	BC008163	cDNA sequence BC008163	-0.973	10.029	-3	0.0139	-3.12566
21480	1455288_at	1110036O03Rik	RIKEN cDNA 1110036O03 gene	0.79	9.381	3	0.0139	-3.12584
20546	1452483_a_at	Cd44	CD44 antigen	0.844	9.631	3	0.0139	-3.12629
3252	1418921_at	Igsf4b	immunoglobulin superfamily, member 4B	0.881	8.327	3	0.0139	-3.12697
141	1415810_at	Uhrf1	ubiquitin-like, containing PHD and RING finger domains, 1	-1.03	8.564	-3	0.0139	-3.12725
22487	1460547_a_at	Hnrpk	heterogeneous nuclear ribonucleoprotein K	-0.645	13.273	-3	0.0139	-3.12889
12637	1428908_at	2600011C06Rik	RIKEN cDNA 2600011C06 gene	-0.73	7.754	-3	0.014	-3.13125
11611	1427416_x_at	Dusp7	dual specificity phosphatase 7	-1.04	9.327	-3	0.014	-3.13322
14335	1435336_at	LOC433671	similar to Cadherin EGF LAG seven-pass G-type receptor 2 precursor (Flamingo 1) (mFmi1)	-1.23	9.816	-3	0.014	-3.13495
8035	1423840_at	D11Ertd99e	DNA segment, Chr 11, ERATO Doi 99, expressed	0.945	7.721	2.99	0.0141	-3.13885
7014	1422819_at	Mrpl36	mitochondrial ribosomal protein L36	0.426	8.956	2.99	0.0141	-3.1397
2380	1418049_at	Ltbp3	latent transforming growth factor beta binding protein 3	-0.703	9.923	-2.99	0.0141	-3.14015
16641	1448529_at	Thbd	thrombomodulin	-0.777	11.047	-2.99	0.0141	-3.14044
2661	1418330_at	Ctcf	CCCTC-binding factor	-0.617	9.988	-2.99	0.0141	-3.14228
13145	1431375_s_at	Parva	parvin, alpha	-0.566	9.07	-2.99	0.0141	-3.14253
21417	1455129_at	9930017N22Rik	RIKEN cDNA 9930017N22 gene	-1.24	10.562	-2.99	0.0142	-3.1468
12503	1428531_at	5930412E23Rik	RIKEN cDNA 5930412E23 gene	-0.658	8.06	-2.99	0.0142	-3.1471
2706	1418375_at	D10Wsu93e	DNA segment, Chr 10, Wayne State University 93, expressed	-0.776	6.599	-2.99	0.0142	-3.15159
13730	1433869_at	C030015A19Rik	RIKEN cDNA C030015A19 gene	-0.728	9.759	-2.98	0.0143	-3.15378
11240	1427045_at	Synpo	synaptopodin	-1.51	4.486	-2.98	0.0143	-3.15473
10382	1426187_a_at	Hs1bp1	HS1 binding protein	0.453	10.333	2.98	0.0144	-3.16413
18165	1450102_a_at	Amfr	autocrine motility factor receptor	-0.445	10.977	-2.98	0.0144	-3.16508
16891	1448779_at	Ciz1	CDKN1A interacting zinc finger protein 1	-0.764	8.685	-2.98	0.0144	-3.16563
21683	1455880_s_at	Becn1	beclin 1 (coiled-coil, myosin-like BCL2-interacting protein)	-0.697	11.057	-2.98	0.0145	-3.16626
20846	1452920_a_at	Ppil2	peptidylprolyl isomerase (cyclophilin)-like 2	0.991	10.011	2.98	0.0145	-3.16719
2397	1418066_at	Cfl2	cofilin 2, muscle	-0.906	9.204	-2.98	0.0145	-3.16751
12624	1428874_at	1110019N10Rik	RIKEN cDNA 1110019N10 gene	0.758	10.638	2.97	0.0145	-3.17048
3399	1419068_at	Rabgef1	RAB guanine nucleotide exchange factor (GEF) 1	-0.666	9.655	-2.97	0.0145	-3.17176
20823	1452844_at	Pou6f1	POU domain, class 6, transcription factor 1	-0.849	5.32	-2.97	0.0145	-3.17235
9444	1425249_a_at	Tyro3	TYRO3 protein tyrosine kinase 3	3.57	5.606	2.97	0.0146	-3.17368
21244	1454694_a_at	Top2a	topoisomerase (DNA) II alpha	-0.764	10.191	-2.97	0.0146	-3.17668
125	1415794_a_at	Spin	spindlin	-0.865	11.646	-2.97	0.0146	-3.1771
8858	1424663_at	BC017647	cDNA sequence BC017647	-1.22	4.711	-2.97	0.0146	-3.1785
17453	1449341_a_at	Stom	stomatin	3.22	6.646	2.97	0.0146	-3.17915
12409	1428302_at	Mrpl48	mitochondrial ribosomal protein L48	0.475	10.583	2.97	0.0147	-3.1796
7443	1423248_at	Nktr	natural killer tumor recognition sequence	-0.671	8.977	-2.97	0.0147	-3.18051
13030	1430976_a_at	Mrpl9	mitochondrial ribosomal protein L9	2.16	8.648	2.97	0.0147	-3.18105
3429	1419098_at	Stom	stomatin	3.93	4.645	2.97	0.0147	-3.18144
15720	1438957_x_at	Cds2	CDP-diacylglycerol synthase (phosphatidate cytidylyltransferase) 2	-0.923	9.403	-2.97	0.0147	-3.18335
14109	1434751_at	AW214631	expressed sequence AW214631	1.19	9.041	2.97	0.0147	-3.18358
21701	1455911_x_at	Np15	nuclear protein 15.6	0.372	12.951	2.97	0.0147	-3.18396
21992	1456580_s_at	Atp5d	ATP synthase, H+ transporting, mitochondrial F1 complex, delta subunit	0.497	12.48	2.97	0.0147	-3.18497
7578	1423383_a_at	Xlr	X-linked lymphocyte-regulated complex	-0.677	10.743	-2.96	0.0148	-3.18654
8438	1424243_at	BC016198	cDNA sequence BC016198	-1.27	8.721	-2.96	0.0148	-3.18834
6865	1422670_at	Rohn	ras homolog gene family, member N	0.572	9.005	2.96	0.0148	-3.18843
1620	1417289_at	Plekha2	pleckstrin homology domain-containing, family A (phosphoinositide binding specific) member 2	3.1	6.128	2.96	0.0148	-3.18925
7978	1423783_at	Tor2a	torsin family 2, member A	0.512	9.23	2.96	0.0148	-3.18989
18774	1450711_at	Brd4	bromodomain containing 4	-0.505	10.988	-2.96	0.0148	-3.1907
16510	1448398_s_at	Rpl22	ribosomal protein L22	0.501	10.395	2.96	0.0149	-3.19334
4846	1420651_at	Ate1	arginine-tRNA-protein transferase 1	1.7	6.514	2.96	0.0149	-3.19341
8812	1424617_at	Ifi35	interferon-induced protein 35	1.1	9.452	2.96	0.0149	-3.19349
12309	1428114_at	Slc14a1	solute carrier family 14 (urea transporter), member 1	-1.17	3.973	-2.96	0.0149	-3.19391
6986	1422791_at	Pafah1b2	platelet-activating factor acetylhydrolase, isoform 1b, alpha2 subunit	1.22	8.024	2.96	0.0149	-3.19391
11670	1427475_a_at	1110001A05Rik	RIKEN cDNA 1110001A05 gene	-0.735	9.98	-2.96	0.0149	-3.19435
[truncated: 20,691 more rows]
